# Supplementary material for: No-tillage systems promote bacterial photosynthetic gene expression in low carbon, semi-arid surface soils
Source: Appl Environ Microbiol. 2025 Mar 10;91(4):e00184-25. doi: 10.1128/aem.00184-25 (PMC12016546; doi:10.1128/aem.00184-25)
Supplement: Table S1 — Full results of differential expression analysis at the contig level. [file aem.00184-25-s0002.xlsx]

## Sheet: NTW_v_CT
NTW vs. CT Differentially Expressed Contigs
Contig ID	Function ID	baseMean	log2FoldChange	lfcSE	stat	pvalue	padj
MDM_cover_S14_1254	None	24.2121	19.8463	2.15243	9.22042	2.95946e-20	1.39746e-16
MDM_cover_S8_4616	None	36.3975	19.2854	2.19932	8.7688	1.8058e-18	4.26349e-15
MDM_cover_S16_309	None	75.0788	23.4018	2.73952	8.54232	1.31551e-17	2.07062e-14
MDM_cover_S10_3470	None	129.89	19.7342	2.35224	8.38953	4.881e-17	5.76203e-14
MDM_cover_S10_2302	None	56.9261	20.2228	2.44583	8.26827	1.35914e-16	1.28357e-13
MDM_cover_S8_5580	None	53.7065	-24.1528	2.93902	-8.21799	2.06939e-16	1.62861e-13
MDM_cover_S4_793	None	42.3137	-24.0446	3.21707	-7.47409	7.7742e-14	5.24425e-11
MDM_cover_S6_312	None	51.1107	22.0318	2.96151	7.43939	1.01154e-13	5.97063e-11
MDM_cover_S3_293	None	17.2277	19.5079	2.63871	7.39297	1.4358e-13	7.53314e-11
MDM_cover_S8_3231	COG5006	46.3679	21.4335	2.92001	7.3402	2.13282e-13	1.00712e-10
MDM_cover_S10_2437	None	32.8953	20.7988	2.89408	7.18665	6.64018e-13	2.85045e-10
MDM_cover_S7_528	None	13.3046	20.2089	2.85738	7.07254	1.52118e-12	5.98584e-10
MDM_cover_S6_2539	None	41.5409	21.2919	3.17637	6.70321	2.03893e-11	7.40603e-09
MDM_cover_S6_1990	None	17.2084	20.8184	3.19325	6.51951	7.05373e-11	2.37912e-08
MDM_cover_S12_3	None	22.2282	19.0821	2.94101	6.4883	8.68114e-11	2.73282e-08
MDM_cover_S8_6201	None	7.76731	19.3284	2.99227	6.45946	1.05081e-10	3.10119e-08
MDM_cover_S15_431	None	54.4662	21.9055	3.43807	6.37144	1.8726e-10	5.20143e-08
MDM_cover_S7_3690	None	11.3556	17.7257	2.81181	6.30401	2.90039e-10	7.60868e-08
MDM_cover_S17_1711	None	30.0643	-18.6405	3.19783	-5.82911	5.57223e-09	1.38485e-06
MDM_cover_S4_1365	None	172.137	-27.8627	5.13426	-5.42681	5.73695e-08	1.35449e-05
MDM_cover_S7_2337	None	38.3595	8.05542	1.48927	5.40899	6.33829e-08	1.42521e-05
MDM_cover_S9_149	None	10.1028	-5.71954	1.14488	-4.99576	5.86053e-07	0.000125788
MDM_cover_S15_721	None	37.1331	4.99167	1.02093	4.88933	1.01177e-06	0.000207721
MDM_cover_S6_2918	56672	23.4945	8.59599	1.76754	4.86325	1.15473e-06	0.000227193
MDM_cover_S9_1261	None	62.8678	-3.34992	0.693571	-4.82995	1.36564e-06	0.000257943
MDM_cover_S6_2817	None	79.1635	22.2826	4.71591	4.72498	2.30135e-06	0.000417961
MDM_cover_S4_120	None	22.4078	-3.95473	0.847673	-4.6654	3.08019e-06	0.000538691
MDM_cover_S4_761	None	11.3533	-3.9028	0.863293	-4.52083	6.15962e-06	0.00103878
MDM_cover_S18_1041	None	9.81574	-6.80939	1.51617	-4.49117	7.08322e-06	0.00114167
MDM_cover_S12_387	46894	11.2774	7.33092	1.63413	4.48612	7.25331e-06	0.00114167
MDM_cover_S5_24	None	60.1858	9.98324	2.23634	4.46409	8.04084e-06	0.0012248
MDM_cover_S15_961	None	11.0183	5.3997	1.22727	4.39978	1.08362e-05	0.00152565
MDM_cover_S7_4582	None	33.0218	20.5247	4.67103	4.39404	1.11262e-05	0.00152565
MDM_cover_S16_166	None	65.9791	21.1958	4.8255	4.39245	1.12079e-05	0.00152565
MDM_cover_S2_992	PF05919	43.1258	-9.28468	2.11471	-4.39051	1.13083e-05	0.00152565
MDM_cover_S3_136	None	12.7193	7.87672	1.80489	4.36411	1.27642e-05	0.00167424
MDM_cover_S9_612	None	10.3475	-22.1971	5.1354	-4.32237	1.54365e-05	0.00197004
MDM_cover_S2_1021	None	23.8135	-6.09115	1.41177	-4.31454	1.59937e-05	0.00198742
MDM_cover_S6_2568	None	5.96903	5.95816	1.39125	4.28259	1.8473e-05	0.00223666
MDM_cover_S11_993	None	10.7924	7.04879	1.65442	4.26057	2.03902e-05	0.00240706
MDM_cover_S4_2957	None	13.2265	3.46353	0.817711	4.23564	2.27901e-05	0.00262475
MDM_cover_S3_170	None	35.1813	3.15975	0.746979	4.23003	2.33657e-05	0.00262697
MDM_cover_S18_1353	None	7.37484	-8.23946	1.95207	-4.22088	2.43349e-05	0.00267231
MDM_cover_S16_686	57642	94.7656	6.81241	1.62017	4.20474	2.61383e-05	0.00280512
MDM_cover_S6_2913	None	38.0931	20.1402	4.824	4.175	2.97988e-05	0.0030691
MDM_cover_S6_1986	None	24.4747	4.97659	1.19222	4.17424	2.9898e-05	0.0030691
MDM_cover_S4_627	None	36.2249	-3.32125	0.798627	-4.1587	3.20064e-05	0.00321562
MDM_cover_S6_2502	None	9.3166	8.19374	1.98359	4.13076	3.61569e-05	0.00355693
MDM_cover_S8_1473	None	25.501	6.50006	1.58182	4.10922	3.96994e-05	0.00382573
MDM_cover_S7_2283	None	20.68	20.9456	5.13487	4.07909	4.52117e-05	0.0042698
MDM_cover_S6_3292	None	29.909	6.64596	1.6529	4.02078	5.8005e-05	0.005213
MDM_cover_S6_1003	None	32.6131	7.62822	1.89762	4.01989	5.82254e-05	0.005213
MDM_cover_S1_27	None	34.6608	20.6391	5.13571	4.01874	5.8511e-05	0.005213
MDM_cover_S7_4068	None	11.9925	8.21841	2.05247	4.00415	6.22404e-05	0.00544258
MDM_cover_S7_2014	None	24.9364	4.98531	1.25836	3.96175	7.44034e-05	0.00638616
MDM_cover_S16_338	None	91.1423	6.32558	1.59838	3.95751	7.5736e-05	0.00638616
MDM_cover_S4_1018	None	15.6651	-5.29775	1.34611	-3.93561	8.29852e-05	0.00687467
MDM_cover_S7_1684	None	19.927	5.32386	1.37154	3.88167	0.000103739	0.00844582
MDM_cover_S7_1667	None	18.5328	7.02058	1.84143	3.81258	0.000137526	0.0110068
MDM_cover_S12_560	None	47.9099	6.7561	1.77423	3.80791	0.000140145	0.0110294
MDM_cover_S1_1662	None	15.3933	6.48327	1.70468	3.80322	0.000142827	0.0110427
MDM_cover_S18_1477	None	12.3815	-19.315	5.08356	-3.79949	0.000144992	0.0110427
MDM_cover_S17_916	None	30.5188	7.22057	1.91639	3.76779	0.000164699	0.0123446
MDM_cover_S5_433	None	10.5004	6.07785	1.62458	3.74118	0.000183158	0.0135136
MDM_cover_S7_3198	None	33.4482	5.62709	1.51393	3.71687	0.000201703	0.0146529
MDM_cover_S11_227	None	77.8789	7.90041	2.12814	3.71236	0.000205336	0.0146909
MDM_cover_S8_4201	None	9.77108	6.28122	1.69494	3.70586	0.000210678	0.0148481
MDM_cover_S4_2452	None	5.38135	-6.15435	1.6652	-3.69586	0.000219143	0.0150312
MDM_cover_S9_309	None	25.1284	-7.71999	2.08915	-3.69528	0.000219643	0.0150312
MDM_cover_S8_2833	None	5.14758	5.66681	1.53617	3.68893	0.000225199	0.0151912
MDM_cover_S6_840	None	20.7016	4.32266	1.17741	3.67132	0.000241302	0.0160483
MDM_cover_S6_2498	K02703	50.8785	7.12144	1.96122	3.63112	0.000282192	0.0185071
MDM_cover_S1_1058	None	19.2662	7.24397	1.99834	3.625	0.00028896	0.0186913
MDM_cover_S6_1329	None	14.9948	7.01226	1.94644	3.6026	0.000315049	0.0201035
MDM_cover_S8_3180	None	7.90134	7.13877	1.9958	3.5769	0.000347689	0.0218905
MDM_cover_S7_3296	None	9.77051	4.85356	1.35825	3.57339	0.00035239	0.0218945
MDM_cover_S7_3119	None	15.9089	4.65828	1.31044	3.55475	0.000378343	0.0232018
MDM_cover_S6_2628	None	7.07075	18.2339	5.14036	3.54721	0.000389335	0.0235697
MDM_cover_S4_1831	None	30.2763	-9.38788	2.65674	-3.53361	0.000409928	0.0245023
MDM_cover_S10_1681	None	10.0814	-3.88591	1.10369	-3.52083	0.000430199	0.0250065
MDM_cover_S8_1782	None	47.8526	3.02184	0.858921	3.51818	0.000434517	0.0250065
MDM_cover_S8_5820	None	13.6792	7.06825	2.01034	3.51595	0.000438187	0.0250065
MDM_cover_S15_284	None	10.2321	6.57664	1.87181	3.51353	0.000442202	0.0250065
MDM_cover_S8_2987	None	10.6549	6.41712	1.82723	3.51194	0.000444843	0.0250065
MDM_cover_S4_2631	117991	15.6826	-4.28884	1.23079	-3.48462	0.000492832	0.0269218
MDM_cover_S8_4955	None	10.2058	6.88752	1.97679	3.48419	0.00049362	0.0269218
MDM_cover_S4_428	81878	17.2458	2.63597	0.756833	3.4829	0.000496017	0.0269218
MDM_cover_S13_1164	None	28.1812	5.74673	1.65281	3.47694	0.000507163	0.0272139
MDM_cover_S2_461	PF05919	37.8921	-7.72657	2.22626	-3.47066	0.00051919	0.0275462
MDM_cover_S1_1406	None	5.31303	5.41858	1.56731	3.45724	0.000545731	0.0284949
MDM_cover_S7_3097	None	8.93049	7.56848	2.19023	3.45557	0.000549139	0.0284949
MDM_cover_S8_488	None	37.9815	9.25829	2.68668	3.446	0.000568958	0.0286812
MDM_cover_S15_1156	None	16.9424	4.17996	1.21388	3.44348	0.000574284	0.0286812
MDM_cover_S2_578	None	42.3471	-6.49848	1.88945	-3.43935	0.000583113	0.0286812
MDM_cover_S9_360	None	5.66282	-6.01596	1.74935	-3.43897	0.000583941	0.0286812
MDM_cover_S4_2766	None	8.71826	-7.85482	2.28719	-3.43426	0.000594166	0.0286812
MDM_cover_S14_1220	None	10.1409	5.68055	1.65417	3.43407	0.000594584	0.0286812
MDM_cover_S16_586	None	14.261	5.61009	1.6338	3.43377	0.000595246	0.0286812
MDM_cover_S1_1601	None	15.4025	7.04179	2.05289	3.43018	0.000603188	0.0287702
MDM_cover_S9_1153	None	11.4855	-4.19888	1.22568	-3.42577	0.000613067	0.028949
MDM_cover_S6_3132	None	7.4593	5.58922	1.6343	3.41994	0.000626354	0.029122
MDM_cover_S4_1552	None	24.3785	-4.04767	1.18396	-3.41876	0.000629065	0.029122
MDM_cover_S8_1924	143517	34.4733	5.78352	1.69738	3.40732	0.000656038	0.0300758
MDM_cover_S2_959	None	34.7678	-7.16876	2.10754	-3.40148	0.00067021	0.0304301
MDM_cover_S6_2966	None	4.66469	6.85436	2.01769	3.39714	0.000680953	0.0306234
MDM_cover_S6_905	None	16.276	6.51973	1.92137	3.39327	0.000690633	0.0307657
MDM_cover_S6_1667	None	17.0706	9.09733	2.69209	3.37928	0.000726748	0.032072
MDM_cover_S15_116	None	16.7146	7.64698	2.26475	3.37652	0.000734101	0.0320965
MDM_cover_S8_5816	None	24.0961	7.12544	2.11372	3.37105	0.000748834	0.0324403
MDM_cover_S7_714	None	116.535	3.33741	0.993879	3.35797	0.000785172	0.0337053
MDM_cover_S6_2342	None	7.38382	5.9129	1.76382	3.35232	0.000801363	0.0337865
MDM_cover_S8_4129	None	7.56435	6.42677	1.91932	3.34845	0.000812647	0.0337865
MDM_cover_S4_1790	None	6.84558	-5.12872	1.53176	-3.34825	0.000813228	0.0337865
MDM_cover_S16_256	COG3819	29.5644	3.88187	1.15966	3.34742	0.000815685	0.0337865
MDM_cover_S3_402	None	8.58624	4.49401	1.34603	3.33871	0.000841676	0.0343208
MDM_cover_S6_1640	None	35.1522	2.74934	0.82359	3.33824	0.000843119	0.0343208
MDM_cover_S6_45	None	11.0099	5.77295	1.73165	3.33378	0.000856747	0.0345774
MDM_cover_S8_3835	None	13.685	6.75802	2.03566	3.31982	0.000900756	0.0360455
MDM_cover_S8_4805	None	19.8374	5.1917	1.56695	3.31326	0.000922157	0.0363765
MDM_cover_S10_3130	57959	7.40899	5.4296	1.63909	3.31257	0.000924435	0.0363765
MDM_cover_S3_117	None	9.88009	6.20937	1.87621	3.30954	0.000934503	0.0364666
MDM_cover_S6_3208	None	6.97077	7.47115	2.25902	3.30725	0.00094217	0.0364666
MDM_cover_S8_202	None	12.9834	4.67633	1.41848	3.29671	0.000978244	0.037555
MDM_cover_S6_2298	None	5.91855	3.94571	1.20088	3.28569	0.00101731	0.0384901
MDM_cover_S16_1240	None	13.5002	4.52622	1.37774	3.28525	0.0010189	0.0384901
MDM_cover_S8_5755	None	4.04257	-5.55737	1.70381	-3.26173	0.00110735	0.0414991
MDM_cover_S8_3552	None	10.7169	3.7446	1.14982	3.25667	0.00112726	0.041881
MDM_cover_S5_159	None	19.2778	-16.7145	5.13557	-3.25466	0.00113528	0.041881
MDM_cover_S15_635	None	19.3139	3.89165	1.19718	3.25068	0.00115131	0.0421432
MDM_cover_S8_3148	None	28.612	6.2454	1.92743	3.24028	0.00119414	0.0429688
MDM_cover_S4_1315	None	4.94274	-6.02862	1.86053	-3.24027	0.00119415	0.0429688
MDM_cover_S8_3077	None	24.3096	2.55938	0.790274	3.2386	0.00120116	0.0429688
MDM_cover_S6_970	None	16.0805	6.49738	2.00984	3.23279	0.00122589	0.0432674
MDM_cover_S10_4696	103642	7.26556	4.603	1.4241	3.2322	0.00122839	0.0432674
MDM_cover_S8_3820	None	16.4777	4.75141	1.47093	3.23021	0.001237	0.0432674
MDM_cover_S1_2061	None	13.723	7.34855	2.27667	3.22775	0.00124766	0.0433195
MDM_cover_S8_5346	None	13.3998	8.48822	2.63577	3.2204	0.00128013	0.0441226
MDM_cover_S8_46	None	25.7864	-3.66059	1.13934	-3.2129	0.001314	0.0449617
MDM_cover_S18_578	None	4.88926	-5.69472	1.77501	-3.20828	0.00133534	0.0452757
MDM_cover_S10_2192	None	34.344	7.60663	2.37206	3.20677	0.00134236	0.0452757
MDM_cover_S10_2422	None	12.6309	6.32323	1.97322	3.20453	0.00135283	0.0453056
MDM_cover_S13_101	None	246.162	-1.94753	0.608512	-3.20047	0.00137202	0.0456246
MDM_cover_S8_4425	None	41.7217	3.27948	1.02728	3.1924	0.00141094	0.0465908
MDM_cover_S8_1136	None	8.80652	5.65359	1.7779	3.17993	0.00147312	0.0479734
MDM_cover_S7_3269	None	9.09869	6.93698	2.18149	3.17992	0.00147314	0.0479734
MDM_cover_S3_1097	None	14.7342	6.55464	2.06448	3.17496	0.00149857	0.0484673
MDM_cover_S16_1107	None	8.60264	4.35078	1.37252	3.16993	0.00152478	0.0489797
MDM_cover_S7_4287	None	15.8895	4.10675	1.29711	3.16609	0.00154505	0.0492955
MDM_cover_S8_3794	None	2.80608	5.17256	1.63519	3.16328	0.00156001	NA
MDM_cover_S7_1995	None	4.06236	5.45945	1.7314	3.1532	0.0016149	0.0511781
MDM_cover_S6_782	None	12.7438	4.57227	1.45179	3.14941	0.00163601	0.0515015
MDM_cover_S6_388	None	7.44278	5.21871	1.66078	3.14232	0.00167614	0.0519904
MDM_cover_S8_3314	None	13.1423	7.96221	2.53611	3.13954	0.00169212	0.0519904
MDM_cover_S7_2039	None	6.70345	7.03277	2.24147	3.13757	0.00170352	0.0519904
MDM_cover_S17_698	None	66.7131	7.24463	2.3102	3.13593	0.00171308	0.0519904
MDM_cover_S7_1429	None	6.05786	5.91431	1.88617	3.13561	0.00171495	0.0519904
MDM_cover_S8_4457	82057	44.9379	-7.77926	2.48203	-3.13423	0.00172304	0.0519904
MDM_cover_S8_5146	None	8.95342	6.73094	2.1482	3.13329	0.00172861	0.0519904
MDM_cover_S9_291	None	9.97826	-8.48825	2.71576	-3.12555	0.00177471	0.053039
MDM_cover_S6_3064	None	4.70902	4.91656	1.57536	3.12092	0.00180286	0.0535416
MDM_cover_S10_2077	None	3.85866	5.07925	1.6315	3.11324	0.00185047	0.054612
MDM_cover_S15_993	None	23.7435	3.0169	0.971965	3.10392	0.00190975	0.0559168
MDM_cover_S8_4898	None	30.1396	5.44594	1.75529	3.10259	0.00191837	0.0559168
MDM_cover_S3_195	None	5.64257	7.49018	2.4231	3.09115	0.00199383	0.05776
MDM_cover_S7_1799	None	30.2031	5.52434	1.7888	3.08829	0.00201313	0.0579634
MDM_cover_S8_6063	K02690	6.16088	5.57627	1.80734	3.08534	0.0020332	0.0581866
MDM_cover_S7_4029	None	5.25504	4.82924	1.56942	3.07708	0.00209041	0.0594635
MDM_cover_S10_2810	K02690	15.7709	4.90157	1.59461	3.07385	0.00211318	0.0597511
MDM_cover_S6_1472	None	6.72643	5.60107	1.82406	3.07065	0.00213593	0.0599086
MDM_cover_S1_876	None	20.535	4.77697	1.55627	3.06951	0.00214413	0.0599086
MDM_cover_S17_14	None	11.4845	5.75479	1.87923	3.06232	0.00219631	0.0610056
MDM_cover_S18_338	None	11.7462	-4.07661	1.33287	-3.05851	0.00222442	0.0614251
MDM_cover_S7_3532	None	81.7089	8.6009	2.81494	3.05544	0.00224729	0.0616959
MDM_cover_S8_2444	None	4.46278	5.80077	1.89973	3.05348	0.00226207	0.0617427
MDM_cover_S4_683	None	39.0299	-8.3894	2.75689	-3.04307	0.0023418	0.0635515
MDM_cover_S10_740	None	47.9864	5.95456	1.95923	3.03924	0.00237176	0.0636126
MDM_cover_S9_961	None	17.1052	-4.06364	1.33795	-3.03721	0.00238781	0.0636126
MDM_cover_S6_2390	None	6.43925	5.92374	1.951	3.03626	0.00239533	0.0636126
MDM_cover_S12_677	None	8.38772	2.91963	0.961691	3.03593	0.00239793	0.0636126
MDM_cover_S10_105	None	11.7339	5.55999	1.83434	3.03106	0.00243695	0.0639509
MDM_cover_S1_1811	None	7.9225	6.49088	2.14185	3.03049	0.00244155	0.0639509
MDM_cover_S17_933	50814	14.6339	6.18403	2.04142	3.02929	0.00245132	0.0639509
MDM_cover_S1_1346	None	10.035	4.68685	1.55124	3.02135	0.00251652	0.0652911
MDM_cover_S6_3216	None	8.66896	4.81036	1.59641	3.01323	0.00258481	0.0666967
MDM_cover_S13_1007	None	4.7458	-4.08805	1.35794	-3.01049	0.00260829	0.0669011
MDM_cover_S9_1219	None	5.43643	-4.29704	1.42806	-3.009	0.00262107	0.0669011
MDM_cover_S8_5763	None	4.8658	-7.96216	2.64787	-3.00701	0.00263834	0.0669799
MDM_cover_S16_895	None	11.6414	5.0292	1.67593	3.00085	0.0026923	0.0676367
MDM_cover_S8_2604	None	5.29817	6.22487	2.07442	3.00078	0.00269286	0.0676367
MDM_cover_S8_4514	None	12.1933	4.8106	1.60654	2.99438	0.00275001	0.0685094
MDM_cover_S18_616	None	2.87542	-5.88878	1.9672	-2.99348	0.00275812	NA
MDM_cover_S16_1095	None	39.4952	4.68573	1.56558	2.99296	0.00276282	0.0685094
MDM_cover_S15_1305	None	9.50191	5.88124	1.96728	2.98953	0.00279408	0.0685094
MDM_cover_S7_4341	46934	31.0489	3.92605	1.31345	2.98911	0.00279795	0.0685094
MDM_cover_S18_1529	50729	4.6247	3.88582	1.3001	2.98887	0.00280015	0.0685094
MDM_cover_S1_74	None	9.31118	6.90236	2.31167	2.98587	0.00282773	0.0688274
MDM_cover_S12_1042	None	5.47912	5.2786	1.77299	2.97723	0.00290867	0.0704347
MDM_cover_S8_4354	None	10.1191	3.59855	1.21016	2.97362	0.00294308	0.0709043
MDM_cover_S10_509	None	6.07585	3.99367	1.34412	2.97121	0.00296626	0.0710994
MDM_cover_S10_1380	None	11.6341	5.11408	1.72211	2.96966	0.00298129	0.0710994
MDM_cover_S8_865	None	7.15753	-15.2417	5.14211	-2.96409	0.00303576	0.0720344
MDM_cover_S4_3025	None	56.6215	-7.51016	2.54294	-2.95333	0.00314363	0.0740593
MDM_cover_S10_330	None	6.53595	-2.69984	0.914436	-2.95247	0.00315246	0.0740593
MDM_cover_S7_472	None	8.31624	4.17687	1.41576	2.95028	0.0031749	0.0742173
MDM_cover_S6_1303	None	7.99166	5.43326	1.84261	2.94868	0.00319132	0.0742337
MDM_cover_S10_1406	None	11.5459	5.97557	2.02997	2.94367	0.00324345	0.0750763
MDM_cover_S12_1104	None	14.5971	3.75265	1.27754	2.93741	0.00330962	0.0762343
MDM_cover_S6_640	None	3.55821	5.06983	1.73182	2.92746	0.00341747	0.0783202
MDM_cover_S8_1613	None	14.4964	3.09817	1.0594	2.92446	0.00345058	0.0783202
MDM_cover_S8_5541	None	19.4053	4.07616	1.39426	2.92354	0.00346076	0.0783202
MDM_cover_S16_778	None	30.974	4.74203	1.62231	2.92302	0.00346652	0.0783202
MDM_cover_S16_1208	None	20.1427	6.43238	2.20381	2.91875	0.00351439	0.0789487
MDM_cover_S10_1863	None	9.45767	6.24303	2.13981	2.91756	0.00352778	0.0789487
MDM_cover_S8_3392	57903	3.4493	6.22581	2.14021	2.90897	0.00362618	0.0807679
MDM_cover_S10_3901	None	12.1764	5.71675	1.96773	2.90525	0.00366965	0.0813526
MDM_cover_S8_6062	None	6.13637	5.16781	1.78331	2.89787	0.00375707	0.0829012
MDM_cover_S10_4316	None	17.1054	4.58377	1.58313	2.89539	0.00378689	0.0831706
MDM_cover_S1_802	None	9.67678	4.79458	1.65811	2.8916	0.00383291	0.0837918
MDM_cover_S18_1548	None	10.7582	2.422	0.838859	2.88726	0.00388614	0.0845638
MDM_cover_S4_1520	None	11.1956	-8.86245	3.07146	-2.88541	0.00390898	0.0846707
MDM_cover_S8_2966	None	31.0946	-6.54824	2.27221	-2.88188	0.00395312	0.0852358
MDM_cover_S8_5525	None	11.2194	-2.29415	0.79736	-2.87718	0.00401251	0.086123
MDM_cover_S8_1175	None	13.4122	6.76509	2.3547	2.87301	0.00406576	0.0868283
MDM_cover_S8_5465	None	6.97208	5.24569	1.82685	2.87144	0.00408605	0.0868283
MDM_cover_S8_4066	None	20.4149	-8.47947	2.95419	-2.87032	0.00410053	0.0868283
MDM_cover_S8_3920	None	12.3589	4.39943	1.53589	2.86441	0.00417786	0.0880707
MDM_cover_S6_2887	None	9.77664	3.69802	1.29249	2.86117	0.00422086	0.0885818
MDM_cover_S1_933	None	8.6722	5.43598	1.90188	2.85821	0.00426034	0.0890147
MDM_cover_S4_1947	None	7.94205	-2.57828	0.902829	-2.85578	0.00429312	0.0892939
MDM_cover_S6_2238	None	10.792	5.52825	1.93673	2.85442	0.00431152	0.0892939
MDM_cover_S7_4547	None	64.6049	8.18793	2.87009	2.85285	0.00433289	0.0893446
MDM_cover_S8_130	None	5.23019	4.79948	1.68523	2.84798	0.00439983	0.0903304
MDM_cover_S9_970	COG1298	37.2893	-3.34258	1.17471	-2.84546	0.0044348	0.0906542
MDM_cover_S8_3447	None	12.5532	4.61968	1.62515	2.84262	0.00447442	0.0910699
MDM_cover_S6_723	None	8.10517	6.22103	2.19367	2.8359	0.00456973	0.0926105
MDM_cover_S8_2227	None	5.18278	-3.87265	1.3688	-2.82923	0.00466608	0.0940088
MDM_cover_S15_381	None	89.762	2.38947	0.844821	2.82837	0.00467854	0.0940088
MDM_cover_S10_1956	100950	19.7752	4.41749	1.56461	2.82338	0.00475197	0.0950445
MDM_cover_S10_2183	None	52.3276	8.01283	2.83927	2.82215	0.00477034	0.0950445
MDM_cover_S18_1380	None	3.88903	-5.87129	2.08711	-2.81312	0.00490627	0.0966747
MDM_cover_S4_2318	None	5.9191	-6.65822	2.3669	-2.81305	0.00490743	0.0966747
MDM_cover_S11_118	None	5.47075	6.53892	2.32483	2.81265	0.00491358	0.0966747
MDM_cover_S8_4031	None	4.42647	-6.82601	2.43468	-2.80365	0.00505275	0.0990004
MDM_cover_S2_192	None	15.7237	-7.12199	2.5443	-2.79919	0.00512309	0.0992914
MDM_cover_S7_1362	None	33.0917	4.86618	1.73843	2.79919	0.00512314	0.0992914
MDM_cover_S7_813	None	7.1216	3.99271	1.42662	2.79871	0.00513068	0.0992914
MDM_cover_S10_4402	None	27.4403	5.09104	1.82202	2.79417	0.00520328	0.100285
MDM_cover_S9_634	None	32.526	-4.83095	1.73366	-2.78656	0.0053271	0.102042
MDM_cover_S8_3415	None	75.4401	5.26818	1.891	2.78592	0.00533767	0.102042
MDM_cover_S10_2281	None	33.0981	5.77094	2.07258	2.78442	0.00536228	0.102049
MDM_cover_S11_175	None	5.49496	2.83892	1.02042	2.78211	0.00540074	0.102049
MDM_cover_S6_3230	None	14.1116	5.3756	1.93229	2.78198	0.00540284	0.102049
MDM_cover_S10_3453	None	7.3866	5.69448	2.0537	2.77279	0.0055578	0.104557
MDM_cover_S8_5363	None	9.44755	4.07899	1.47453	2.7663	0.00566966	0.105827
MDM_cover_S8_5918	None	6.20257	-4.38849	1.58643	-2.76627	0.0056701	0.105827
MDM_cover_S6_220	None	5.54505	4.70979	1.70508	2.76221	0.00574107	0.10673
MDM_cover_S6_2711	None	4.48351	5.94307	2.15682	2.75547	0.00586077	0.108528
MDM_cover_S4_0	None	2.83952	-4.39772	1.59664	-2.75435	0.00588085	NA
MDM_cover_S7_4164	None	3.42188	5.64113	2.04863	2.75361	0.00589419	0.10872
MDM_cover_S6_2273	None	5.7904	4.31669	1.56908	2.75109	0.0059397	0.109133
MDM_cover_S15_461	None	6.33385	5.26597	1.91717	2.74674	0.00601911	0.110134
MDM_cover_S8_4373	None	5.39457	4.96994	1.81017	2.74556	0.00604081	0.110134
MDM_cover_S10_2755	None	10.5797	3.80412	1.39422	2.72849	0.00636256	0.115554
MDM_cover_S6_3151	None	33.8322	8.31293	3.04862	2.72678	0.00639549	0.115609
MDM_cover_S18_496	None	4.78261	5.95964	2.18638	2.7258	0.00641455	0.115609
MDM_cover_S15_712	None	18.3737	7.4156	2.7262	2.72013	0.00652572	0.117165
MDM_cover_S10_715	None	12.3044	5.24975	1.93778	2.70915	0.0067456	0.120654
MDM_cover_S8_1738	None	40.2443	-3.16015	1.16704	-2.70784	0.00677222	0.120673
MDM_cover_S3_886	None	5.80553	5.93825	2.19501	2.70534	0.00682352	0.12113
MDM_cover_S18_487	None	5.27171	4.66389	1.72566	2.70268	0.0068783	0.121347
MDM_cover_S10_4317	None	11.7894	3.22477	1.19336	2.70225	0.00688714	0.121347
MDM_cover_S6_294	None	4.28761	5.2943	1.9606	2.70034	0.00692683	0.121593
MDM_cover_S10_1442	None	4.64302	5.31173	1.96838	2.69853	0.00696456	0.121606
MDM_cover_S8_532	None	7.52733	5.39587	2.00007	2.69784	0.00697905	0.121606
MDM_cover_S6_3158	55811	7.92813	7.29604	2.70759	2.69466	0.007046	0.122321
MDM_cover_S17_1474	None	9.05077	4.72505	1.75518	2.69206	0.00710131	0.122829
MDM_cover_S9_32	None	3.32912	-6.87286	2.55333	-2.69172	0.00710841	NA
MDM_cover_S18_1674	None	6.40172	4.0675	1.51564	2.68368	0.0072816	0.125204
MDM_cover_S7_4192	None	39.9615	2.9767	1.10938	2.6832	0.00729204	0.125204
MDM_cover_S7_3706	None	25.2823	5.4916	2.04757	2.68201	0.00731816	0.125204
MDM_cover_S10_2603	None	6.36884	6.23854	2.32844	2.67928	0.00737803	0.12526
MDM_cover_S10_638	None	7.28389	4.75214	1.77415	2.67854	0.00739436	0.12526
MDM_cover_S7_1724	None	9.63557	3.37783	1.26144	2.67776	0.0074117	0.12526
MDM_cover_S15_1080	None	120.03	3.20468	1.1971	2.67704	0.0074275	0.12526
MDM_cover_S15_309	None	5.61584	4.30981	1.6125	2.67276	0.00752299	0.126418
MDM_cover_S10_770	None	10.7979	6.29522	2.35853	2.66913	0.00760489	0.127341
MDM_cover_S8_5904	None	2.86821	4.67495	1.7536	2.66591	0.00767801	NA
MDM_cover_S8_5097	None	8.07655	4.78242	1.79472	2.66472	0.0077052	0.128207
MDM_cover_S7_4254	None	13.3024	1.81875	0.682592	2.66447	0.00771088	0.128207
MDM_cover_S18_104	None	12.7991	-2.26261	0.850766	-2.65949	0.00782586	0.129662
MDM_cover_S10_2162	None	3.28753	6.17948	2.3236	2.65945	0.00782692	NA
MDM_cover_S8_241	None	5.26707	5.28905	1.99394	2.65256	0.00798847	0.131893
MDM_cover_S1_1487	None	9.31293	6.12171	2.31191	2.6479	0.00809925	0.133257
MDM_cover_S1_1878	None	7.51686	5.22316	1.97575	2.64363	0.00820221	0.134183
MDM_cover_S8_3479	None	21.3349	2.023	0.766114	2.6406	0.00827605	0.134183
MDM_cover_S8_219	54637	6.07949	3.44948	1.30659	2.64006	0.0082891	0.134183
MDM_cover_S7_3288	None	13.0987	3.11436	1.18009	2.63908	0.0083131	0.134183
MDM_cover_S6_3108	None	5.48845	3.56636	1.35144	2.63893	0.00831671	0.134183
MDM_cover_S16_205	None	12.5458	4.69018	1.77917	2.63616	0.00838491	0.134183
MDM_cover_S10_1654	None	31.2638	4.78567	1.81697	2.63388	0.00844162	0.134183
MDM_cover_S7_1980	None	24.9222	4.76311	1.80904	2.63295	0.00846464	0.134183
MDM_cover_S2_908	None	30.3617	-1.66671	0.633175	-2.6323	0.00848082	0.134183
MDM_cover_S5_172	None	18.4181	7.49087	2.84635	2.63175	0.00849473	0.134183
MDM_cover_S16_1212	None	8.37298	2.90298	1.10369	2.63025	0.0085322	0.134183
MDM_cover_S8_1352	None	7.10913	6.13247	2.33306	2.62851	0.00857603	0.134183
MDM_cover_S10_3588	None	4.26218	4.43801	1.68889	2.62776	0.00859484	0.134183
MDM_cover_S10_2790	None	5.75319	6.09732	2.32071	2.62735	0.00860532	0.134183
MDM_cover_S14_730	None	93.7677	3.27949	1.24824	2.6273	0.00860664	0.134183
MDM_cover_S10_2263	None	6.40546	6.09968	2.32178	2.62715	0.00861022	0.134183
MDM_cover_S2_348	None	13.6489	2.10145	0.800347	2.62568	0.00864773	0.134324
MDM_cover_S8_5313	None	14.6901	5.08869	1.94308	2.61888	0.00882185	0.136181
MDM_cover_S10_3208	None	27.0732	5.00224	1.91015	2.61876	0.00882497	0.136181
MDM_cover_S8_4527	None	7.02415	2.87326	1.09884	2.61482	0.00892755	0.137316
MDM_cover_S14_515	None	16.1476	4.88234	1.86903	2.61223	0.00899534	0.137865
MDM_cover_S12_1384	None	8.89753	4.7636	1.82427	2.61123	0.00902165	0.137865
MDM_cover_S12_539	None	8.19525	5.69938	2.18594	2.60729	0.00912621	0.139013
MDM_cover_S10_756	None	25.4999	5.33678	2.0491	2.60445	0.00920221	0.139474
MDM_cover_S10_4246	None	21.422	5.35455	2.05632	2.60395	0.00921559	0.139474
MDM_cover_S9_647	None	5.51986	-2.87658	1.10713	-2.59824	0.00937024	0.141362
MDM_cover_S6_3094	None	23.7044	6.83901	2.63585	2.59461	0.00946978	0.142409
MDM_cover_S6_196	None	4.1947	3.42198	1.31988	2.59266	0.00952382	0.142767
MDM_cover_S6_2462	None	4.39257	4.72674	1.8257	2.589	0.0096255	0.143834
MDM_cover_S4_307	COG4939	3.13869	-4.90188	1.89611	-2.58523	0.00973146	NA
MDM_cover_S10_3564	None	50.1119	-2.99603	1.1605	-2.58169	0.00983188	0.146455
MDM_cover_S7_1394	None	7.5991	4.90666	1.90251	2.57905	0.00990735	0.147115
MDM_cover_S6_965	None	8.26093	6.89339	2.67426	2.57768	0.00994662	0.147235
MDM_cover_S8_3070	None	4.42642	4.65176	1.80617	2.57548	0.0100102	0.147395
MDM_cover_S8_5454	None	4.04643	5.92333	2.30019	2.57514	0.0100199	0.147395
MDM_cover_S7_4514	None	16.3826	4.26623	1.66107	2.56836	0.0102181	0.149529
MDM_cover_S6_1738	None	11.0172	5.29636	2.06243	2.56801	0.0102283	0.149529
MDM_cover_S6_2822	None	33.4459	3.96359	1.54575	2.56418	0.010342	0.150625
MDM_cover_S2_225	COG3021	4.00215	-5.54172	2.16192	-2.56334	0.0103671	0.150625
MDM_cover_S8_2485	None	3.1884	3.34683	1.30747	2.55978	0.0104739	NA
MDM_cover_S8_4851	None	10.3926	4.87392	1.90481	2.55875	0.010505	0.151687
MDM_cover_S8_5514	None	7.99274	3.29082	1.28652	2.55794	0.0105296	0.151687
MDM_cover_S7_630	103032	36.5165	2.10666	0.823699	2.55756	0.0105409	0.151687
MDM_cover_S10_1599	None	7.6273	5.47249	2.14049	2.55665	0.0105686	0.151687
MDM_cover_S6_3047	None	12.7503	6.41542	2.5124	2.5535	0.0106645	0.1526
MDM_cover_S7_216	None	24.9329	3.07487	1.20701	2.5475	0.0108497	0.15478
MDM_cover_S4_3183	None	26.0103	-2.64209	1.03848	-2.54418	0.0109534	0.155515
MDM_cover_S10_3198	None	6.12022	4.99651	1.96423	2.54375	0.010967	0.155515
MDM_cover_S18_650	None	14.168	2.62177	1.03164	2.54135	0.0110426	0.156118
MDM_cover_S3_441	None	2.96432	5.22966	2.05884	2.5401	0.011082	NA
MDM_cover_S12_88	None	14.8592	5.725	2.25391	2.54003	0.0110844	0.15624
MDM_cover_S8_4492	None	99.2779	1.9677	0.775239	2.53818	0.0111431	0.1566
MDM_cover_S6_2902	None	12.6973	6.24618	2.46211	2.53692	0.0111832	0.156697
MDM_cover_S6_2823	None	35.1026	-4.35538	1.71947	-2.53298	0.0113096	0.157955
MDM_cover_S4_1707	None	3.63578	-5.36312	2.1184	-2.53168	0.0113516	0.157955
MDM_cover_S8_4696	None	7.29554	4.84642	1.91482	2.53101	0.0113733	0.157955
MDM_cover_S7_3495	None	5.5264	5.64263	2.23115	2.52903	0.0114379	0.158134
MDM_cover_S8_3583	None	29.8784	-1.98416	0.785006	-2.52757	0.0114854	0.158134
MDM_cover_S6_1235	None	6.72945	4.04607	1.60112	2.52703	0.0115031	0.158134
MDM_cover_S12_537	57716	5.08398	4.86549	1.92577	2.52651	0.0115201	0.158134
MDM_cover_S4_2788	None	6.59002	-3.33023	1.31978	-2.52333	0.0116251	0.159112
MDM_cover_S8_5070	None	4.52036	4.09715	1.62595	2.51985	0.0117404	0.15979
MDM_cover_S10_3359	89796	10.9224	6.28711	2.49509	2.5198	0.0117423	0.15979
MDM_cover_S7_3053	None	3.5478	4.92473	1.95522	2.51877	0.0117767	0.159797
MDM_cover_S12_702	None	15.9048	4.54371	1.80912	2.51156	0.0120199	0.16263
MDM_cover_S6_2050	None	6.18831	4.54508	1.81092	2.50981	0.0120796	0.162971
MDM_cover_S7_2890	None	5.72437	3.61897	1.44259	2.50867	0.0121188	0.163034
MDM_cover_S8_4747	None	2.84099	4.45891	1.7776	2.50839	0.0121284	NA
MDM_cover_S16_553	None	26.9811	3.06204	1.22211	2.50554	0.0122263	0.164013
MDM_cover_S18_407	None	14.3413	1.97724	0.790335	2.50178	0.0123572	0.1653
MDM_cover_S6_2664	None	5.32819	3.09505	1.23857	2.4989	0.012458	0.166178
MDM_cover_S14_174	None	7.66233	4.12338	1.65182	2.49627	0.0125507	0.166686
MDM_cover_S6_1089	None	30.1252	-4.49235	1.79995	-2.49582	0.0125668	0.166686
MDM_cover_S7_4684	None	12.4038	3.13301	1.25984	2.48683	0.0128888	0.169609
MDM_cover_S1_31	53067	5.37823	5.44175	2.18881	2.48617	0.0129127	0.169609
MDM_cover_S2_1031	51110	36.1781	-5.25764	2.11482	-2.48609	0.0129155	0.169609
MDM_cover_S18_596	None	6.51578	3.91472	1.57492	2.48567	0.0129308	0.169609
MDM_cover_S10_158	None	7.13513	4.45737	1.79556	2.48244	0.0130488	0.170458
MDM_cover_S8_3202	None	5.04601	3.81443	1.53689	2.48192	0.0130677	0.170458
MDM_cover_S17_591	None	7.45334	6.0813	2.45855	2.47353	0.0133785	0.174031
MDM_cover_S4_867	None	4.5011	-2.95668	1.19792	-2.46818	0.0135803	0.176171
MDM_cover_S6_2117	None	18.8456	5.26376	2.13403	2.46658	0.013641	0.176473
MDM_cover_S12_615	None	12.1625	5.1965	2.11137	2.46121	0.0138471	0.178543
MDM_cover_S1_1383	None	5.47476	3.3386	1.35691	2.46044	0.0138766	0.178543
MDM_cover_S9_680	None	28.7031	-4.20228	1.71102	-2.45601	0.0140488	0.179836
MDM_cover_S6_2472	None	3.39218	4.45276	1.81309	2.4559	0.0140533	0.179836
MDM_cover_S18_1241	None	25.0693	2.1022	0.856808	2.45353	0.0141462	0.180151
MDM_cover_S8_530	None	11.4474	-8.47483	3.45442	-2.45333	0.0141542	0.180151
MDM_cover_S6_1307	None	7.80614	4.48487	1.83092	2.44952	0.0143046	0.181576
MDM_cover_S6_759	None	14.7539	2.26025	0.923933	2.44633	0.0144319	0.1827
MDM_cover_S3_839	None	22.2361	3.22257	1.31787	2.44529	0.0144736	0.182739
MDM_cover_S4_1728	None	4.82291	-2.89678	1.18609	-2.44229	0.0145943	0.183287
MDM_cover_S8_5186	None	9.58084	3.98102	1.63028	2.44192	0.0146092	0.183287
MDM_cover_S14_606	None	23.6864	5.20988	2.13404	2.44133	0.0146335	0.183287
MDM_cover_S4_1429	None	7.8198	-2.01336	0.825582	-2.43872	0.0147395	0.184126
MDM_cover_S7_4522	None	16.832	6.20045	2.54757	2.43387	0.0149385	0.18612
MDM_cover_S8_5563	None	48.7639	4.31322	1.77356	2.43196	0.0150174	0.186611
MDM_cover_S10_2679	51905	11.1969	5.02536	2.06981	2.42793	0.0151852	0.1882
MDM_cover_S18_851	COG5006	5.257	-6.80708	2.8065	-2.42547	0.0152886	0.188987
MDM_cover_S7_2640	None	7.12459	2.24436	0.927442	2.41995	0.0155226	0.190881
MDM_cover_S8_2012	None	3.76308	-3.10268	1.2825	-2.41925	0.0155528	0.190881
MDM_cover_S16_277	None	20.4792	2.09861	0.867553	2.419	0.0155631	0.190881
MDM_cover_S2_386	None	6.84821	-7.15509	2.96151	-2.41603	0.0156907	0.191947
MDM_cover_S4_1044	None	4.6917	-4.7146	1.95281	-2.41426	0.0157671	0.191991
MDM_cover_S8_5971	None	17.6515	5.84153	2.42056	2.4133	0.015809	0.191991
MDM_cover_S6_2407	None	57.5068	3.73367	1.54732	2.413	0.0158219	0.191991
MDM_cover_S7_2388	None	4.58046	5.66916	2.35112	2.41126	0.0158976	0.191991
MDM_cover_S8_1905	None	4.45053	3.85366	1.59895	2.41012	0.0159472	0.191991
MDM_cover_S7_1303	None	14.5951	3.77688	1.56745	2.40957	0.0159712	0.191991
MDM_cover_S4_3136	None	23.6111	-4.63469	1.92423	-2.40859	0.0160142	0.191991
MDM_cover_S7_4417	None	28.1625	6.82127	2.83263	2.40811	0.0160353	0.191991
MDM_cover_S14_403	None	18.3907	3.76812	1.56514	2.40753	0.0160608	0.191991
MDM_cover_S10_2839	None	18.425	5.11527	2.12702	2.4049	0.0161768	0.191991
MDM_cover_S4_2714	None	3.50842	3.98704	1.65792	2.40484	0.0161793	0.191991
MDM_cover_S4_2383	None	16.4394	-3.65047	1.51801	-2.40478	0.0161822	0.191991
MDM_cover_S4_2317	None	18.5847	-1.90572	0.793182	-2.40263	0.0162776	0.192639
MDM_cover_S7_258	K10946	3.24087	4.67361	1.94598	2.40168	0.0163201	NA
MDM_cover_S12_433	None	6.66857	4.1175	1.71675	2.39842	0.0164658	0.19423
MDM_cover_S16_985	None	11.0833	3.8885	1.6219	2.3975	0.0165076	0.19423
MDM_cover_S8_3670	None	17.7712	2.04543	0.853627	2.39617	0.0165676	0.19423
MDM_cover_S10_1749	None	9.63336	2.75647	1.15068	2.39552	0.0165969	0.19423
MDM_cover_S7_2139	None	49.4724	2.46113	1.02759	2.39506	0.0166177	0.19423
MDM_cover_S1_736	None	13.9662	4.3175	1.8055	2.3913	0.0167887	0.195744
MDM_cover_S10_4488	None	10.3561	-2.61036	1.09208	-2.39026	0.0168364	0.195817
MDM_cover_S6_2517	None	5.51948	3.21086	1.34454	2.38806	0.0169374	0.196163
MDM_cover_S8_714	None	59.4551	2.99728	1.25568	2.38698	0.0169873	0.196163
MDM_cover_S8_3938	None	12.7612	3.26769	1.36902	2.38688	0.0169919	0.196163
MDM_cover_S8_2358	None	5.83905	5.29447	2.21897	2.38601	0.0170324	0.196163
MDM_cover_S7_3070	None	4.95351	4.78289	2.00746	2.38256	0.0171927	0.19714
MDM_cover_S2_264	None	6.60861	-3.4419	1.44507	-2.38182	0.0172275	0.19714
MDM_cover_S7_4010	None	15.5214	2.978	1.25047	2.3815	0.0172425	0.19714
MDM_cover_S2_338	None	42.1012	-2.233	0.939067	-2.37789	0.0174121	0.198559
MDM_cover_S5_209	None	6.06063	-6.61844	2.78428	-2.37707	0.0174507	0.198559
MDM_cover_S11_463	None	7.48943	4.55954	1.91996	2.37481	0.017558	0.198864
MDM_cover_S6_2876	None	11.4926	5.29522	2.22982	2.37473	0.0175617	0.198864
MDM_cover_S8_5489	None	4.81382	2.72448	1.14858	2.37204	0.0176904	0.199842
MDM_cover_S7_3376	None	13.7402	6.12732	2.58463	2.37068	0.0177554	0.200098
MDM_cover_S7_2839	None	4.91679	6.27106	2.64643	2.36963	0.0178058	0.200188
MDM_cover_S8_4437	None	22.7709	2.51138	1.06128	2.36637	0.0179634	0.20148
MDM_cover_S8_4072	None	65.6125	-1.58978	0.672749	-2.36311	0.0181222	0.20259
MDM_cover_S10_2282	None	13.1116	7.44607	3.15167	2.36258	0.0181482	0.20259
MDM_cover_S14_1016	None	12.4297	3.9738	1.68389	2.35989	0.0182805	0.203586
MDM_cover_S7_4078	None	122.406	3.9133	1.66033	2.35695	0.0184258	0.203694
MDM_cover_S2_392	None	8.59459	-6.896	2.92644	-2.35644	0.0184508	0.203694
MDM_cover_S7_3369	None	4.82746	6.68309	2.83618	2.35637	0.0184545	0.203694
MDM_cover_S1_2037	None	220.493	2.96694	1.2592	2.35621	0.0184627	0.203694
MDM_cover_S7_1529	None	2.69053	3.26211	1.38486	2.35555	0.0184952	NA
MDM_cover_S13_1144	None	41.3369	5.25607	2.23483	2.35189	0.0186783	0.205592
MDM_cover_S4_584	None	15.4056	-2.57163	1.0942	-2.35023	0.0187619	0.206032
MDM_cover_S10_1572	None	12.6227	3.75894	1.60045	2.34868	0.0188399	0.2061
MDM_cover_S15_1236	None	14.1977	6.6327	2.82438	2.34838	0.0188554	0.2061
MDM_cover_S8_1268	K03666	34.019	-2.38476	1.01597	-2.34728	0.0189112	0.206232
MDM_cover_S11_1019	None	9.60865	-2.68393	1.14432	-2.34544	0.0190048	0.206776
MDM_cover_S9_370	None	5.85326	-2.40557	1.02729	-2.34167	0.0191978	0.208024
MDM_cover_S10_4417	None	5.35005	4.66039	1.99092	2.34082	0.0192413	0.208024
MDM_cover_S4_2247	None	4.68311	-5.15544	2.20259	-2.34062	0.0192516	0.208024
MDM_cover_S8_2513	None	4.73386	4.54388	1.94219	2.33956	0.0193063	0.208138
MDM_cover_S7_1790	None	7.3341	4.09909	1.75384	2.33721	0.0194281	0.208974
MDM_cover_S7_3101	None	10.5256	5.16674	2.21155	2.33626	0.0194778	0.209025
MDM_cover_S2_909	None	6.89825	-6.55042	2.80481	-2.33542	0.0195214	0.209025
MDM_cover_S8_496	None	15.9156	3.14347	1.34674	2.33414	0.0195886	0.20927
MDM_cover_S16_697	None	23.8845	3.66076	1.56894	2.33327	0.0196339	0.209281
MDM_cover_S6_3038	None	4.06326	4.95706	2.12564	2.33203	0.0196989	0.209501
MDM_cover_S6_337	K03183	3.15693	5.30217	2.27517	2.33045	0.0197823	NA
MDM_cover_S16_570	K02703	7.27307	4.2129	1.80988	2.32773	0.0199264	0.21138
MDM_cover_S6_424	None	2.58583	4.80798	2.06639	2.32676	0.0199782	NA
MDM_cover_S6_2716	None	4.72242	4.69665	2.01886	2.32639	0.0199976	0.21138
MDM_cover_S4_2251	49373	7.57012	-2.212	0.950925	-2.32616	0.02001	0.21138
MDM_cover_S6_2840	None	44.7012	1.36769	0.588248	2.32502	0.0200706	0.211548
MDM_cover_S6_2055	None	25.6754	5.05958	2.17808	2.32295	0.0201816	0.212244
MDM_cover_S8_1968	None	15.485	6.73753	2.90457	2.31963	0.0203609	0.213654
MDM_cover_S6_605	None	6.16066	2.33682	1.00887	2.31628	0.020543	0.215087
MDM_cover_S7_4533	None	4.67491	7.26015	3.14251	2.3103	0.0208713	0.217886
MDM_cover_S14_1263	None	9.67185	4.78275	2.07069	2.30974	0.0209027	0.217886
MDM_cover_S8_699	None	9.3572	-3.57373	1.54863	-2.30768	0.0210171	0.218596
MDM_cover_S8_3907	None	21.454	3.88756	1.68569	2.30621	0.0210991	0.218967
MDM_cover_S10_3793	None	7.15418	5.05997	2.20093	2.29901	0.0215042	0.222682
MDM_cover_S6_1684	None	6.84769	4.57865	1.99259	2.29784	0.0215711	0.222886
MDM_cover_S6_2120	None	99.1957	5.58866	2.43363	2.29643	0.0216512	0.223199
MDM_cover_S8_2270	81483	4.05689	3.80889	1.65969	2.29493	0.0217369	0.223199
MDM_cover_S7_252	None	3.88041	3.04313	1.32608	2.29482	0.0217432	0.223199
MDM_cover_S15_845	None	10.6318	2.25229	0.984215	2.28841	0.0221136	0.226199
MDM_cover_S7_1765	None	7.03251	3.92767	1.71656	2.28811	0.0221313	0.226199
MDM_cover_S2_778	None	9.82082	-2.58153	1.12913	-2.2863	0.0222368	0.226787
MDM_cover_S8_1331	None	3.25444	-6.73225	2.94817	-2.28353	0.0223989	NA
MDM_cover_S6_412	None	6.1966	4.36873	1.91486	2.28149	0.0225196	0.229176
MDM_cover_S1_363	None	3.20541	5.04298	2.21119	2.28066	0.0225686	NA
MDM_cover_S8_5621	K03183	2.50051	4.35342	1.91352	2.27508	0.0229008	NA
MDM_cover_S1_1034	None	11.4626	5.93716	2.61205	2.27299	0.0230267	0.233703
MDM_cover_S17_997	None	38.1507	5.78023	2.54458	2.27159	0.0231115	0.233703
MDM_cover_S17_1003	None	18.9282	4.00578	1.76352	2.27147	0.0231186	0.233703
MDM_cover_S7_1956	None	4.11519	4.64826	2.04702	2.27074	0.0231624	0.233703
MDM_cover_S4_563	None	7.56573	-2.63156	1.1594	-2.26976	0.0232222	0.233806
MDM_cover_S8_1510	None	5.29319	4.65776	2.05315	2.26859	0.023293	0.23402
MDM_cover_S10_3112	None	10.5793	3.45629	1.5256	2.26553	0.0234804	0.235402
MDM_cover_S10_1642	COG3237	3.35288	4.03339	1.78052	2.26529	0.0234947	NA
MDM_cover_S8_3072	None	8.68729	4.4449	1.96747	2.25919	0.0238715	0.238816
MDM_cover_S18_802	None	42.1753	-1.52375	0.674758	-2.25822	0.0239322	0.238918
MDM_cover_S12_43	None	13.6951	4.19977	1.86185	2.25569	0.02409	0.239985
MDM_cover_S8_3478	None	17.7272	-1.82952	0.812321	-2.25222	0.0243085	0.241652
MDM_cover_S16_489	None	17.0024	6.8395	3.0383	2.2511	0.0243794	0.241768
MDM_cover_S7_3691	None	21.4944	-1.97041	0.87575	-2.24996	0.0244513	0.241768
MDM_cover_S8_521	None	8.97593	-2.84199	1.26333	-2.24961	0.0244738	0.241768
MDM_cover_S7_1304	51182	5.6552	2.40085	1.06793	2.24813	0.0245677	0.242006
MDM_cover_S10_4022	None	6.84915	-4.36774	1.94327	-2.24762	0.0246004	0.242006
MDM_cover_S8_3511	None	50.4563	3.14645	1.40088	2.24606	0.0247001	0.242219
MDM_cover_S15_984	None	7.29138	3.48076	1.54998	2.24568	0.0247246	0.242219
MDM_cover_S10_3064	None	1.93269	4.51841	2.01399	2.24351	0.0248642	NA
MDM_cover_S6_3164	None	5.57566	5.44513	2.42719	2.24339	0.0248715	0.243153
MDM_cover_S8_3008	None	127.697	1.92722	0.861034	2.23826	0.0252042	0.245897
MDM_cover_S8_1954	None	5.22899	4.15735	1.86233	2.23234	0.0255926	0.249171
MDM_cover_S3_1059	None	4.47436	6.42662	2.88111	2.2306	0.0257073	0.249412
MDM_cover_S4_1430	None	7.456	-1.80943	0.811271	-2.23037	0.0257229	0.249412
MDM_cover_S10_969	None	14.2423	4.03203	1.80952	2.22823	0.0258653	0.250049
MDM_cover_S8_1300	None	6.45668	5.09594	2.28778	2.22746	0.0259168	0.250049
MDM_cover_S13_648	None	5.69263	3.80323	1.70848	2.22609	0.0260082	0.250049
MDM_cover_S7_1622	None	3.24491	5.76676	2.59071	2.22594	0.026018	NA
MDM_cover_S10_2855	None	15.5674	1.94372	0.873244	2.22586	0.0260235	0.250049
MDM_cover_S16_1198	None	11.5331	3.96484	1.78162	2.22541	0.0260534	0.250049
MDM_cover_S10_2402	None	7.95762	3.28902	1.47987	2.2225	0.0262493	0.251076
MDM_cover_S6_622	None	4.67308	6.46359	2.90861	2.22223	0.0262679	0.251076
MDM_cover_S12_1347	None	4.3087	4.82806	2.17372	2.22111	0.0263438	0.251076
MDM_cover_S6_1560	None	60.0493	-1.44406	0.65034	-2.22047	0.0263867	0.251076
MDM_cover_S7_107	None	17.8852	2.99387	1.34866	2.21989	0.0264263	0.251076
MDM_cover_S6_2307	None	69.5206	3.56074	1.60732	2.21533	0.0267371	0.253519
MDM_cover_S8_4158	None	5.99039	-3.82954	1.73127	-2.21199	0.0269675	0.255192
MDM_cover_S6_359	None	5.068	3.41556	1.54604	2.20923	0.0271584	0.256484
MDM_cover_S8_4361	None	23.9662	2.40535	1.08917	2.20844	0.0272138	0.256494
MDM_cover_S9_768	None	5.68455	-6.48649	2.94061	-2.20583	0.0273957	0.257695
MDM_cover_S8_4627	None	74.9202	-2.3279	1.05578	-2.20491	0.0274601	0.257786
MDM_cover_S13_163	None	13.0424	3.66782	1.66493	2.20299	0.0275954	0.258543
MDM_cover_S3_1075	None	810.556	-2.3128	1.05058	-2.20144	0.0277046	0.258685
MDM_cover_S14_1241	None	7.61866	3.35084	1.52256	2.2008	0.0277505	0.258685
MDM_cover_S10_732	None	11.1744	2.10439	0.956345	2.20045	0.0277749	0.258685
MDM_cover_S8_3962	None	7.44629	3.77021	1.71544	2.19781	0.0279629	0.25976
MDM_cover_S14_655	None	31.7193	2.05716	0.936232	2.19728	0.0280004	0.25976
MDM_cover_S8_1084	None	3.02443	5.71903	2.60615	2.19443	0.0282042	NA
MDM_cover_S14_202	None	9.77434	2.36458	1.07766	2.19417	0.0282233	0.261314
MDM_cover_S7_276	None	8.16172	4.06369	1.85392	2.19194	0.0283837	0.262286
MDM_cover_S13_973	57059	5.27008	-5.17907	2.3707	-2.18462	0.0289167	0.266688
MDM_cover_S17_245	None	11.7051	5.14456	2.35604	2.18357	0.0289942	0.266882
MDM_cover_S2_896	None	16.0441	-4.9832	2.28656	-2.17935	0.0293058	0.268483
MDM_cover_S4_2261	None	5.76771	-2.27024	1.042	-2.17873	0.0293517	0.268483
MDM_cover_S4_1781	None	364.719	3.00181	1.37787	2.17859	0.0293624	0.268483
MDM_cover_S12_355	None	7.86326	4.2848	1.96757	2.17772	0.0294271	0.268483
MDM_cover_S17_831	None	262.584	4.35379	1.99956	2.17738	0.0294524	0.268483
MDM_cover_S7_1612	None	4.96982	3.40914	1.56657	2.17618	0.0295416	0.268604
MDM_cover_S10_2655	None	7.43689	3.47078	1.59622	2.17437	0.0296774	0.268604
MDM_cover_S6_1607	None	5.82332	2.42333	1.11464	2.17408	0.0296989	0.268604
MDM_cover_S15_794	None	50.6646	3.29499	1.51673	2.17243	0.0298229	0.268604
MDM_cover_S16_843	None	6.68833	3.14432	1.44755	2.17216	0.0298433	0.268604
MDM_cover_S9_729	None	13.7967	-1.46203	0.673198	-2.17178	0.0298726	0.268604
MDM_cover_S6_493	None	56.2388	4.17551	1.92445	2.16972	0.0300281	0.268604
MDM_cover_S6_2216	81778	6.9797	2.30983	1.06472	2.16942	0.0300511	0.268604
MDM_cover_S7_48	None	3.49701	3.87632	1.7869	2.1693	0.0300599	0.268604
MDM_cover_S8_3550	None	11.3636	3.62348	1.67043	2.16919	0.0300681	0.268604
MDM_cover_S8_1033	None	5.48911	4.00525	1.84668	2.16889	0.0300914	0.268604
MDM_cover_S4_2529	None	5.64622	-2.9419	1.35754	-2.16708	0.0302291	0.269324
MDM_cover_S1_758	None	3.23429	4.28647	1.97975	2.16516	0.0303754	NA
MDM_cover_S13_51	None	5.64866	3.54895	1.63933	2.16488	0.0303969	0.270309
MDM_cover_S9_269	None	36.1918	2.3613	1.09252	2.16134	0.0306691	0.272217
MDM_cover_S10_2319	None	4.48147	5.84649	2.70823	2.15879	0.0308668	0.273458
MDM_cover_S12_245	None	22.958	3.17907	1.47371	2.15719	0.0309911	0.273525
MDM_cover_S6_1171	None	2.84027	3.21074	1.48852	2.157	0.0310055	NA
MDM_cover_S10_2877	None	11.9127	3.98938	1.84979	2.15667	0.0310313	0.273525
MDM_cover_S10_4735	None	6.6613	5.76195	2.67195	2.15646	0.0310481	0.273525
MDM_cover_S8_1181	None	38.725	-2.67675	1.24302	-2.15343	0.0312848	0.275097
MDM_cover_S10_2832	None	27.1221	6.04456	2.80858	2.15218	0.0313833	0.27545
MDM_cover_S8_5824	COG0545	27.5034	-2.42235	1.12696	-2.14946	0.0315978	0.276301
MDM_cover_S10_1767	None	18.0401	3.58151	1.66691	2.14859	0.0316667	0.276301
MDM_cover_S16_1188	None	15.7046	6.67952	3.10932	2.14823	0.0316956	0.276301
MDM_cover_S7_942	None	9.11526	3.01902	1.40551	2.14799	0.0317143	0.276301
MDM_cover_S6_1036	None	2.43911	4.15437	1.93414	2.14792	0.0317201	NA
MDM_cover_S8_1872	None	12.6334	3.8763	1.80763	2.1444	0.0320005	0.278239
MDM_cover_S1_597	47266	15.1772	2.29364	1.06993	2.14373	0.0320546	0.278239
MDM_cover_S4_3249	None	16.6351	-6.19792	2.89351	-2.14201	0.0321929	0.278458
MDM_cover_S9_526	None	2.555	-5.70063	2.6614	-2.14197	0.0321961	NA
MDM_cover_S7_2915	None	7.34892	3.44101	1.60661	2.14179	0.0322108	0.278458
MDM_cover_S1_1758	None	12.1038	3.97573	1.85734	2.14055	0.0323102	0.278458
MDM_cover_S6_2130	None	4.37829	4.29757	2.00776	2.14048	0.0323157	0.278458
MDM_cover_S17_970	None	60.5	3.42241	1.60038	2.13849	0.0324768	0.279266
MDM_cover_S10_2947	None	7.34891	5.00424	2.34077	2.13786	0.0325278	0.279266
MDM_cover_S4_2029	None	20.7499	-2.23954	1.0482	-2.13656	0.0326341	0.27967
MDM_cover_S7_2427	None	2.72052	5.23164	2.44892	2.13631	0.0326543	NA
MDM_cover_S2_916	None	24.1862	-5.00775	2.34637	-2.13425	0.0328223	0.279931
MDM_cover_S12_631	None	5.0685	4.40453	2.06397	2.13401	0.032842	0.279931
MDM_cover_S10_3489	None	3.49982	3.91604	1.83507	2.134	0.0328424	0.279931
MDM_cover_S6_746	None	8.03013	2.54739	1.19421	2.13311	0.0329156	0.280049
MDM_cover_S9_1183	None	3.90307	-3.27387	1.53534	-2.13235	0.0329783	0.280078
MDM_cover_S10_4267	None	10.5701	3.95557	1.85622	2.13098	0.0330908	0.280529
MDM_cover_S12_999	None	9.94446	3.07462	1.44491	2.1279	0.0333457	0.280881
MDM_cover_S16_1256	None	17.3399	2.98491	1.40313	2.12733	0.0333929	0.280881
MDM_cover_S10_3698	None	9.93939	3.13511	1.47385	2.12716	0.0334068	0.280881
MDM_cover_S7_2380	None	13.9636	1.65581	0.778601	2.12665	0.0334492	0.280881
MDM_cover_S7_2326	None	19.4537	4.81829	2.26574	2.12659	0.0334544	0.280881
MDM_cover_S8_3829	64268	16.753	3.03602	1.42793	2.12617	0.0334892	0.280881
MDM_cover_S13_366	None	6.57906	-2.7872	1.31139	-2.12538	0.0335551	0.280935
MDM_cover_S12_860	None	6.20623	2.51419	1.18371	2.12399	0.0336711	0.281029
MDM_cover_S12_286	None	14.0023	4.30197	2.02558	2.12382	0.0336854	0.281029
MDM_cover_S10_2990	None	5.58479	4.48246	2.11217	2.1222	0.0338206	0.28166
MDM_cover_S16_671	None	11.9937	3.45301	1.62851	2.12035	0.0339769	0.28238
MDM_cover_S17_1730	None	22.6229	3.39346	1.60094	2.11967	0.0340341	0.28238
MDM_cover_S1_1297	None	7.51911	2.99406	1.41367	2.11794	0.0341802	0.28238
MDM_cover_S14_999	None	62.8722	2.29326	1.08354	2.11646	0.034306	0.28238
MDM_cover_S8_5933	None	24.6094	2.88345	1.36248	2.11633	0.0343167	0.28238
MDM_cover_S7_3251	None	12.2824	2.72416	1.28728	2.11622	0.0343263	0.28238
MDM_cover_S16_1218	None	7.13887	4.08059	1.92861	2.11582	0.0343602	0.28238
MDM_cover_S8_4753	None	4.21087	4.71119	2.22697	2.11552	0.0343856	0.28238
MDM_cover_S10_1972	None	11.5958	4.507	2.1329	2.11309	0.0345935	0.283298
MDM_cover_S3_1000	None	3.70723	5.3572	2.53558	2.11281	0.0346173	0.283298
MDM_cover_S10_200	None	3.72756	3.89121	1.84433	2.10983	0.0348734	0.284792
MDM_cover_S15_367	None	7.13198	4.10874	1.94794	2.10928	0.0349205	0.284792
MDM_cover_S10_2936	None	6.9299	-4.35698	2.06687	-2.10801	0.0350305	0.285196
MDM_cover_S8_3817	None	5.78028	2.55264	1.21218	2.10583	0.0352191	0.286238
MDM_cover_S4_1433	None	7.03124	-2.27486	1.08115	-2.10411	0.035369	0.286963
MDM_cover_S9_886	None	33.7162	-2.56401	1.21955	-2.10242	0.0355164	0.287665
MDM_cover_S8_1688	None	4.66451	3.05949	1.45656	2.1005	0.0356852	0.288301
MDM_cover_S8_4449	None	6.94635	4.29535	2.04528	2.10013	0.0357171	0.288301
MDM_cover_S10_3638	None	4.07646	4.74932	2.26262	2.09904	0.0358133	0.288584
MDM_cover_S10_467	None	6.72777	4.28289	2.04407	2.09528	0.0361463	0.290771
MDM_cover_S7_4102	None	3.09726	3.70049	1.76744	2.0937	0.036287	NA
MDM_cover_S5_307	None	14.9965	4.68215	2.23631	2.09369	0.0362875	0.290985
MDM_cover_S8_5310	None	5.54023	4.35372	2.07954	2.09359	0.0362961	0.290985
MDM_cover_S17_1428	None	9.22299	2.62237	1.25427	2.09075	0.0365501	0.292525
MDM_cover_S15_753	57829	9.24897	3.41008	1.63184	2.08972	0.0366431	0.292773
MDM_cover_S8_2297	None	16.367	4.01471	1.92466	2.08594	0.0369844	0.294702
MDM_cover_S4_2217	None	4.70306	-3.48372	1.67032	-2.08566	0.0370094	0.294702
MDM_cover_S8_2835	None	5.68541	-2.60866	1.2518	-2.08394	0.037166	0.294924
MDM_cover_S12_530	None	4.07502	5.49841	2.63885	2.08364	0.0371928	0.294924
MDM_cover_S8_871	None	13.0276	5.2769	2.53323	2.08308	0.0372444	0.294924
MDM_cover_S8_906	None	8.1745	5.37755	2.58234	2.08243	0.0373028	0.294924
MDM_cover_S8_4416	None	11.5124	-1.90622	0.915605	-2.08192	0.0373495	0.294924
MDM_cover_S10_52	None	5.00428	3.68728	1.7734	2.07922	0.0375974	0.296288
MDM_cover_S11_228	None	1563.64	-1.9661	0.945965	-2.07841	0.0376719	0.296288
MDM_cover_S8_2000	None	12.6834	4.99308	2.40419	2.07683	0.0378177	0.296288
MDM_cover_S2_299	None	22.4694	-2.75303	1.32568	-2.07669	0.0378305	0.296288
MDM_cover_S6_2956	None	18.9534	2.64731	1.27481	2.07663	0.037836	0.296288
MDM_cover_S12_1113	None	8.168	4.06421	1.95829	2.07539	0.0379506	0.296647
MDM_cover_S17_221	K02876	5.46224	4.41531	2.12809	2.07477	0.0380075	0.296647
MDM_cover_S7_974	None	2.76987	5.58079	2.69199	2.07311	0.0381618	NA
MDM_cover_S18_1469	None	10.2973	2.93507	1.41581	2.07307	0.0381657	0.29739
MDM_cover_S6_2215	None	4.62608	4.81663	2.32449	2.07212	0.0382541	0.297588
MDM_cover_S4_587	None	7.15398	-3.10946	1.50177	-2.07053	0.0384026	0.298252
MDM_cover_S10_1366	None	3.75298	5.07621	2.45264	2.0697	0.0384807	0.298367
MDM_cover_S17_1182	None	7.61785	2.33938	1.13097	2.06847	0.0385957	0.298769
MDM_cover_S7_1026	None	10.4359	3.17722	1.5369	2.0673	0.0387063	0.299135
MDM_cover_S1_525	None	6.06523	4.19547	2.03127	2.06545	0.0388807	0.299992
MDM_cover_S8_1765	None	10.0224	4.11712	1.99592	2.06277	0.0391342	0.300728
MDM_cover_S7_1147	None	4.86352	2.97019	1.44044	2.06201	0.0392071	0.300728
MDM_cover_S7_2503	None	18.6968	4.33873	2.10426	2.06188	0.0392191	0.300728
MDM_cover_S11_747	None	25.5089	4.14046	2.00822	2.06176	0.039231	0.300728
MDM_cover_S1_1613	None	19.7197	4.44366	2.15617	2.0609	0.0393122	0.300795
MDM_cover_S10_3867	None	18.4242	-4.4588	2.16465	-2.05983	0.0394152	0.300795
MDM_cover_S18_985	None	9.24137	-1.62425	0.788853	-2.059	0.0394941	0.300795
MDM_cover_S8_6058	None	33.434	-1.76203	0.85577	-2.059	0.0394944	0.300795
MDM_cover_S12_1203	None	6.51713	6.19311	3.01059	2.05711	0.0396756	0.301688
MDM_cover_S1_548	None	6.37302	4.19137	2.04089	2.0537	0.0400046	0.303475
MDM_cover_S10_4578	None	11.6036	2.5509	1.24235	2.05329	0.0400448	0.303475
MDM_cover_S8_2453	None	5.30162	4.00526	1.9519	2.05198	0.0401714	0.303475
MDM_cover_S16_808	None	8.651	-5.78729	2.82111	-2.05142	0.0402257	0.303475
MDM_cover_S6_298	None	9.07158	3.07826	1.50059	2.05136	0.040232	0.303475
MDM_cover_S10_412	None	3.8384	2.86662	1.39854	2.04973	0.040391	0.304189
MDM_cover_S15_764	None	85.0377	4.37636	2.13673	2.04816	0.0405444	0.304858
MDM_cover_S7_1863	None	1702.3	3.2043	1.5672	2.04461	0.0408936	0.306994
MDM_cover_S7_42	None	3.85951	6.59952	3.24116	2.03616	0.0417345	0.312152
MDM_cover_S15_1182	None	4.09645	3.47917	1.70899	2.0358	0.0417701	0.312152
MDM_cover_S4_594	None	7.66829	-4.07317	2.00085	-2.03572	0.0417789	0.312152
MDM_cover_S18_785	None	4.80343	-3.47286	1.70771	-2.03363	0.0419885	0.312311
MDM_cover_S9_614	None	6.13466	-2.35343	1.15743	-2.03333	0.0420193	0.312311
MDM_cover_S7_1041	None	4.56806	4.44583	2.18662	2.0332	0.0420324	0.312311
MDM_cover_S7_3210	None	61.779	1.37664	0.67719	2.03288	0.0420648	0.312311
MDM_cover_S12_1420	None	13.1373	3.23152	1.59084	2.03133	0.0422211	0.312809
MDM_cover_S14_462	52047	8.79556	5.19963	2.56065	2.03059	0.0422962	0.312809
MDM_cover_S9_217	None	7.88524	-2.74536	1.35259	-2.0297	0.0423868	0.312809
MDM_cover_S7_1780	None	3.07107	6.46005	3.18343	2.02927	0.0424309	NA
MDM_cover_S10_1201	None	11.1573	3.40415	1.67765	2.02912	0.0424461	0.312809
MDM_cover_S14_532	None	12.6905	5.59747	2.7588	2.02895	0.0424631	0.312809
MDM_cover_S14_585	None	8.96841	2.45674	1.21124	2.02828	0.0425319	0.312828
MDM_cover_S1_121	None	121.486	4.05416	2.00072	2.02635	0.0427286	0.313316
MDM_cover_S17_876	None	5.47061	2.02158	0.997742	2.02616	0.0427486	0.313316
MDM_cover_S7_1886	None	4.14203	2.55946	1.2635	2.02568	0.0427972	0.313316
MDM_cover_S10_2426	None	6.01708	5.9759	2.95159	2.02464	0.0429045	0.313451
MDM_cover_S10_2404	None	19.754	6.53683	3.22984	2.02389	0.0429816	0.313451
MDM_cover_S11_923	55073	3.81979	4.22411	2.08746	2.02357	0.0430149	0.313451
MDM_cover_S15_947	None	13.4115	4.63153	2.28954	2.02291	0.0430828	0.313462
MDM_cover_S12_13	None	11.6749	4.54085	2.247	2.02086	0.0432948	0.31452
MDM_cover_S10_4566	None	1.73574	3.17868	1.57337	2.0203	0.0433526	NA
MDM_cover_S7_3261	None	3.13506	5.98665	2.96489	2.01918	0.0434682	NA
MDM_cover_S6_191	None	4.65503	5.94602	2.94543	2.01873	0.0435157	0.315639
MDM_cover_S9_1266	None	5.88352	-2.1376	1.06001	-2.01658	0.0437391	0.316137
MDM_cover_S9_1271	None	189.775	-0.981436	0.486745	-2.01633	0.0437658	0.316137
MDM_cover_S8_5865	COG3861	5.11037	4.13605	2.05147	2.01614	0.0437852	0.316137
MDM_cover_S8_6081	None	48.3408	-1.87227	0.929054	-2.01525	0.0438786	0.316286
MDM_cover_S12_1236	63380	15.0973	4.32241	2.1455	2.01464	0.0439424	0.316286
MDM_cover_S1_1676	None	4.33307	3.04089	1.50985	2.01403	0.0440067	0.316286
MDM_cover_S10_3806	None	4.40729	4.00204	1.98775	2.01335	0.0440776	0.316314
MDM_cover_S2_596	None	9.39872	-2.6928	1.33813	-2.01236	0.0441817	0.31658
MDM_cover_S10_2795	None	3.54327	3.30118	1.64113	2.01153	0.04427	0.316732
MDM_cover_S3_167	None	3.10856	4.42043	2.19814	2.01099	0.0443268	NA
MDM_cover_S1_1185	None	6.57706	3.9773	1.98035	2.00838	0.0446026	0.318628
MDM_cover_S15_1254	None	9.54399	4.18793	2.08846	2.00527	0.0449339	0.32051
MDM_cover_S7_519	None	9.72425	3.99571	1.99332	2.00455	0.0450112	0.320578
MDM_cover_S7_3985	None	13.6777	-1.50194	0.749697	-2.0034	0.0451344	0.320971
MDM_cover_S10_3745	None	5.03338	4.28135	2.14034	2.00031	0.0454665	0.322113
MDM_cover_S17_1542	None	14.8524	4.3654	2.18252	2.00016	0.0454826	0.322113
MDM_cover_S8_3610	None	10.3103	3.2715	1.63575	2.00001	0.0454996	0.322113
MDM_cover_S4_638	None	6.46146	-2.78354	1.39227	-1.99928	0.0455776	0.322182
MDM_cover_S4_461	None	5.23914	-3.72664	1.86646	-1.99663	0.0458653	0.323645
MDM_cover_S8_4854	None	4.94989	-1.95766	0.980736	-1.99611	0.0459216	0.323645
MDM_cover_S4_1857	52166	7.62646	-1.92045	0.963135	-1.99396	0.0461567	0.324817
MDM_cover_S9_715	None	134.202	-1.53132	0.768246	-1.99327	0.0462319	0.324862
MDM_cover_S7_3133	None	4.25023	2.4806	1.24522	1.99209	0.0463609	0.325066
MDM_cover_S8_4647	None	6.56975	4.35069	2.18436	1.99175	0.0463987	0.325066
MDM_cover_S6_145	None	3.34977	4.55283	2.2874	1.99039	0.0465477	NA
MDM_cover_S8_2421	None	8.36434	2.00159	1.00603	1.98959	0.0466364	0.326247
MDM_cover_S8_2720	None	6.77252	3.53573	1.77792	1.98869	0.0467352	0.32641
MDM_cover_S9_1068	None	5.13261	-2.35251	1.18328	-1.98812	0.0467979	0.32641
MDM_cover_S6_2456	None	6.56657	2.73358	1.37614	1.98641	0.0469877	0.32725
MDM_cover_S3_610	None	5.13566	2.7983	1.41051	1.98389	0.0472679	0.328717
MDM_cover_S6_2448	None	3.04515	5.62752	2.83695	1.98365	0.0472951	NA
MDM_cover_S8_3912	None	25.5709	2.37	1.19607	1.98149	0.0475361	0.330096
MDM_cover_S6_472	None	5.18558	3.10751	1.56896	1.98062	0.0476339	0.33029
MDM_cover_S14_74	None	20.3816	-2.69631	1.36351	-1.97748	0.0479876	0.332254
MDM_cover_S8_3849	None	2.41384	3.0947	1.56506	1.97737	0.0479999	NA
MDM_cover_S1_214	None	8.43208	3.2705	1.65513	1.97597	0.0481577	0.332944
MDM_cover_S16_387	None	11.6023	3.24039	1.64104	1.9746	0.0483138	0.333535
MDM_cover_S4_2622	None	5.17717	-6.27678	3.18104	-1.97319	0.0484744	0.333933
MDM_cover_S18_75	None	5.87799	2.37828	1.20551	1.97285	0.048513	0.333933
MDM_cover_S10_1517	None	11.3424	4.5202	2.29248	1.97175	0.0486381	0.334308
MDM_cover_S10_416	None	4.23023	4.06582	2.06269	1.97112	0.0487098	0.334313
MDM_cover_S6_2624	None	4.73987	4.50216	2.28509	1.97023	0.0488116	0.334453
MDM_cover_S12_66	None	4.32533	3.50227	1.77813	1.96964	0.0488798	0.334453
MDM_cover_S8_1259	K02705	7.22247	3.87223	1.96651	1.96909	0.0489426	0.334453
MDM_cover_S15_595	None	21.4243	2.98478	1.51677	1.96786	0.0490845	0.334775
MDM_cover_S6_1590	None	9.50695	5.20514	2.6464	1.96688	0.0491972	0.334775
MDM_cover_S3_15	None	6.75993	3.2502	1.65251	1.96683	0.0492024	0.334775
MDM_cover_S10_1875	None	6.22742	4.00311	2.03711	1.96509	0.0494033	0.335347
MDM_cover_S10_1546	None	10.7037	3.74975	1.90839	1.96488	0.0494286	0.335347
MDM_cover_S8_1285	None	135.538	4.0782	2.07797	1.96258	0.0496946	0.336541
MDM_cover_S4_1141	None	9.91579	-2.74536	1.39917	-1.96213	0.049747	0.336541
MDM_cover_S8_948	50729	4.18535	5.86786	2.99177	1.96133	0.04984	0.336688
MDM_cover_S7_2474	None	6.32511	-1.94914	0.994643	-1.95964	0.0500379	0.337541
MDM_cover_S8_5777	None	2.17154	3.20877	1.63839	1.95849	0.0501728	NA
MDM_cover_S4_2159	None	33.6177	-1.86907	0.954596	-1.95797	0.0502337	0.337567
MDM_cover_S13_381	None	19.3551	-4.08067	2.08423	-1.95788	0.050244	0.337567
MDM_cover_S1_720	None	5.16993	4.76541	2.43409	1.95778	0.0502561	0.337567
MDM_cover_S16_820	None	9.02389	2.80278	1.43239	1.95671	0.0503814	0.337927
MDM_cover_S16_360	None	16.6971	-1.95399	0.999189	-1.95557	0.0505152	0.338345
MDM_cover_S2_297	None	3.73702	-4.76492	2.43853	-1.95402	0.0506993	0.338591
MDM_cover_S11_1000	None	16.1117	-1.85244	0.948275	-1.95348	0.0507623	0.338591
MDM_cover_S12_55	None	5.90216	-4.25877	2.18014	-1.95344	0.0507676	0.338591
MDM_cover_S9_53	None	6.93169	-2.07722	1.06383	-1.95259	0.0508685	0.338591
MDM_cover_S6_1993	None	9.88916	4.07911	2.08946	1.95223	0.0509105	0.338591
MDM_cover_S8_2953	None	45.0042	2.31031	1.18444	1.95055	0.0511107	0.339444
MDM_cover_S8_4199	None	7.4049	2.39023	1.22582	1.94991	0.0511867	0.339471
MDM_cover_S10_3420	None	6.28749	-4.86797	2.49878	-1.94814	0.0513987	0.340399
MDM_cover_S15_64	None	9.51032	3.80673	1.95497	1.9472	0.0515106	0.340662
MDM_cover_S10_574	None	7.65069	3.25282	1.67123	1.94635	0.0516121	0.340857
MDM_cover_S6_2554	None	4.87712	3.12745	1.60957	1.94303	0.052012	0.343017
MDM_cover_S9_74	None	4.52611	-2.14899	1.10734	-1.94068	0.0522968	0.344233
MDM_cover_S6_311	None	4.77854	-2.24448	1.15677	-1.94031	0.0523421	0.344233
MDM_cover_S8_1249	None	1.63949	4.61341	2.37863	1.93952	0.052438	NA
MDM_cover_S9_761	None	3.97182	-4.20466	2.1683	-1.93915	0.0524832	0.344681
MDM_cover_S8_2609	None	8.02376	-3.75557	1.93887	-1.93699	0.0527463	0.345928
MDM_cover_S12_1146	None	11.5209	3.14975	1.62679	1.93617	0.0528465	0.345971
MDM_cover_S8_101	None	13.3547	2.0945	1.08201	1.93574	0.0528995	0.345971
MDM_cover_S8_3657	None	11.7162	4.50779	2.33181	1.93317	0.053215	0.347553
MDM_cover_S10_2991	None	6.26551	4.50104	2.3315	1.93053	0.053541	0.3492
MDM_cover_S7_799	None	8.9878	2.78329	1.44238	1.92965	0.0536501	0.349429
MDM_cover_S7_3954	None	3.12407	4.99657	2.59058	1.92875	0.0537621	NA
MDM_cover_S15_599	None	16.9379	3.22418	1.67342	1.92671	0.0540163	0.350676
MDM_cover_S6_2157	None	7.32258	2.26659	1.17643	1.92667	0.054021	0.350676
MDM_cover_S9_696	None	10.7532	-2.10689	1.09374	-1.92632	0.0540644	0.350676
MDM_cover_S7_1643	None	7.2236	3.61891	1.88069	1.92424	0.0543241	0.351877
MDM_cover_S10_2268	None	2.624	2.67967	1.39295	1.92374	0.0543872	NA
MDM_cover_S8_2914	None	365.247	-2.63983	1.3727	-1.9231	0.0544681	0.352097
MDM_cover_S2_842	None	22.9495	-3.19367	1.66096	-1.92278	0.0545072	0.352097
MDM_cover_S8_1112	None	5.27542	3.2467	1.69143	1.9195	0.0549213	0.353645
MDM_cover_S14_704	None	75.8575	2.6425	1.37668	1.91948	0.0549234	0.353645
MDM_cover_S8_2129	None	4.82978	3.51043	1.8292	1.9191	0.0549714	0.353645
MDM_cover_S3_932	None	2.91277	3.37001	1.75604	1.9191	0.0549722	NA
MDM_cover_S8_3473	None	7.24991	-2.87538	1.50008	-1.91682	0.0552607	0.354517
MDM_cover_S7_62	None	4.1734	4.63086	2.41592	1.91681	0.0552622	0.354517
MDM_cover_S16_563	None	5.00067	3.64962	1.90456	1.91626	0.0553322	0.354517
MDM_cover_S1_1155	None	7.04841	2.83556	1.48054	1.91522	0.0554645	0.354883
MDM_cover_S16_57	None	2.39809	4.81433	2.51379	1.91517	0.0554705	NA
MDM_cover_S7_2107	None	5.38696	3.60431	1.88267	1.91447	0.0555601	0.355014
MDM_cover_S10_1545	None	18.9094	2.53959	1.32701	1.91376	0.0556503	0.355109
MDM_cover_S7_3432	None	20.4671	2.94684	1.54038	1.91306	0.0557407	0.355206
MDM_cover_S8_644	None	3.48157	2.1425	1.12151	1.91038	0.0560849	0.35629
MDM_cover_S6_1401	None	9.48193	3.43806	1.80005	1.90998	0.0561353	0.35629
MDM_cover_S13_204	None	8.99549	-3.80324	1.99226	-1.90901	0.0562614	0.35629
MDM_cover_S7_1813	K02954	6.16338	3.16911	1.66012	1.90896	0.0562674	0.35629
MDM_cover_S17_1390	None	12.1889	-3.38071	1.77123	-1.90868	0.0563033	0.35629
MDM_cover_S15_193	None	15.3399	2.68339	1.40623	1.90821	0.0563635	0.35629
MDM_cover_S16_937	None	13.9835	2.09269	1.09785	1.90616	0.056629	0.357489
MDM_cover_S4_2605	None	13.3781	-2.46918	1.29611	-1.90507	0.0567704	0.357904
MDM_cover_S10_280	None	1.881	5.58547	2.93719	1.90163	0.0572192	NA
MDM_cover_S10_2103	None	9.74598	3.79292	1.9968	1.8995	0.0574988	0.36157
MDM_cover_S5_64	None	195.956	2.10497	1.10849	1.89895	0.0575713	0.36157
MDM_cover_S8_2141	None	5.33527	2.63099	1.38556	1.89887	0.0575816	0.36157
MDM_cover_S8_603	None	4.59181	4.19221	2.20859	1.89814	0.0576777	0.361687
MDM_cover_S10_427	None	3.12317	2.85511	1.5044	1.89783	0.057718	NA
MDM_cover_S18_1435	None	103.521	4.21859	2.22316	1.89756	0.0577534	0.361687
MDM_cover_S6_1642	49503	5.80914	5.44938	2.87378	1.89624	0.0579285	0.362303
MDM_cover_S10_4491	None	4.43539	5.56633	2.93735	1.89502	0.0580897	0.36283
MDM_cover_S13_575	None	17.5512	-2.01817	1.06614	-1.89296	0.0583629	0.364055
MDM_cover_S2_658	None	17.3129	-2.35813	1.2469	-1.8912	0.0585978	0.365038
MDM_cover_S8_3928	None	14.3283	1.54245	0.816498	1.88911	0.0588769	0.366294
MDM_cover_S2_312	None	7.2347	-2.22085	1.17683	-1.88714	0.0591413	0.367301
MDM_cover_S15_1077	None	24.9339	-2.04156	1.08233	-1.88626	0.0592602	0.367301
MDM_cover_S8_2375	None	18.5768	1.82275	0.966378	1.88617	0.0592723	0.367301
MDM_cover_S11_38	None	5.56128	-3.49048	1.85297	-1.88373	0.0596021	0.368464
MDM_cover_S3_1099	None	4.78266	5.22518	2.774	1.88362	0.0596159	0.368464
MDM_cover_S10_4609	None	3.24847	3.75559	1.99435	1.88312	0.0596846	NA
MDM_cover_S4_1526	None	4.34704	-2.67225	1.41931	-1.88278	0.0597297	0.368685
MDM_cover_S10_2847	None	3.13693	4.54478	2.41607	1.88107	0.0599629	NA
MDM_cover_S16_1146	COG5592	6.76678	4.30037	2.28782	1.87968	0.0601518	0.370805
MDM_cover_S7_1639	None	5.16354	5.80796	3.0911	1.87893	0.0602542	0.370952
MDM_cover_S8_4856	None	3.70525	4.78692	2.55078	1.87665	0.0605661	0.372387
MDM_cover_S4_1276	None	26.6613	1.36091	0.726096	1.87429	0.0608911	0.373413
MDM_cover_S3_727	None	578.2	-1.80374	0.962364	-1.87428	0.0608912	0.373413
MDM_cover_S7_3480	None	2.15664	4.92077	2.62738	1.87288	0.0610847	NA
MDM_cover_S14_519	57059	2.86949	3.94137	2.10657	1.87099	0.0613463	NA
MDM_cover_S16_1260	None	13.8513	5.60478	2.99624	1.8706	0.0614001	0.376046
MDM_cover_S13_577	None	2.5509	-3.09284	1.65451	-1.86934	0.0615756	NA
MDM_cover_S4_432	75005	27.4427	-2.07297	1.10911	-1.86904	0.0616177	0.37647
MDM_cover_S7_3246	None	6.81366	1.96938	1.05373	1.86896	0.0616288	0.37647
MDM_cover_S13_287	None	95.9445	2.62072	1.40301	1.86792	0.0617726	0.376615
MDM_cover_S8_2806	None	9.93631	5.32234	2.84977	1.86764	0.061812	0.376615
MDM_cover_S8_3216	None	9.68533	3.12136	1.67211	1.86671	0.0619415	0.376724
MDM_cover_S3_861	None	12.0008	1.92281	1.03073	1.86548	0.0621142	0.376724
MDM_cover_S8_1309	None	4.62546	2.44461	1.31095	1.86476	0.0622144	0.376724
MDM_cover_S12_1088	None	17.7607	1.40967	0.755975	1.8647	0.0622228	0.376724
MDM_cover_S8_1176	None	4.62557	6.01689	3.2277	1.86414	0.0623019	0.376724
MDM_cover_S1_724	None	18.8935	5.15275	2.76605	1.86286	0.0624827	0.376724
MDM_cover_S10_2794	None	3.13034	4.44424	2.38575	1.86283	0.0624864	NA
MDM_cover_S10_1417	None	35.7473	2.45779	1.31956	1.86258	0.0625215	0.376724
MDM_cover_S7_3208	None	18.2531	2.02338	1.08643	1.8624	0.0625463	0.376724
MDM_cover_S4_2005	None	7.08512	2.5107	1.3481	1.86239	0.0625479	0.376724
MDM_cover_S4_2983	None	4.19485	-6.02191	3.2367	-1.86051	0.0628134	0.37756
MDM_cover_S4_965	None	5.77931	-2.88231	1.5494	-1.86027	0.0628467	0.37756
MDM_cover_S8_4409	None	206.769	1.47675	0.794739	1.85816	0.0631459	0.377765
MDM_cover_S1_1270	None	3.61702	4.35448	2.34419	1.85756	0.0632315	0.377765
MDM_cover_S8_1289	None	4.49521	4.05684	2.18406	1.85747	0.0632439	0.377765
MDM_cover_S12_436	None	13.3038	2.18089	1.17424	1.85729	0.0632705	0.377765
MDM_cover_S8_2528	None	17.2235	2.44861	1.31882	1.85666	0.0633594	0.377765
MDM_cover_S6_918	None	35.8574	2.72752	1.46905	1.85665	0.0633609	0.377765
MDM_cover_S10_1390	None	6.08278	2.41774	1.30275	1.85587	0.0634716	0.377948
MDM_cover_S10_736	None	21.8928	5.57136	3.00485	1.85412	0.063722	0.37875
MDM_cover_S10_1061	None	4.34515	4.55546	2.45776	1.8535	0.0638112	0.37875
MDM_cover_S9_247	None	25.2166	-1.52839	0.825133	-1.8523	0.0639833	0.37875
MDM_cover_S8_2735	None	10.0823	-3.15989	1.70645	-1.85173	0.0640641	0.37875
MDM_cover_S6_2690	None	25.2972	2.12982	1.15047	1.85126	0.0641322	0.37875
MDM_cover_S18_1072	None	3.54807	3.07837	1.66296	1.85114	0.0641499	0.37875
MDM_cover_S6_102	None	38.1327	-0.894696	0.483401	-1.85084	0.064193	0.37875
MDM_cover_S17_794	None	3.32839	3.90283	2.10958	1.85005	0.0643057	NA
MDM_cover_S7_3153	None	12.0266	2.85945	1.54583	1.84978	0.0643447	0.37875
MDM_cover_S7_2667	None	6.47432	-1.70251	0.920398	-1.84976	0.0643489	0.37875
MDM_cover_S1_1522	None	165.835	2.45612	1.3281	1.84934	0.0644083	0.37875
MDM_cover_S7_4251	54292	7.41804	3.61606	1.95647	1.84826	0.0645653	0.379201
MDM_cover_S18_188	52218	5.16941	3.40054	1.84189	1.84623	0.0648594	0.380455
MDM_cover_S15_1270	None	3.92879	-6.0794	3.29654	-1.84418	0.0651575	0.381435
MDM_cover_S10_2158	None	54.0712	2.93928	1.59403	1.84394	0.0651926	0.381435
MDM_cover_S10_3896	None	7.13427	2.55937	1.38839	1.84341	0.0652689	0.381435
MDM_cover_S6_435	None	12.6636	-1.23816	0.672315	-1.84164	0.0655276	0.381837
MDM_cover_S10_457	None	10.0982	3.60742	1.95909	1.84138	0.0655663	0.381837
MDM_cover_S3_902	49899	5.00962	7.03036	3.81819	1.84128	0.0655803	0.381837
MDM_cover_S8_2537	None	72.6088	-1.61912	0.880138	-1.83961	0.0658249	0.382449
MDM_cover_S6_3055	None	17.7711	2.24024	1.21797	1.83932	0.0658677	0.382449
MDM_cover_S8_4951	None	7.50246	4.24447	2.30959	1.83776	0.0660972	0.382449
MDM_cover_S7_4353	None	16.5353	4.82775	2.62706	1.8377	0.0661065	0.382449
MDM_cover_S8_1125	COG0786	82.5724	-2.09606	1.14072	-1.83748	0.0661389	0.382449
MDM_cover_S8_2359	None	27.8088	3.12987	1.70355	1.83726	0.0661712	0.382449
MDM_cover_S4_1194	None	6.84696	-3.22559	1.75773	-1.83509	0.0664924	0.383835
MDM_cover_S4_1308	None	31.5707	3.31681	1.81005	1.83244	0.0668857	0.384652
MDM_cover_S10_3641	None	10.0081	3.22341	1.7591	1.83242	0.0668889	0.384652
MDM_cover_S2_591	None	22.3657	-3.12032	1.70329	-1.83193	0.0669616	0.384652
MDM_cover_S6_3067	None	2.14958	-5.82989	3.18286	-1.83165	0.0670036	NA
MDM_cover_S3_992	None	4.44473	2.96465	1.61865	1.83155	0.067018	0.384652
MDM_cover_S15_329	None	15.3066	1.9312	1.05457	1.83127	0.0670601	0.384652
MDM_cover_S6_621	None	4.30449	3.7963	2.07352	1.83085	0.0671227	0.384652
MDM_cover_S3_98	None	17.6672	3.55637	1.94553	1.82797	0.0675542	0.386656
MDM_cover_S1_1871	None	4.30623	5.33139	2.9187	1.82663	0.0677551	0.387115
MDM_cover_S10_2433	None	4.82933	4.67374	2.55949	1.82604	0.0678436	0.387115
MDM_cover_S10_2858	None	5.95741	2.89603	1.58617	1.8258	0.0678805	0.387115
MDM_cover_S9_602	None	3.98199	-5.13149	2.81417	-1.82345	0.0682353	0.38867
MDM_cover_S8_6010	None	6.77151	4.72224	2.59297	1.82117	0.0685814	0.389837
MDM_cover_S7_1563	None	2.97471	5.52245	3.0326	1.82103	0.0686027	NA
MDM_cover_S4_1609	None	6.22256	-1.80224	0.989695	-1.82101	0.0686054	0.389837
MDM_cover_S15_467	None	8.97087	2.76186	1.51796	1.81945	0.0688424	0.389856
MDM_cover_S16_626	None	11.4366	3.18244	1.75029	1.81824	0.0690275	0.389856
MDM_cover_S9_233	None	5.92823	-2.09441	1.15214	-1.81785	0.0690877	0.389856
MDM_cover_S13_764	None	4.56289	3.28658	1.80805	1.81775	0.0691028	0.389856
MDM_cover_S6_1059	None	6.96391	2.36631	1.30193	1.81754	0.0691351	0.389856
MDM_cover_S10_2650	None	5.57535	-2.14621	1.18087	-1.81749	0.0691424	0.389856
MDM_cover_S6_627	None	6.26306	2.26171	1.24461	1.8172	0.0691866	0.389856
MDM_cover_S11_138	None	7.54945	-1.95377	1.07581	-1.81609	0.0693572	0.390351
MDM_cover_S13_437	None	6.64183	4.40981	2.42967	1.81498	0.0695265	0.390638
MDM_cover_S10_4444	None	12.0107	2.55184	1.40637	1.81449	0.0696024	0.390638
MDM_cover_S8_113	None	124.632	-0.910319	0.501958	-1.81354	0.0697491	0.390638
MDM_cover_S10_2601	None	6.20581	2.22414	1.22672	1.81309	0.0698187	0.390638
MDM_cover_S12_502	None	4.72809	4.98814	2.75122	1.81306	0.0698218	0.390638
MDM_cover_S6_471	None	6.81181	4.25889	2.35151	1.81113	0.07012	0.391391
MDM_cover_S4_3158	None	3.91987	-4.10784	2.26812	-1.81112	0.0701222	0.391391
MDM_cover_S10_4363	None	9.81314	2.16152	1.19596	1.80735	0.0707072	0.393824
MDM_cover_S3_987	None	3.9148	5.56901	3.0815	1.80724	0.0707249	0.393824
MDM_cover_S10_2277	57615	8.99853	5.26017	2.91207	1.80633	0.0708662	0.394146
MDM_cover_S4_1544	None	17.8746	-1.86537	1.03341	-1.80507	0.0710641	0.394782
MDM_cover_S10_2470	None	16.2182	3.67679	2.03805	1.80408	0.0712193	0.395179
MDM_cover_S7_824	None	2.66829	5.25885	2.91559	1.8037	0.0712789	NA
MDM_cover_S4_3019	None	20.2439	-2.93386	1.62678	-1.80348	0.0713128	0.395233
MDM_cover_S8_780	None	7.75567	2.73598	1.51752	1.80293	0.0713998	0.395252
MDM_cover_S17_775	52540	2.39828	3.2821	1.82065	1.80271	0.0714337	NA
MDM_cover_S7_739	None	6.46193	2.38283	1.3221	1.8023	0.0714976	0.39533
MDM_cover_S4_243	None	5.82818	-1.67428	0.930183	-1.79995	0.0718686	0.396663
MDM_cover_S10_2589	None	10.7588	3.99335	2.21889	1.79971	0.0719066	0.396663
MDM_cover_S10_2065	None	3.51954	3.13196	1.74111	1.79882	0.0720467	0.396712
MDM_cover_S8_4808	None	117.44	-2.1425	1.19156	-1.79807	0.0721663	0.396712
MDM_cover_S1_1859	None	5.11013	2.71248	1.50856	1.79806	0.0721677	0.396712
MDM_cover_S7_4644	None	1.82454	5.54632	3.08724	1.79653	0.0724103	NA
MDM_cover_S10_3768	None	5.81647	3.05407	1.70001	1.79649	0.0724161	0.397146
MDM_cover_S10_3765	None	6.53258	5.52805	3.07808	1.79594	0.0725045	0.397146
MDM_cover_S5_439	None	5.01433	-5.9609	3.3195	-1.79572	0.0725385	0.397146
MDM_cover_S4_531	None	12.8921	-1.27733	0.711583	-1.79505	0.0726463	0.397146
MDM_cover_S10_1212	None	7.42517	4.37876	2.43953	1.79492	0.0726672	0.397146
MDM_cover_S8_6216	None	2.19646	3.70204	2.0672	1.79085	0.0733171	NA
MDM_cover_S8_3542	None	14.4304	-1.29486	0.723114	-1.79067	0.0733459	0.400392
MDM_cover_S7_2231	None	3.16406	2.69045	1.50313	1.7899	0.0734701	NA
MDM_cover_S17_800	None	8.5727	2.96987	1.65977	1.78933	0.0735617	0.401106
MDM_cover_S2_223	None	11.8694	-2.26291	1.26523	-1.78854	0.0736889	0.401337
MDM_cover_S5_696	None	5.01911	2.7629	1.54613	1.78698	0.0739412	0.401451
MDM_cover_S8_683	None	14.3541	4.17231	2.33487	1.78695	0.073945	0.401451
MDM_cover_S10_2594	None	22.6298	3.87565	2.16901	1.78683	0.073965	0.401451
MDM_cover_S1_468	None	7.39737	4.55038	2.54907	1.78511	0.0742427	0.401518
MDM_cover_S10_258	None	8.35499	3.58962	2.01144	1.7846	0.0743267	0.401518
MDM_cover_S7_717	None	5.51648	2.28561	1.28076	1.78457	0.0743305	0.401518
MDM_cover_S16_1134	None	17.0312	-1.50589	0.84389	-1.78447	0.0743477	0.401518
MDM_cover_S9_251	None	56.6649	-1.48442	0.832067	-1.78402	0.0744208	0.401518
MDM_cover_S4_2935	None	215.74	1.19909	0.672427	1.78322	0.07455	0.401518
MDM_cover_S15_93	None	7.21854	2.40185	1.34797	1.78183	0.0747768	0.401518
MDM_cover_S12_172	51338	5.87205	3.21341	1.8037	1.78156	0.0748207	0.401518
MDM_cover_S6_2265	None	16.8327	4.06969	2.28435	1.78155	0.0748225	0.401518
MDM_cover_S8_4506	None	13.9901	4.95617	2.78199	1.78152	0.0748276	0.401518
MDM_cover_S8_4836	None	3.26069	-5.09244	2.85878	-1.78134	0.0748577	NA
MDM_cover_S1_254	None	5.37668	4.36034	2.44904	1.78043	0.075006	0.402019
MDM_cover_S7_4394	None	4.97	5.90041	3.31516	1.77982	0.0751047	0.402091
MDM_cover_S17_732	None	4.86561	4.60953	2.59158	1.77866	0.075296	0.402659
MDM_cover_S1_650	None	6.96436	2.50539	1.40914	1.77795	0.0754117	0.402821
MDM_cover_S8_4257	None	2.05132	4.12917	2.32269	1.77776	0.0754438	NA
MDM_cover_S8_969	None	6.96021	3.79953	2.13923	1.77612	0.0757132	0.403611
MDM_cover_S8_4143	None	62.7357	-1.36138	0.766539	-1.77602	0.0757304	0.403611
MDM_cover_S12_115	None	16.2021	4.58978	2.58541	1.77527	0.0758541	0.403814
MDM_cover_S9_303	None	9.55847	-2.2256	1.25427	-1.77443	0.0759925	0.404095
MDM_cover_S10_3969	None	4.98089	-2.46898	1.39192	-1.77379	0.0760974	0.404198
MDM_cover_S17_978	None	15.2188	4.77937	2.6967	1.77231	0.0763438	0.404665
MDM_cover_S8_2109	None	3.74597	-2.93478	1.65646	-1.77172	0.0764418	0.404665
MDM_cover_S16_1247	None	27.8718	2.24432	1.2674	1.77081	0.076592	0.404665
MDM_cover_S8_738	None	12.7217	3.04238	1.7181	1.77078	0.0765972	0.404665
MDM_cover_S10_3258	14056047729	4.00996	3.30134	1.86476	1.77038	0.076664	0.404665
MDM_cover_S7_4467	None	6.02743	4.27806	2.41676	1.77017	0.0766995	0.404665
MDM_cover_S8_3038	None	7.65749	1.7976	1.01596	1.76937	0.0768329	0.404811
MDM_cover_S8_3227	None	9.31689	3.59664	2.03318	1.76897	0.0768986	0.404811
MDM_cover_S10_3289	None	18.4932	4.03817	2.28425	1.76783	0.0770894	0.405363
MDM_cover_S9_167	None	15.2073	-1.50554	0.852267	-1.76651	0.0773107	0.40583
MDM_cover_S15_534	None	16.6604	3.93145	2.22585	1.76627	0.07735	0.40583
MDM_cover_S7_672	None	12.7435	-1.85782	1.05301	-1.76429	0.0776827	0.407123
MDM_cover_S12_49	None	6.68869	3.3347	1.89071	1.76373	0.0777771	0.407166
MDM_cover_S18_1400	None	5.69133	-4.09324	2.32371	-1.76151	0.0781514	0.408591
MDM_cover_S1_596	None	3.72226	3.89226	2.2125	1.75921	0.0785417	0.408591
MDM_cover_S18_1184	None	6.46517	2.93184	1.66664	1.75913	0.0785554	0.408591
MDM_cover_S9_906	None	17.984	-1.41878	0.806539	-1.7591	0.0785611	0.408591
MDM_cover_S6_399	None	20.3097	5.40494	3.07276	1.75899	0.0785796	0.408591
MDM_cover_S7_1752	None	13.5309	2.14572	1.22016	1.75856	0.0786531	0.408591
MDM_cover_S17_1219	None	22.3636	2.71176	1.54205	1.75854	0.078655	0.408591
MDM_cover_S14_306	None	4.01464	3.88251	2.21194	1.75525	0.0792166	0.411056
MDM_cover_S4_2322	None	7.43758	-1.40803	0.802543	-1.75446	0.0793521	0.411182
MDM_cover_S8_705	None	5.83117	3.03793	1.73223	1.75377	0.0794698	0.411182
MDM_cover_S4_2215	None	7.21145	3.91888	2.23602	1.75261	0.0796685	0.411182
MDM_cover_S7_1289	None	7.24868	4.42797	2.52711	1.75219	0.0797409	0.411182
MDM_cover_S16_569	49785	4.58065	3.73319	2.13079	1.75202	0.0797696	0.411182
MDM_cover_S8_4498	63451	8.5332	-5.69014	3.2489	-1.75141	0.0798757	0.411182
MDM_cover_S1_1679	None	8.72612	3.75729	2.1456	1.75116	0.0799187	0.411182
MDM_cover_S8_2945	None	24.9319	2.63439	1.50446	1.75105	0.0799376	0.411182
MDM_cover_S7_4090	None	5.56836	2.64804	1.51289	1.75032	0.0800636	0.411382
MDM_cover_S6_1229	None	2.87374	4.15106	2.37244	1.7497	0.0801702	NA
MDM_cover_S1_417	None	4.97108	2.72249	1.55772	1.74774	0.0805093	0.413223
MDM_cover_S10_1817	None	5.81743	4.99802	2.86454	1.74479	0.0810217	0.415401
MDM_cover_S10_240	None	31.6629	3.94607	2.26361	1.74326	0.0812874	0.416311
MDM_cover_S16_1068	None	4.60317	3.75959	2.15799	1.74217	0.0814782	0.416836
MDM_cover_S8_2611	None	7.80592	-2.61785	1.50387	-1.74074	0.081729	0.417661
MDM_cover_S3_388	None	4.99503	2.9834	1.71436	1.74024	0.0818163	0.417661
MDM_cover_S6_681	None	6.5269	7.01609	4.03522	1.73871	0.0820855	0.418583
MDM_cover_S8_2747	None	2.65423	4.99587	2.87413	1.73822	0.0821721	NA
MDM_cover_S12_379	None	4.12992	4.90975	2.82589	1.73742	0.0823134	0.419292
MDM_cover_S3_892	None	2.53843	5.64122	3.24808	1.73679	0.0824244	NA
MDM_cover_S10_3548	None	5.14993	-2.50351	1.4415	-1.73674	0.0824334	0.419451
MDM_cover_S1_623	None	5.39487	2.77034	1.59644	1.73533	0.0826831	0.419602
MDM_cover_S17_1416	None	129.843	3.05378	1.76121	1.73391	0.0829345	0.419602
MDM_cover_S15_86	None	4.07286	4.50928	2.60101	1.73366	0.0829778	0.419602
MDM_cover_S6_2803	None	11.531	3.1783	1.83372	1.73325	0.0830507	0.419602
MDM_cover_S3_1092	None	7.66729	5.04961	2.91391	1.73293	0.0831078	0.419602
MDM_cover_S14_1232	None	8.06733	3.16576	1.8275	1.73228	0.0832231	0.419602
MDM_cover_S17_1916	None	4.83814	2.57342	1.48598	1.73179	0.0833102	0.419602
MDM_cover_S8_3976	None	37.0282	1.3433	0.775675	1.73179	0.0833114	0.419602
MDM_cover_S6_597	None	24.3705	2.55618	1.47674	1.73096	0.0834589	0.419602
MDM_cover_S4_1094	None	12.9253	-1.6707	0.965401	-1.73058	0.083527	0.419602
MDM_cover_S4_1837	K10946	3.29371	-2.38609	1.3795	-1.72967	0.0836892	NA
MDM_cover_S6_2476	None	16.5592	2.35294	1.36048	1.72948	0.0837224	0.419602
MDM_cover_S6_1884	None	4.17158	3.82276	2.21082	1.72912	0.0837883	0.419602
MDM_cover_S12_861	None	3.92346	5.17927	2.99544	1.72905	0.0837994	0.419602
MDM_cover_S18_1733	None	1834.85	-1.75554	1.0156	-1.72858	0.0838852	0.419602
MDM_cover_S18_390	None	6.15536	4.8246	2.79164	1.72823	0.0839462	0.419602
MDM_cover_S10_394	None	8.51148	3.06406	1.77328	1.7279	0.0840055	0.419602
MDM_cover_S8_4613	None	6.07918	3.95305	2.28808	1.72767	0.0840474	0.419602
MDM_cover_S17_37	None	3.91695	3.02352	1.75093	1.72681	0.0842025	0.419602
MDM_cover_S7_4053	None	6.66885	3.30931	1.91663	1.72663	0.0842346	0.419602
MDM_cover_S8_5485	50729	4.59	5.53867	3.20785	1.7266	0.0842403	0.419602
MDM_cover_S6_2638	None	4.313	-4.18225	2.42388	-1.72543	0.0844494	0.419686
MDM_cover_S15_985	None	14.6589	1.55886	0.903561	1.72525	0.0844832	0.419686
MDM_cover_S7_3067	None	7.46025	4.59421	2.66328	1.72502	0.0845239	0.419686
MDM_cover_S9_864	None	11.3622	-3.22236	1.86865	-1.72443	0.0846304	0.419774
MDM_cover_S15_1243	None	6.72068	-3.20957	1.86355	-1.72229	0.0850179	0.420645
MDM_cover_S12_345	None	5.30427	4.36251	2.5333	1.72207	0.085057	0.420645
MDM_cover_S10_4721	COG0093	6.17914	3.04427	1.7686	1.72129	0.0851985	0.420645
MDM_cover_S6_2939	None	4.54754	3.0635	1.77985	1.72121	0.0852122	0.420645
MDM_cover_S15_854	None	26.3551	1.41444	0.822018	1.7207	0.0853059	0.420645
MDM_cover_S8_2083	None	18.586	4.69705	2.73004	1.72051	0.0853406	0.420645
MDM_cover_S7_2126	None	19.2675	2.1316	1.23954	1.71968	0.0854912	0.420948
MDM_cover_S1_891	None	26.0001	1.71765	1.00008	1.71752	0.085885	0.422447
MDM_cover_S8_3277	None	9.66948	2.35178	1.36973	1.71697	0.0859849	0.422498
MDM_cover_S10_2641	None	7.03705	2.61933	1.52668	1.7157	0.0862169	0.422592
MDM_cover_S17_369	None	13.5729	2.95706	1.72375	1.71548	0.0862572	0.422592
MDM_cover_S13_527	None	9.13375	-1.82885	1.06661	-1.71464	0.086411	0.422592
MDM_cover_S2_830	69047	3.69281	-2.81161	1.63993	-1.71446	0.0864438	0.422592
MDM_cover_S2_236	None	8.43466	-8.80464	5.13563	-1.71442	0.0864515	0.422592
MDM_cover_S18_606	None	7.21544	2.29921	1.34234	1.71284	0.0867416	0.423572
MDM_cover_S10_3050	None	5.57358	4.46841	2.61127	1.7112	0.0870437	0.424608
MDM_cover_S5_706	None	18.2194	-8.78398	5.13565	-1.71039	0.0871936	0.4249
MDM_cover_S6_812	None	6.58378	4.00404	2.34307	1.70889	0.0874719	0.425796
MDM_cover_S17_1197	100950	18.1835	2.79994	1.6389	1.70842	0.0875577	0.425796
MDM_cover_S8_328	None	5.77177	-1.81839	1.0648	-1.70773	0.0876868	0.425948
MDM_cover_S7_3567	None	4.6684	2.23757	1.3106	1.70728	0.0877695	0.425948
MDM_cover_S15_1181	None	15.7769	-1.68335	0.986405	-1.70655	0.0879051	0.426168
MDM_cover_S6_1934	None	3.31456	3.08445	1.80897	1.70509	0.0881778	NA
MDM_cover_S6_2866	None	23.992	1.25462	0.735921	1.70483	0.0882266	0.427288
MDM_cover_S11_219	None	15.1734	1.49559	0.878062	1.70329	0.0885145	0.427369
MDM_cover_S7_4159	None	9.09192	4.65961	2.73576	1.70323	0.0885258	0.427369
MDM_cover_S9_843	None	30.3117	-4.09322	2.40352	-1.70301	0.0885665	0.427369
MDM_cover_S9_608	None	4.05568	-1.63976	0.962976	-1.7028	0.0886053	0.427369
MDM_cover_S8_507	None	5.26339	4.61705	2.71545	1.70029	0.0890771	0.429206
MDM_cover_S12_165	None	6.27126	4.60068	2.70707	1.6995	0.0892244	0.429478
MDM_cover_S4_2656	None	4.3391	-2.39695	1.41211	-1.69743	0.0896154	0.43092
MDM_cover_S6_185	None	6.84478	3.81022	2.24651	1.69606	0.0898745	0.431727
MDM_cover_S5_597	None	14.1449	-3.04864	1.79864	-1.69496	0.0900821	0.432284
MDM_cover_S1_1828	None	2.7666	3.84686	2.27217	1.69303	0.0904493	NA
MDM_cover_S9_1031	None	15.1681	-1.06774	0.630862	-1.69251	0.0905484	0.433333
MDM_cover_S8_80	None	43.1417	-0.804995	0.475642	-1.69244	0.0905621	0.433333
MDM_cover_S6_3128	None	19.5612	1.99567	1.17922	1.69237	0.090576	0.433333
MDM_cover_S6_2702	None	2.63542	4.11701	2.43561	1.69034	0.0909624	NA
MDM_cover_S1_85	None	57.3957	2.44658	1.44741	1.69031	0.0909686	0.43453
MDM_cover_S7_4376	None	9.871	1.73565	1.02706	1.68993	0.091042	0.43453
MDM_cover_S4_1907	None	8.32903	-1.95694	1.15894	-1.68856	0.0913045	0.43453
MDM_cover_S8_383	None	7.72304	-2.05693	1.21886	-1.68759	0.0914902	0.43453
MDM_cover_S1_2028	75704	3.20081	4.12103	2.44199	1.68757	0.0914936	NA
MDM_cover_S6_2313	5749257716	3.79224	4.72849	2.8023	1.68736	0.0915341	0.43453
MDM_cover_S8_1783	None	4.24577	-2.94698	1.74703	-1.68685	0.0916319	0.43453
MDM_cover_S4_1398	None	4.01967	-4.45024	2.63831	-1.68678	0.0916455	0.43453
MDM_cover_S6_997	None	4.41542	3.45801	2.05036	1.68654	0.0916925	0.43453
MDM_cover_S7_2818	None	19.1551	2.79573	1.6579	1.68631	0.0917369	0.43453
MDM_cover_S7_4041	None	2.16111	3.30318	1.9592	1.68599	0.0917985	NA
MDM_cover_S4_501	None	9.34195	-1.32273	0.784576	-1.68591	0.0918128	0.43453
MDM_cover_S4_1342	None	5.01205	-1.80469	1.07054	-1.68578	0.0918384	0.43453
MDM_cover_S10_683	None	5.09544	2.54307	1.50986	1.6843	0.0921231	0.435441
MDM_cover_S1_40	None	6.2277	4.1007	2.43638	1.68311	0.0923536	0.436094
MDM_cover_S8_2659	None	6.7138	-1.78969	1.06488	-1.68065	0.0928305	0.436793
MDM_cover_S7_1713	None	8.68442	3.37463	2.00794	1.68064	0.0928331	0.436793
MDM_cover_S12_225	None	5.57292	2.70371	1.60949	1.67985	0.0929866	0.436793
MDM_cover_S10_3177	None	24.6568	3.37433	2.0096	1.67911	0.0931315	0.436793
MDM_cover_S4_2420	None	13.1325	1.37702	0.820168	1.67895	0.0931625	0.436793
MDM_cover_S6_2348	None	4.12506	4.65281	2.77135	1.6789	0.0931718	0.436793
MDM_cover_S6_727	None	5.80519	-3.0746	1.83162	-1.67862	0.093226	0.436793
MDM_cover_S9_1110	None	3.85427	-3.22716	1.9226	-1.67854	0.0932416	0.436793
MDM_cover_S6_3269	None	13.8611	-1.71426	1.02225	-1.67694	0.0935541	0.437822
MDM_cover_S18_1442	161084	11.7864	-1.35004	0.805524	-1.67598	0.0937415	0.438265
MDM_cover_S18_158	None	3.68302	-2.05427	1.22689	-1.67437	0.0940577	0.439308
MDM_cover_S7_4750	None	27.557	4.27488	2.55397	1.67382	0.0941662	0.43938
MDM_cover_S8_2752	None	9.53034	2.78521	1.66463	1.67317	0.0942939	0.439542
MDM_cover_S9_574	None	22.5496	-4.11744	2.46538	-1.6701	0.0948987	0.441826
MDM_cover_S8_1280	None	3.86441	3.37474	2.02112	1.66974	0.0949711	0.441826
MDM_cover_S8_486	None	24.6748	4.60499	2.75935	1.66887	0.0951435	0.442192
MDM_cover_S2_582	None	6.26626	-3.36013	2.01433	-1.66812	0.0952925	0.44245
MDM_cover_S7_1985	None	1.58256	2.52417	1.51411	1.6671	0.0954942	NA
MDM_cover_S7_2658	None	4.56621	7.55716	4.5385	1.66512	0.0958881	0.444778
MDM_cover_S15_970	None	5.27644	-6.28357	3.77484	-1.66459	0.0959944	0.444788
MDM_cover_S6_2290	None	5.24	4.67107	2.80688	1.66415	0.0960823	0.444788
MDM_cover_S10_4751	None	100.926	3.45917	2.0792	1.6637	0.0961729	0.444788
MDM_cover_S8_940	None	11.8624	2.43575	1.46453	1.66316	0.0962806	0.44485
MDM_cover_S10_1930	None	5.31656	4.90299	2.95116	1.66138	0.0966373	0.445516
MDM_cover_S8_2888	None	14.7616	3.93267	2.36724	1.66129	0.0966548	0.445516
MDM_cover_S5_547	None	37.5072	1.87451	1.12881	1.66061	0.0967915	0.445516
MDM_cover_S14_631	None	8.65986	3.09828	1.8658	1.66056	0.096802	0.445516
MDM_cover_S8_3156	None	38.8275	2.00314	1.20712	1.65943	0.0970284	0.446123
MDM_cover_S8_1140	None	58.2786	-2.24605	1.35516	-1.6574	0.0974379	0.44757
MDM_cover_S10_615	None	4.63333	3.15497	1.90542	1.65579	0.0977646	0.448634
MDM_cover_S11_428	None	4.50337	3.67589	2.22082	1.65519	0.0978854	0.448753
MDM_cover_S6_574	None	5.46199	2.98733	1.80582	1.65428	0.0980701	0.449163
MDM_cover_S9_1045	None	18.1263	-2.90298	1.75605	-1.65313	0.0983034	0.449795
MDM_cover_S18_733	None	7.38083	3.04664	1.84412	1.65208	0.0985178	0.449953
MDM_cover_S4_3031	55103	2.5803	-3.03336	1.83613	-1.65204	0.0985258	NA
MDM_cover_S1_1792	None	4.85609	4.31095	2.60985	1.6518	0.0985755	0.449953
MDM_cover_S8_266	None	3.72675	3.64753	2.20853	1.65156	0.0986238	0.449953
MDM_cover_S7_1714	50346	6.26759	2.45019	1.48403	1.65104	0.0987309	0.450007
MDM_cover_S7_52	None	5.01879	1.79654	1.08885	1.64995	0.0989528	0.450176
MDM_cover_S17_363	None	49.4803	-1.23957	0.751287	-1.64992	0.0989586	0.450176
MDM_cover_S10_1578	None	18.5478	2.50256	1.51773	1.64889	0.0991709	0.450564
MDM_cover_S8_1547	None	10.5227	2.09312	1.26992	1.64823	0.099306	0.450564
MDM_cover_S1_695	None	8.96727	3.05992	1.85663	1.64811	0.0993302	0.450564
MDM_cover_S6_808	None	116.275	3.86584	2.34694	1.64718	0.0995207	0.450896
MDM_cover_S7_2190	None	9.90707	4.05701	2.46354	1.64682	0.0995943	0.450896
MDM_cover_S8_5351	COG5592	5.71682	3.97833	2.41823	1.64514	0.0999411	0.452032
MDM_cover_S10_3436	None	12.8091	2.64425	1.60942	1.64298	0.100387	0.453147
MDM_cover_S6_3204	None	3.98406	2.90322	1.76831	1.6418	0.10063	0.453147
MDM_cover_S6_2443	None	5.64498	-1.89301	1.15317	-1.64158	0.100677	0.453147
MDM_cover_S1_1994	None	3.11744	-2.9805	1.8159	-1.64133	0.100729	NA
MDM_cover_S10_3825	None	3.58094	4.36544	2.65978	1.64128	0.10074	0.453147
MDM_cover_S10_3207	None	6.33755	3.62045	2.20621	1.64103	0.100791	0.453147
MDM_cover_S18_1463	None	24.9703	1.47813	0.900871	1.64078	0.100843	0.453147
MDM_cover_S10_2764	None	5.33499	2.20189	1.3426	1.64002	0.101	0.453147
MDM_cover_S16_340	None	5.00261	2.45325	1.49611	1.63975	0.101057	0.453147
MDM_cover_S8_6107	None	4.7891	2.40601	1.46733	1.63972	0.101064	0.453147
MDM_cover_S3_946	None	7.86968	-2.69541	1.64423	-1.63932	0.101147	0.453147
MDM_cover_S8_676	None	6.10652	2.93236	1.7896	1.63855	0.101306	0.453429
MDM_cover_S6_1532	57283	5.54754	3.84799	2.34987	1.63754	0.101518	0.453628
MDM_cover_S8_3885	None	4.23198	-1.39296	0.850701	-1.63742	0.101543	0.453628
MDM_cover_S4_2431	None	15.0367	-1.99486	1.21941	-1.63592	0.101855	0.454431
MDM_cover_S6_1343	None	13.9229	-1.4834	0.906923	-1.63564	0.101915	0.454431
MDM_cover_S8_675	None	6.17456	3.56263	2.17885	1.6351	0.102029	0.454509
MDM_cover_S8_3892	None	6.18807	2.77029	1.69537	1.63404	0.102251	0.455071
MDM_cover_S8_3845	None	1.78366	5.79309	3.54608	1.63366	0.102331	NA
MDM_cover_S1_63	103515	3.75365	2.79951	1.71375	1.63356	0.102352	0.455091
MDM_cover_S7_2311	None	9.81376	2.67679	1.64022	1.63197	0.102686	0.456147
MDM_cover_S6_1974	None	3.51952	3.95307	2.42519	1.63	0.1031	0.457557
MDM_cover_S8_4939	None	4.40701	2.1481	1.31867	1.62899	0.103314	0.457678
MDM_cover_S17_382	None	3.86723	-5.69205	3.49436	-1.62893	0.103329	0.457678
MDM_cover_S8_4702	None	6.03764	3.07754	1.8898	1.6285	0.103419	0.457678
MDM_cover_S8_20	None	7.34297	-1.88164	1.15604	-1.62766	0.103597	0.457859
MDM_cover_S6_2392	None	10.7969	1.67672	1.03031	1.62739	0.103653	0.457859
MDM_cover_S8_2147	None	4.65545	1.92815	1.18566	1.62623	0.103902	0.458527
MDM_cover_S15_1216	None	9.09687	5.52824	3.40504	1.62355	0.104473	0.460616
MDM_cover_S17_1150	None	12.4677	1.45961	0.899961	1.62186	0.104833	0.461776
MDM_cover_S10_4517	None	4.88226	3.94403	2.43328	1.62087	0.105046	0.462279
MDM_cover_S8_5229	None	4.91706	2.78446	1.72068	1.61823	0.105613	0.464345
MDM_cover_S8_3738	COG0607	3.57328	3.48335	2.15496	1.61644	0.106	0.465611
MDM_cover_S13_749	None	16.2963	3.26411	2.02079	1.61527	0.106253	0.46629
MDM_cover_S10_2216	None	12.1896	3.57653	2.2156	1.61425	0.106474	0.466731
MDM_cover_S7_2510	47454	11.094	1.96688	1.21872	1.61389	0.106552	0.466731
MDM_cover_S7_3558	None	42.822	3.73487	2.31643	1.61234	0.106888	0.467773
MDM_cover_S4_2184	None	3.41269	-1.94401	1.20638	-1.61144	0.107085	0.467938
MDM_cover_S8_2131	None	5.82337	-1.79214	1.11226	-1.61125	0.107124	0.467938
MDM_cover_S7_3537	None	3.23789	3.62728	2.25169	1.61092	0.107198	NA
MDM_cover_S8_2125	None	35.8112	1.82641	1.13591	1.60789	0.10786	0.469842
MDM_cover_S10_1495	None	3.85521	4.14594	2.57851	1.60788	0.10786	0.469842
MDM_cover_S1_335	None	144.274	2.16653	1.34768	1.6076	0.107923	0.469842
MDM_cover_S17_956	None	5.68577	4.35008	2.70622	1.60744	0.107958	0.469842
MDM_cover_S10_816	None	4.84145	4.37104	2.7205	1.60671	0.108119	0.469889
MDM_cover_S8_1808	None	6.66923	-2.69016	1.67491	-1.60615	0.108241	0.469889
MDM_cover_S8_2759	None	29.8414	1.53511	0.955881	1.60596	0.108282	0.469889
MDM_cover_S15_900	None	9.16732	-3.02273	1.88264	-1.60558	0.108367	0.469889
MDM_cover_S7_1308	None	3.21012	5.91493	3.68581	1.60478	0.108542	NA
MDM_cover_S2_169	COG3798,COG3861	8.40363	-4.17309	2.60112	-1.60435	0.108638	0.470137
MDM_cover_S7_980	None	50.4279	3.8029	2.37135	1.60369	0.108783	0.470137
MDM_cover_S13_33	None	5.96586	-1.88033	1.17313	-1.60283	0.108973	0.470137
MDM_cover_S6_1126	None	1.70466	2.6185	1.63452	1.602	0.109156	NA
MDM_cover_S6_1834	None	6.64045	2.51385	1.56932	1.60187	0.109185	0.470137
MDM_cover_S10_4081	None	21.4416	2.16785	1.35365	1.60148	0.109271	0.470137
MDM_cover_S8_3078	None	3.78156	2.51706	1.57178	1.6014	0.109288	0.470137
MDM_cover_S11_597	None	10.0399	2.76327	1.72563	1.60131	0.109308	0.470137
MDM_cover_S8_5697	None	10.9395	2.38377	1.49125	1.5985	0.109932	0.470137
MDM_cover_S8_3692	None	6.12947	3.13615	1.9621	1.59836	0.109962	0.470137
MDM_cover_S4_194	None	3.30354	3.34287	2.09149	1.59832	0.109972	NA
MDM_cover_S10_3723	None	29.9547	2.62335	1.64191	1.59774	0.110101	0.470137
MDM_cover_S13_368	None	43.7281	3.41077	2.13482	1.59769	0.110112	0.470137
MDM_cover_S4_940	None	10.1669	-3.38822	2.12235	-1.59645	0.110388	0.470137
MDM_cover_S8_2917	None	8.47597	1.57129	0.984286	1.59637	0.110406	0.470137
MDM_cover_S13_222	None	8.02415	3.24157	2.03124	1.59586	0.11052	0.470137
MDM_cover_S12_1393	None	7.73471	4.93548	3.09369	1.59534	0.110637	0.470137
MDM_cover_S15_750	None	13.3798	-1.27342	0.798233	-1.5953	0.110644	0.470137
MDM_cover_S4_2720	None	10.8484	-1.69908	1.0651	-1.59523	0.11066	0.470137
MDM_cover_S12_1211	None	42.6967	2.2882	1.43497	1.5946	0.110803	0.470137
MDM_cover_S4_1543	None	3.61958	-2.02427	1.27011	-1.59378	0.110986	0.470137
MDM_cover_S4_2530	None	9.79723	-2.29508	1.44011	-1.59369	0.111006	0.470137
MDM_cover_S8_2189	None	11.9072	2.06276	1.29443	1.59357	0.111032	0.470137
MDM_cover_S7_2632	None	5.57848	2.7714	1.73914	1.59355	0.111037	0.470137
MDM_cover_S7_911	None	15.3009	1.3921	0.873659	1.59342	0.111067	0.470137
MDM_cover_S10_2128	None	6.13683	2.66507	1.67262	1.59335	0.111082	0.470137
MDM_cover_S11_948	None	5.79674	1.68361	1.05678	1.59315	0.111125	0.470137
MDM_cover_S6_149	None	6.23944	3.74542	2.35134	1.59288	0.111186	0.470137
MDM_cover_S13_826	None	16.0326	-2.27665	1.42976	-1.59233	0.11131	0.470137
MDM_cover_S15_1147	None	14.2447	2.68062	1.68349	1.5923	0.111317	0.470137
MDM_cover_S10_4149	None	3.98459	4.20235	2.63943	1.59214	0.111353	0.470137
MDM_cover_S8_821	None	7.21737	-1.32778	0.834178	-1.59172	0.111448	0.470137
MDM_cover_S8_2712	None	6.20691	-2.61915	1.64578	-1.59144	0.111511	0.470137
MDM_cover_S6_3243	None	1.82429	4.58845	2.88677	1.58948	0.111952	NA
MDM_cover_S10_3110	K02703	6.49875	3.53821	2.22647	1.58916	0.112024	0.471481
MDM_cover_S14_587	None	10.2982	1.94767	1.22561	1.58914	0.112029	0.471481
MDM_cover_S8_5836	None	3.54441	2.48453	1.56488	1.58768	0.112359	0.472111
MDM_cover_S10_1871	51445	5.66836	2.86759	1.80625	1.58759	0.112379	0.472111
MDM_cover_S10_2243	None	3.36564	4.76313	3.0018	1.58675	0.112568	NA
MDM_cover_S6_1651	None	5.93217	2.01181	1.26844	1.58604	0.11273	0.473164
MDM_cover_S13_632	None	15.5041	3.05347	1.92824	1.58355	0.113296	0.475119
MDM_cover_S10_28	None	7.88524	-1.45909	0.922024	-1.58249	0.113538	0.47571
MDM_cover_S6_998	None	3.83761	5.01879	3.17511	1.58067	0.113954	0.476098
MDM_cover_S13_549	None	5.15455	3.20527	2.02805	1.58047	0.113999	0.476098
MDM_cover_S4_1913	None	8.50503	-3.44541	2.18006	-1.58042	0.114011	0.476098
MDM_cover_S4_1289	None	3.4135	-1.67954	1.06286	-1.58021	0.114059	0.476098
MDM_cover_S8_5739	None	9.92099	-2.00377	1.26831	-1.57988	0.114135	0.476098
MDM_cover_S8_4987	None	2.9082	-2.52039	1.59604	-1.57915	0.114301	NA
MDM_cover_S9_845	None	25.5795	-1.07952	0.684496	-1.5771	0.114774	0.478127
MDM_cover_S11_378	None	32.1878	1.98993	1.26194	1.57688	0.114823	0.478127
MDM_cover_S7_2367	None	15.1543	1.73963	1.104	1.57575	0.115084	0.478789
MDM_cover_S1_603	None	5.81691	3.6629	2.3291	1.57267	0.115796	0.480588
MDM_cover_S11_413	None	3.44491	-2.14663	1.36537	-1.5722	0.115905	0.480588
MDM_cover_S10_2826	None	5.15581	3.36671	2.14154	1.5721	0.115928	0.480588
MDM_cover_S12_1	None	8.22563	1.4484	0.921485	1.57181	0.115994	0.480588
MDM_cover_S8_5729	None	17.8423	1.67372	1.06494	1.57165	0.116031	0.480588
MDM_cover_S7_1732	None	6.16868	2.35571	1.49927	1.57124	0.116127	0.480588
MDM_cover_S10_2403	None	5.53052	2.66046	1.69426	1.57027	0.116351	0.480862
MDM_cover_S3_870	None	38.4935	-1.46592	0.933669	-1.57006	0.116401	0.480862
MDM_cover_S8_5238	None	3.81339	2.32438	1.48089	1.56958	0.116513	0.480862
MDM_cover_S15_526	None	8.78416	5.13922	3.27596	1.56876	0.116703	0.480862
MDM_cover_S10_4446	None	7.67858	2.3761	1.51474	1.56865	0.116729	0.480862
MDM_cover_S8_505	None	8.21304	4.92199	3.13896	1.56803	0.116873	0.480862
MDM_cover_S18_544	None	4.23561	-1.94138	1.23821	-1.56789	0.116906	0.480862
MDM_cover_S8_548	None	2.92792	4.96395	3.16721	1.56729	0.117046	NA
MDM_cover_S15_883	None	33.2371	-3.23331	2.0632	-1.56714	0.117083	0.481057
MDM_cover_S6_1985	None	13.3725	1.83503	1.17118	1.56682	0.117157	0.481057
MDM_cover_S8_1144	None	2.8551	3.03563	1.93964	1.56504	0.117572	NA
MDM_cover_S1_555	None	7.64936	2.57849	1.64758	1.56502	0.117578	0.482368
MDM_cover_S4_2266	None	104.534	2.19872	1.40592	1.5639	0.11784	0.483023
MDM_cover_S9_874	None	4.45749	-1.6971	1.08585	-1.56292	0.118073	0.483555
MDM_cover_S8_2099	None	9.72028	2.06652	1.32301	1.56199	0.118291	0.484031
MDM_cover_S14_712	None	12.1067	4.27466	2.73835	1.56103	0.118516	0.484529
MDM_cover_S10_2431	None	42.2713	2.85675	1.83118	1.56006	0.118746	0.484966
MDM_cover_S7_2272	None	1.36987	5.55867	3.56376	1.55978	0.118812	NA
MDM_cover_S15_434	None	5.37429	-1.73642	1.11329	-1.55971	0.118828	0.484966
MDM_cover_S11_458	None	7.15606	-2.32527	1.49135	-1.55917	0.118955	0.485065
MDM_cover_S2_525	None	2.87005	-5.85388	3.75566	-1.55868	0.119071	NA
MDM_cover_S1_229	None	5.11072	2.1542	1.38325	1.55734	0.11939	0.486418
MDM_cover_S16_324	K02690	9.79638	2.86998	1.84356	1.55676	0.119529	0.486466
MDM_cover_S6_205	158397	3.90556	-3.10823	1.99704	-1.55642	0.119608	0.486466
MDM_cover_S4_3252	None	43.0837	-7.93213	5.10018	-1.55526	0.119883	0.487167
MDM_cover_S8_3325	None	14.55	-1.69868	1.09465	-1.5518	0.12071	0.489296
MDM_cover_S8_2673	None	3.76536	3.41637	2.20208	1.55143	0.120799	0.489296
MDM_cover_S7_1323	None	4.682	1.90018	1.22484	1.55137	0.120813	0.489296
MDM_cover_S8_6203	None	47.6094	1.20646	0.777694	1.55133	0.120821	0.489296
MDM_cover_S6_3082	None	2.02002	4.67903	3.01711	1.55083	0.120942	NA
MDM_cover_S13_785	None	24.9281	-1.39136	0.898923	-1.54781	0.121669	0.492304
MDM_cover_S8_6200	None	3.39973	-2.65666	1.71725	-1.54704	0.121853	0.492627
MDM_cover_S6_854	None	3.73035	3.89383	2.51996	1.5452	0.122299	0.493308
MDM_cover_S8_4039	None	83.6607	1.93929	1.25547	1.54468	0.122425	0.493308
MDM_cover_S9_1004	None	12.3471	-1.35897	0.879819	-1.5446	0.122444	0.493308
MDM_cover_S10_422	None	14.1577	1.8634	1.20641	1.54458	0.122448	0.493308
MDM_cover_S7_4379	None	7.16741	1.95282	1.2649	1.54385	0.122624	0.493308
MDM_cover_S7_346	None	4.91194	2.78014	1.80089	1.54375	0.122648	0.493308
MDM_cover_S2_527	None	33.7494	2.56847	1.6653	1.54235	0.12299	0.494261
MDM_cover_S16_1246	None	6.3074	-2.00341	1.30092	-1.54	0.12356	0.49613
MDM_cover_S6_303	None	11.099	3.24699	2.1102	1.53871	0.123874	0.496614
MDM_cover_S6_586	None	6.60995	2.62437	1.70563	1.53865	0.123891	0.496614
MDM_cover_S7_821	None	7.02811	2.88462	1.87583	1.53778	0.124102	0.496634
MDM_cover_S6_2646	None	5.91706	-1.76705	1.1491	-1.53777	0.124106	0.496634
MDM_cover_S7_3856	None	2.66493	2.58473	1.68169	1.53699	0.124296	NA
MDM_cover_S8_2864	None	37.4172	-1.10158	0.716895	-1.5366	0.124392	0.497356
MDM_cover_S16_96	PF00504	6.11544	3.22523	2.09971	1.53604	0.124529	0.497424
MDM_cover_S10_4150	None	4.96308	2.55599	1.66441	1.53567	0.124619	0.497424
MDM_cover_S12_1366	None	2.65569	5.4361	3.54138	1.53502	0.124778	NA
MDM_cover_S14_364	None	11.9153	-1.39648	0.910566	-1.53364	0.125119	0.498856
MDM_cover_S5_256	None	4.78303	2.68103	1.74848	1.53335	0.125189	0.498856
MDM_cover_S3_29	None	4.49353	-3.39058	2.21202	-1.5328	0.125325	0.498856
MDM_cover_S8_185	None	4.29787	-3.90683	2.55108	-1.53144	0.12566	0.498856
MDM_cover_S8_3751	COG5592	3.80559	3.98252	2.60066	1.53135	0.125683	0.498856
MDM_cover_S10_2975	None	5.62104	3.46483	2.26323	1.53092	0.125789	0.498856
MDM_cover_S10_1874	None	7.42969	4.67895	3.05733	1.53041	0.125916	0.498856
MDM_cover_S9_917	None	15.861	-1.99193	1.30171	-1.53023	0.125959	0.498856
MDM_cover_S8_4859	None	9.89375	3.39028	2.21614	1.52981	0.126063	0.498856
MDM_cover_S8_1298	None	2.41372	2.89922	1.89515	1.52981	0.126064	NA
MDM_cover_S6_527	None	35.7038	3.31061	2.16445	1.52954	0.126131	0.498856
MDM_cover_S4_1587	None	8.55664	-2.06339	1.34922	-1.52933	0.126183	0.498856
MDM_cover_S8_4367	57095	5.6529	2.75138	1.79937	1.52908	0.126246	0.498856
MDM_cover_S8_2785	None	2.91944	4.83123	3.16191	1.52795	0.126526	NA
MDM_cover_S10_3152	None	4.26362	3.11212	2.03742	1.52748	0.126642	0.500003
MDM_cover_S10_3617	None	7.71155	-2.10801	1.38091	-1.52653	0.126877	0.500511
MDM_cover_S7_2423	None	5.44362	6.13412	4.0215	1.52533	0.127177	0.500741
MDM_cover_S10_3447	None	4.69672	3.5249	2.31114	1.52517	0.127216	0.500741
MDM_cover_S10_1909	None	4.85894	1.96591	1.28972	1.52429	0.127435	0.500741
MDM_cover_S1_366	None	4.74952	-2.1019	1.37893	-1.52429	0.127436	0.500741
MDM_cover_S14_554	None	11.5086	-1.59583	1.04701	-1.52417	0.127465	0.500741
MDM_cover_S1_1537	None	5.21488	2.58527	1.69814	1.52241	0.127906	0.501801
MDM_cover_S7_392	None	4.12361	3.80282	2.49817	1.52225	0.127948	0.501801
MDM_cover_S8_2750	None	5.24172	2.76985	1.82048	1.52149	0.128136	0.502122
MDM_cover_S7_1998	None	5.11078	2.96801	1.95309	1.51965	0.128599	0.503519
MDM_cover_S6_3264	None	10.7546	2.58236	1.69996	1.51908	0.128743	0.503596
MDM_cover_S6_508	None	9.84013	4.20379	2.76797	1.51872	0.128832	0.503596
MDM_cover_S7_2699	None	13.025	1.92853	1.27037	1.51808	0.128994	0.503811
MDM_cover_S8_5767	None	4.79528	2.31647	1.52865	1.51537	0.129678	0.505122
MDM_cover_S4_719	None	4.33063	-3.20584	2.11568	-1.51528	0.129702	0.505122
MDM_cover_S8_5258	None	14.3247	2.13475	1.40959	1.51445	0.129912	0.505122
MDM_cover_S8_1374	49452	3.95696	-3.60762	2.38238	-1.51429	0.129951	0.505122
MDM_cover_S8_438	None	26.4683	4.2299	2.79346	1.51421	0.129972	0.505122
MDM_cover_S7_1857	None	4.86278	3.6583	2.41625	1.51404	0.130015	0.505122
MDM_cover_S8_3310	None	194.438	2.52835	1.67033	1.51368	0.130106	0.505122
MDM_cover_S8_4699	None	3.90113	-2.60905	1.72412	-1.51327	0.130212	0.505122
MDM_cover_S6_1919	None	17.1357	2.42166	1.60185	1.51179	0.130587	0.505122
MDM_cover_S8_5297	None	23.1018	1.24878	0.826081	1.51169	0.130612	0.505122
MDM_cover_S3_223	None	4.82984	4.00058	2.64661	1.51159	0.130639	0.505122
MDM_cover_S7_479	None	4.11272	2.76198	1.8273	1.51151	0.13066	0.505122
MDM_cover_S17_1080	88633	7.84674	2.95828	1.95786	1.51098	0.130794	0.505122
MDM_cover_S8_1336	None	12.0503	2.89866	1.91856	1.51085	0.130827	0.505122
MDM_cover_S8_3862	None	2.53716	-4.08914	2.71032	-1.50873	0.131368	NA
MDM_cover_S16_449	None	11.4529	2.0619	1.36714	1.50819	0.131506	0.506797
MDM_cover_S18_579	None	5.91326	1.704	1.12996	1.50803	0.131548	0.506797
MDM_cover_S8_5982	None	10.6008	2.7317	1.8116	1.50789	0.131583	0.506797
MDM_cover_S16_811	None	13.1381	4.27173	2.83371	1.50747	0.131691	0.506801
MDM_cover_S17_963	None	9.00147	2.33745	1.55265	1.50545	0.132207	0.508374
MDM_cover_S10_4296	None	8.33284	1.96112	1.3034	1.50462	0.132423	0.508548
MDM_cover_S18_78	None	12.2389	1.5663	1.04112	1.50444	0.132468	0.508548
MDM_cover_S8_2955	None	45.2407	1.63994	1.09192	1.50188	0.133129	0.509701
MDM_cover_S10_462	None	8.09326	3.08761	2.05668	1.50126	0.133288	0.509701
MDM_cover_S10_1952	None	7.08757	2.2653	1.50908	1.50111	0.133327	0.509701
MDM_cover_S8_5885	None	11.4943	2.75777	1.83726	1.50103	0.133349	0.509701
MDM_cover_S3_22	None	3.57304	2.19787	1.4644	1.50087	0.13339	0.509701
MDM_cover_S8_1985	None	11.9308	1.8137	1.20876	1.50047	0.133494	0.509701
MDM_cover_S8_5335	None	7.80515	-2.21466	1.47632	-1.50012	0.133583	0.509701
MDM_cover_S8_626	None	30.0352	-1.9678	1.31199	-1.49985	0.133653	0.509701
MDM_cover_S9_1269	None	2.41985	-2.23768	1.49229	-1.49949	0.133747	NA
MDM_cover_S13_150	None	35.0867	-3.45591	2.3061	-1.49859	0.133979	0.509701
MDM_cover_S10_48	None	8.25411	3.14127	2.09715	1.49787	0.134166	0.509701
MDM_cover_S16_196	None	11.1702	1.9491	1.30171	1.49735	0.134303	0.509701
MDM_cover_S4_165	103473	6.00152	-2.52912	1.68929	-1.49714	0.134356	0.509701
MDM_cover_S18_572	None	15.092	1.46019	0.975345	1.49711	0.134366	0.509701
MDM_cover_S8_1386	None	4.36216	2.14545	1.43334	1.49681	0.134441	0.509701
MDM_cover_S8_474	None	3.39687	2.80584	1.87466	1.49672	0.134465	0.509701
MDM_cover_S8_2235	161084	11.0831	4.07382	2.72203	1.49661	0.134495	0.509701
MDM_cover_S3_1171	None	14.154	2.57043	1.71818	1.49602	0.13465	0.509876
MDM_cover_S8_6164	None	3.27656	2.24567	1.50139	1.49573	0.134723	NA
MDM_cover_S10_2612	None	13.113	2.28977	1.53143	1.49518	0.134867	0.51029
MDM_cover_S8_1405	None	3.47943	-2.62043	1.75472	-1.49336	0.135343	0.511681
MDM_cover_S7_826	None	70.647	2.09122	1.40107	1.49259	0.135546	0.512038
MDM_cover_S7_2197	None	6.72109	2.38469	1.59966	1.49074	0.136029	0.513451
MDM_cover_S8_4324	None	11.4242	1.57223	1.05528	1.48987	0.136258	0.513517
MDM_cover_S18_53	None	50.3871	2.3138	1.55327	1.48963	0.13632	0.513517
MDM_cover_S10_3016	None	34.0568	2.53082	1.69918	1.48944	0.136372	0.513517
MDM_cover_S8_1433	None	7.81116	-2.27087	1.52617	-1.48795	0.136763	0.514578
MDM_cover_S14_407	None	9.11696	1.94126	1.30584	1.4866	0.137121	0.515344
MDM_cover_S8_3723	None	4.51287	2.77192	1.86514	1.48617	0.137233	0.515344
MDM_cover_S16_762	None	13.6885	1.80125	1.21223	1.48589	0.137307	0.515344
MDM_cover_S7_502	None	3.42869	3.06723	2.06473	1.48553	0.137403	0.515344
MDM_cover_S6_2100	None	5.10809	2.46756	1.66192	1.48477	0.137606	0.51536
MDM_cover_S6_2990	None	11.354	2.48357	1.67311	1.4844	0.137703	0.51536
MDM_cover_S18_880	None	3.75805	2.08041	1.40163	1.48428	0.137735	0.51536
MDM_cover_S7_3188	None	6.22194	2.30897	1.55652	1.48342	0.137963	0.515805
MDM_cover_S12_152	None	8.74578	3.79979	2.56374	1.48213	0.138306	0.516678
MDM_cover_S1_1667	None	5.5542	3.48545	2.353	1.48128	0.138532	0.516803
MDM_cover_S11_704	None	15.0553	1.65619	1.11815	1.48118	0.138558	0.516803
MDM_cover_S10_4522	None	12.73	2.05987	1.39356	1.47814	0.13937	0.518426
MDM_cover_S13_803	None	12.0139	-1.8598	1.25823	-1.4781	0.139381	0.518426
MDM_cover_S14_829	None	61.1572	1.51895	1.02777	1.47792	0.13943	0.518426
MDM_cover_S7_3736	None	45.3594	1.16784	0.790201	1.47791	0.139433	0.518426
MDM_cover_S7_1340	None	12.7738	1.73246	1.17293	1.47703	0.139668	0.518645
MDM_cover_S8_2992	None	4.7185	1.64303	1.11251	1.47687	0.139711	0.518645
MDM_cover_S1_129	None	54.115	-1.16788	0.791369	-1.47577	0.140005	0.519329
MDM_cover_S16_1199	None	182.063	1.80157	1.22175	1.47459	0.140323	0.519762
MDM_cover_S2_319	None	5.15941	-2.61548	1.77379	-1.47452	0.140342	0.519762
MDM_cover_S4_271	None	23.6431	1.62621	1.10402	1.47299	0.140753	0.520703
MDM_cover_S10_1165	5749257716	5.14941	4.33124	2.94091	1.47276	0.140817	0.520703
MDM_cover_S15_377	None	6.04039	3.25974	2.21447	1.47202	0.141016	0.521032
MDM_cover_S10_2221	None	3.49744	-1.81126	1.23089	-1.4715	0.141157	0.521097
MDM_cover_S8_2414	None	12.4588	-1.43494	0.975468	-1.47103	0.141283	0.521097
MDM_cover_S8_6259	55753	6.61819	2.32204	1.57883	1.47073	0.141365	0.521097
MDM_cover_S3_889	None	19.5592	2.5722	1.75031	1.46956	0.14168	0.521853
MDM_cover_S8_6136	None	8.79483	-3.50457	2.38583	-1.46891	0.141856	0.522094
MDM_cover_S11_507	None	15.3474	-2.79302	1.90299	-1.4677	0.142186	0.522494
MDM_cover_S7_2753	None	4.2927	3.46969	2.36404	1.4677	0.142187	0.522494
MDM_cover_S8_3856	None	3.19599	6.23903	4.25345	1.46682	0.142426	NA
MDM_cover_S3_571	None	5.80472	3.51952	2.3996	1.46671	0.142454	0.523069
MDM_cover_S16_683	None	4.2766	2.14524	1.46302	1.4663	0.142566	0.523074
MDM_cover_S13_995	48452	17.4747	2.06052	1.40629	1.46522	0.142862	0.523285
MDM_cover_S9_1113	None	3.52991	-3.87779	2.64722	-1.46486	0.14296	0.523285
MDM_cover_S10_2068	None	4.0533	-1.43824	0.982126	-1.46441	0.143081	0.523285
MDM_cover_S8_5528	None	11.1241	-1.40773	0.961759	-1.4637	0.143277	0.523285
MDM_cover_S10_3750	None	4.64092	2.01931	1.37996	1.46332	0.143381	0.523285
MDM_cover_S10_1928	None	12.8256	2.62654	1.79498	1.46327	0.143393	0.523285
MDM_cover_S10_2944	None	4.98806	4.2736	2.92062	1.46325	0.143399	0.523285
MDM_cover_S10_1434	None	16.3468	1.60118	1.09558	1.4615	0.14388	0.524633
MDM_cover_S4_519	None	321.975	-1.59396	1.09094	-1.46108	0.143994	0.524645
MDM_cover_S8_5342	103473	5.20672	-2.75219	1.88498	-1.46007	0.144271	0.52525
MDM_cover_S1_18	None	11.0154	4.64432	3.18234	1.4594	0.144455	0.525512
MDM_cover_S8_359	None	3.11673	3.18152	2.18022	1.45927	0.144492	NA
MDM_cover_S8_1215	None	4.35047	2.38244	1.63309	1.45885	0.144606	0.525657
MDM_cover_S3_558	None	6.00988	1.81132	1.24206	1.45833	0.144751	0.525779
MDM_cover_S1_1385	None	1.93471	4.66392	3.19934	1.45778	0.144902	NA
MDM_cover_S10_350	None	13.3957	2.05572	1.41074	1.45719	0.145065	0.526174
MDM_cover_S8_1450	None	5.36768	1.37149	0.941412	1.45684	0.145159	0.526174
MDM_cover_S15_102	None	10.3051	1.98472	1.36258	1.45658	0.145231	0.526174
MDM_cover_S1_1434	None	3.62109	2.69413	1.84996	1.45632	0.145305	0.526174
MDM_cover_S15_26	None	3.14395	5.49043	3.77218	1.45551	0.145529	NA
MDM_cover_S17_1251	None	4.83475	3.07212	2.11357	1.45352	0.146079	0.528514
MDM_cover_S7_1113	None	3.5002	3.31274	2.27966	1.45318	0.146175	0.528514
MDM_cover_S8_1800	COG0377	6.00147	-2.07153	1.42656	-1.45211	0.14647	0.529175
MDM_cover_S13_478	None	7.88713	-2.19825	1.51478	-1.4512	0.146725	0.529383
MDM_cover_S16_955	COG5412	4.27358	3.21007	2.21216	1.4511	0.146752	0.529383
MDM_cover_S8_3702	None	4.85321	2.75683	1.90087	1.4503	0.146974	0.529626
MDM_cover_S8_1732	None	2.6775	4.01495	2.7685	1.45022	0.146996	NA
MDM_cover_S18_342	None	5.09589	2.21989	1.5309	1.45005	0.147044	0.529626
MDM_cover_S1_1515	None	2.42286	4.14986	2.86271	1.44963	0.147162	NA
MDM_cover_S4_2450	None	16.1776	-1.37	0.945261	-1.44934	0.147243	0.529917
MDM_cover_S8_3548	None	3.3331	3.33439	2.30083	1.44921	0.147279	NA
MDM_cover_S10_2910	None	6.29947	3.45493	2.38442	1.44896	0.147349	0.529917
MDM_cover_S4_692	None	2.10908	-2.36709	1.63488	-1.44787	0.147653	NA
MDM_cover_S1_299	None	7.28216	2.56291	1.77095	1.4472	0.147841	0.530907
MDM_cover_S8_4596	None	10.6248	1.77196	1.2246	1.44697	0.147905	0.530907
MDM_cover_S16_866	None	7.43368	-1.69013	1.16821	-1.44677	0.147961	0.530907
MDM_cover_S8_4430	None	2.6382	-2.69924	1.86627	-1.44633	0.148085	NA
MDM_cover_S4_1440	None	4.01283	-3.41566	2.36419	-1.44475	0.148528	0.532205
MDM_cover_S10_2288	None	6.27922	1.75579	1.21535	1.44468	0.148548	0.532205
MDM_cover_S10_4262	K02703	2.57704	3.73249	2.58439	1.44425	0.14867	NA
MDM_cover_S8_2322	None	11.6735	-2.09825	1.45369	-1.4434	0.148907	0.533085
MDM_cover_S7_3105	None	13.2173	-2.29621	1.59188	-1.44245	0.149174	0.533294
MDM_cover_S6_1876	None	5.44629	2.48108	1.72011	1.44239	0.149191	0.533294
MDM_cover_S7_2212	None	20.4117	7.40279	5.13602	1.44135	0.149487	0.533945
MDM_cover_S10_3926	None	25.7227	1.36668	0.948576	1.44077	0.149649	0.53412
MDM_cover_S5_59	None	2.34327	3.68043	2.55818	1.43869	0.150238	NA
MDM_cover_S16_715	None	5.70561	2.69013	1.87041	1.43826	0.150361	0.536092
MDM_cover_S9_305	None	60.7635	-1.06368	0.739684	-1.43802	0.150428	0.536092
MDM_cover_S3_1144	None	8391.54	-1.52744	1.06292	-1.43702	0.150713	0.536701
MDM_cover_S8_1224	None	30.7367	-1.75041	1.21968	-1.43514	0.151248	0.538017
MDM_cover_S7_1077	None	4.06632	1.88832	1.31623	1.43464	0.151388	0.538017
MDM_cover_S8_3274	None	8.85927	-1.56573	1.09151	-1.43446	0.151441	0.538017
MDM_cover_S17_1012	None	7.82361	2.04094	1.42321	1.43404	0.151561	0.538017
MDM_cover_S11_398	49265	7.38116	1.78788	1.24702	1.43372	0.151652	0.538017
MDM_cover_S8_2465	None	5.12245	1.36085	0.95015	1.43224	0.152074	0.538137
MDM_cover_S18_1196	None	6.07813	-2.4841	1.73448	-1.43219	0.15209	0.538137
MDM_cover_S6_598	49899	3.38945	6.31057	4.40737	1.43182	0.152195	0.538137
MDM_cover_S8_2819	None	4.63864	6.20674	4.33487	1.43182	0.152196	0.538137
MDM_cover_S10_3295	None	8.64561	3.82769	2.67381	1.43155	0.152273	0.538137
MDM_cover_S18_859	None	5.78361	1.62722	1.13695	1.43121	0.15237	0.538137
MDM_cover_S6_3252	None	5.78693	2.79803	1.95657	1.43007	0.152697	0.538524
MDM_cover_S17_637	None	9.62398	-2.31255	1.61713	-1.43003	0.152707	0.538524
MDM_cover_S8_1225	None	27.1656	-2.29247	1.60511	-1.42823	0.153226	0.538936
MDM_cover_S2_454	None	27.3634	-1.73361	1.21395	-1.42808	0.153268	0.538936
MDM_cover_S7_3201	None	5.29622	1.79247	1.25517	1.42807	0.15327	0.538936
MDM_cover_S1_1231	None	6.69551	2.93019	2.05189	1.42804	0.153281	0.538936
MDM_cover_S6_3078	None	4.91455	2.65869	1.86272	1.42732	0.153489	0.538974
MDM_cover_S8_4391	None	11.8332	1.74737	1.22472	1.42675	0.153653	0.538974
MDM_cover_S18_887	None	18.8837	1.85143	1.29783	1.42656	0.153707	0.538974
MDM_cover_S14_925	None	137.055	-1.86118	1.3048	-1.42642	0.153748	0.538974
MDM_cover_S10_4359	K02986	13.4352	1.41422	0.991986	1.42564	0.153972	0.539357
MDM_cover_S6_314	None	14.744	3.83991	2.69514	1.42475	0.154229	0.539637
MDM_cover_S8_4759	None	8.50638	2.04341	1.4344	1.42457	0.15428	0.539637
MDM_cover_S8_4972	K06197	2.99357	3.61458	2.53885	1.42371	0.154531	NA
MDM_cover_S1_919	None	13.8889	2.35269	1.65273	1.42352	0.154586	0.53995
MDM_cover_S9_767	None	33.711	-0.912535	0.641061	-1.42348	0.154598	0.53995
MDM_cover_S15_821	None	6.35137	2.43915	1.7149	1.42233	0.154931	0.53998
MDM_cover_S9_1174	None	38.8151	-1.20976	0.850703	-1.42207	0.155006	0.53998
MDM_cover_S7_1773	None	7.33551	2.84448	2.00049	1.42189	0.155058	0.53998
MDM_cover_S3_236	None	27.0223	2.16104	1.52018	1.42156	0.155153	0.53998
MDM_cover_S9_610	57667	26.8466	-1.13571	0.799221	-1.42102	0.155311	0.53998
MDM_cover_S6_3180	None	13.9685	2.74665	1.9332	1.42078	0.155381	0.53998
MDM_cover_S4_1115	None	17.4331	-1.45751	1.02654	-1.41982	0.15566	0.53998
MDM_cover_S8_2506	None	2.91937	2.40729	1.69642	1.41904	0.155888	NA
MDM_cover_S10_4592	None	7.98428	-3.8081	2.6838	-1.41892	0.155923	0.53998
MDM_cover_S17_662	None	64.7658	-0.842357	0.593683	-1.41887	0.155938	0.53998
MDM_cover_S8_3063	None	10.6627	2.43839	1.71859	1.41884	0.155947	0.53998
MDM_cover_S13_885	None	205.983	1.33907	0.943856	1.41872	0.155981	0.53998
MDM_cover_S5_178	None	7.92186	5.19889	3.66514	1.41847	0.156054	0.53998
MDM_cover_S12_603	None	207.819	3.17265	2.23689	1.41833	0.156093	0.53998
MDM_cover_S17_658	None	3.37259	2.2446	1.58272	1.41819	0.156135	NA
MDM_cover_S15_405	None	4.35301	2.25488	1.59077	1.41748	0.156343	0.540075
MDM_cover_S6_880	None	145.93	3.26286	2.30191	1.41746	0.156349	0.540075
MDM_cover_S6_2680	None	3.43204	-1.71417	1.21011	-1.41654	0.156617	0.540391
MDM_cover_S8_1240	None	4.75016	-1.68832	1.19202	-1.41636	0.15667	0.540391
MDM_cover_S8_4573	None	1.55727	2.88532	2.03894	1.41511	0.157036	NA
MDM_cover_S7_2142	None	10.91	-1.93456	1.36802	-1.41414	0.157322	0.542245
MDM_cover_S8_944	None	1.96433	-3.43407	2.42904	-1.41376	0.157433	NA
MDM_cover_S10_4556	54768	12.4195	2.23206	1.58087	1.41192	0.157974	0.544094
MDM_cover_S17_1693	None	2.23538	3.44569	2.44058	1.41183	0.158	NA
MDM_cover_S1_1873	None	3.34379	5.38315	3.81359	1.41157	0.158077	NA
MDM_cover_S10_4272	None	4.38083	-2.08337	1.47602	-1.41148	0.158104	0.544147
MDM_cover_S9_777	None	5.81724	-1.81338	1.28522	-1.41095	0.15826	0.544285
MDM_cover_S8_3501	None	3.2326	2.79867	1.98447	1.41028	0.158456	NA
MDM_cover_S8_4194	None	5.53135	4.32983	3.07059	1.4101	0.158511	0.544329
MDM_cover_S8_4946	None	4.82714	-2.01836	1.43296	-1.40852	0.158976	0.544329
MDM_cover_S17_1072	None	4.79415	4.33701	3.0806	1.40785	0.159176	0.544329
MDM_cover_S13_438	None	6.88526	1.45569	1.03416	1.40761	0.159248	0.544329
MDM_cover_S5_154	None	4.42368	2.69512	1.91478	1.40754	0.159268	0.544329
MDM_cover_S7_3315	None	5.20985	2.86329	2.03433	1.40749	0.159283	0.544329
MDM_cover_S10_1177	None	4.06101	3.5877	2.54921	1.40738	0.159315	0.544329
MDM_cover_S10_3668	K02948	9.15598	1.42596	1.01322	1.40736	0.159322	0.544329
MDM_cover_S10_1262	None	11.1394	-1.29261	0.918642	-1.40708	0.159403	0.544329
MDM_cover_S18_1082	None	9.60911	1.96343	1.39547	1.40701	0.159425	0.544329
MDM_cover_S2_288	None	6.72775	-3.20573	2.28122	-1.40527	0.159941	0.545694
MDM_cover_S4_1620	None	3.92802	-3.49197	2.48674	-1.40424	0.160248	0.545909
MDM_cover_S4_1696	None	15.2469	-2.41582	1.72062	-1.40404	0.160308	0.545909
MDM_cover_S18_1354	None	4.24388	-1.68777	1.20221	-1.40389	0.160351	0.545909
MDM_cover_S7_3156	None	4.8721	1.91459	1.36488	1.40276	0.160689	0.546388
MDM_cover_S4_406	None	4.09234	-3.671	2.6172	-1.40264	0.160723	0.546388
MDM_cover_S9_1270	None	45.4849	-2.04524	1.45869	-1.40211	0.160883	0.546538
MDM_cover_S4_1760	None	11.5642	-0.988752	0.705738	-1.40102	0.161208	0.546564
MDM_cover_S17_949	None	17.3145	2.87011	2.04904	1.40071	0.161302	0.546564
MDM_cover_S18_374	None	21.5973	-1.7126	1.22276	-1.4006	0.161332	0.546564
MDM_cover_S7_3011	None	61.7606	3.57359	2.55159	1.40054	0.161353	0.546564
MDM_cover_S9_733	None	9.30993	-1.8452	1.3182	-1.39979	0.161577	0.546809
MDM_cover_S4_1524	None	12.0985	-6.58574	4.70704	-1.39912	0.161776	0.546809
MDM_cover_S8_279	None	5.08279	2.09968	1.50096	1.3989	0.161844	0.546809
MDM_cover_S18_1569	None	8.45766	-1.4054	1.00496	-1.39846	0.161974	0.546809
MDM_cover_S10_3332	None	5.84546	3.11897	2.23075	1.39817	0.162061	0.546809
MDM_cover_S15_1303	None	113.287	-1.86089	1.33113	-1.39798	0.16212	0.546809
MDM_cover_S10_1954	None	22.6426	6.48733	4.64202	1.39752	0.162256	0.546875
MDM_cover_S1_1148	None	3.27561	2.65147	1.89753	1.39733	0.162315	NA
MDM_cover_S15_1239	None	5.7572	2.20056	1.57604	1.39626	0.162637	0.547439
MDM_cover_S8_5295	64484	3.83337	3.04334	2.18025	1.39587	0.162754	0.547439
MDM_cover_S7_2025	None	3.06298	6.77109	4.85268	1.39533	0.162916	NA
MDM_cover_S1_185	None	6.43397	1.88194	1.34903	1.39503	0.163006	0.547439
MDM_cover_S8_323	None	11.8254	1.85335	1.32872	1.39484	0.163066	0.547439
MDM_cover_S14_1206	None	18.0339	1.04608	0.750019	1.39474	0.163095	0.547439
MDM_cover_S4_109	None	17.3581	2.11818	1.51878	1.39466	0.163119	0.547439
MDM_cover_S3_924	None	529.277	-2.32035	1.66431	-1.39418	0.163263	0.547535
MDM_cover_S7_832	None	13.669	-1.71201	1.22864	-1.39342	0.163492	0.547905
MDM_cover_S8_1536	COG3239	10.9382	1.98022	1.4215	1.39305	0.163606	0.547905
MDM_cover_S8_4822	None	14.8952	1.53955	1.10567	1.39242	0.163797	0.54811
MDM_cover_S10_3350	None	12.0666	-1.16022	0.833749	-1.39157	0.164053	0.54811
MDM_cover_S8_411	None	7.58456	-1.65334	1.18833	-1.39132	0.164129	0.54811
MDM_cover_S17_1772	None	3.22872	3.53122	2.5384	1.39112	0.164189	NA
MDM_cover_S4_1153	None	16.0058	3.03159	2.17951	1.39095	0.164239	0.54811
MDM_cover_S12_123	None	7.17962	3.26424	2.34715	1.39072	0.164309	0.54811
MDM_cover_S9_1278	None	10.0605	-1.65213	1.18812	-1.39055	0.164363	0.54811
MDM_cover_S8_2038	None	3.53089	1.84726	1.33125	1.38761	0.165254	0.550692
MDM_cover_S16_945	None	8.2699	1.5373	1.1086	1.3867	0.165533	0.551231
MDM_cover_S9_900	None	118.294	-1.52046	1.09688	-1.38616	0.165697	0.55139
MDM_cover_S4_2057	None	14.6761	-3.38733	2.44479	-1.38553	0.165889	0.551641
MDM_cover_S8_3859	K11253	3.83438	-1.85924	1.34315	-1.38423	0.166287	0.552573
MDM_cover_S9_887	None	205.148	1.05022	0.759179	1.38337	0.166552	0.553066
MDM_cover_S8_3340	None	15.1762	3.07668	2.22474	1.38294	0.166684	0.553116
MDM_cover_S10_460	None	2.79372	3.06486	2.21726	1.38227	0.166887	NA
MDM_cover_S8_2829	None	4.20165	-1.65923	1.20057	-1.38203	0.166962	0.55361
MDM_cover_S17_376	None	21.7887	-1.58854	1.15007	-1.38125	0.167202	0.55361
MDM_cover_S4_1451	None	4.12577	-1.89691	1.37352	-1.38106	0.16726	0.55361
MDM_cover_S6_1378	None	22.2515	0.888502	0.643465	1.38081	0.167338	0.55361
MDM_cover_S8_4397	None	13.863	1.68137	1.2179	1.38054	0.167419	0.55361
MDM_cover_S9_382	None	5.18199	-2.5668	1.86011	-1.37992	0.167613	0.553861
MDM_cover_S7_895	None	5.22146	1.47198	1.06738	1.37906	0.167875	0.554278
MDM_cover_S8_4814	None	40.2252	-1.03675	0.751951	-1.37874	0.167974	0.554278
MDM_cover_S8_5741	None	4.69616	-2.63386	1.91134	-1.37802	0.168198	0.554631
MDM_cover_S8_2445	None	3.08138	2.87472	2.08798	1.37679	0.168576	NA
MDM_cover_S15_988	None	42.3247	1.75547	1.27711	1.37456	0.169267	0.557768
MDM_cover_S12_1106	None	6.56207	3.3477	2.43726	1.37355	0.169581	0.55838
MDM_cover_S7_2556	None	4.76235	2.14989	1.5656	1.3732	0.16969	0.55838
MDM_cover_S16_580	None	34.8694	-1.98882	1.45055	-1.37108	0.170349	0.559478
MDM_cover_S2_371	None	32.4765	-1.01929	0.743425	-1.37108	0.17035	0.559478
MDM_cover_S8_1525	52166	6.33849	-2.4027	1.75305	-1.37058	0.170505	0.559478
MDM_cover_S14_54	None	4.03398	5.23153	3.81708	1.37056	0.170513	0.559478
MDM_cover_S7_4477	None	2.89295	2.83776	2.07069	1.37044	0.17055	NA
MDM_cover_S10_3082	None	5.54024	2.49666	1.82219	1.37014	0.170644	0.559478
MDM_cover_S8_428	None	6.90765	-1.35252	0.98746	-1.3697	0.170781	0.559478
MDM_cover_S8_749	None	75.7217	-0.956495	0.698526	-1.3693	0.170904	0.559478
MDM_cover_S13_1162	None	4.67831	1.74786	1.27666	1.36909	0.170971	0.559478
MDM_cover_S10_2973	None	4.55553	2.74477	2.00734	1.36737	0.17151	0.560482
MDM_cover_S4_3037	None	4.4232	-3.19777	2.33987	-1.36664	0.171737	0.560482
MDM_cover_S8_2226	None	5.30302	2.71655	1.98801	1.36647	0.171793	0.560482
MDM_cover_S1_1184	64153	7.85971	1.52887	1.119	1.36629	0.171849	0.560482
MDM_cover_S1_888	None	6.78051	-2.32641	1.70282	-1.36621	0.171872	0.560482
MDM_cover_S9_813	None	8.76708	-1.88609	1.38138	-1.36536	0.172138	0.560965
MDM_cover_S7_331	None	3.14615	4.92566	3.61067	1.36419	0.172506	NA
MDM_cover_S8_1440	None	7.61918	-1.66217	1.21915	-1.36339	0.172761	0.56232
MDM_cover_S8_5800	None	71.0005	2.55854	1.87716	1.36298	0.172889	0.56232
MDM_cover_S8_108	None	12.9127	3.89215	2.85577	1.36291	0.172912	0.56232
MDM_cover_S3_658	None	7.50907	1.39274	1.02389	1.36025	0.173752	0.564065
MDM_cover_S16_206	None	16.4851	-0.938814	0.690364	-1.35988	0.173867	0.564065
MDM_cover_S8_1404	None	17.1948	-1.43628	1.05624	-1.35981	0.173891	0.564065
MDM_cover_S8_5555	PF11273	2.10685	3.04521	2.23993	1.35951	0.173985	NA
MDM_cover_S16_742	None	6.16357	-2.99023	2.20125	-1.35843	0.174329	0.564065
MDM_cover_S18_550	None	3.87734	-2.19034	1.61243	-1.35841	0.174334	0.564065
MDM_cover_S8_1254	None	7.74418	-1.8654	1.37324	-1.3584	0.174338	0.564065
MDM_cover_S8_1807	None	60.9167	-0.976975	0.719253	-1.35832	0.174362	0.564065
MDM_cover_S8_2570	None	3.5452	2.94632	2.16987	1.35783	0.174516	0.564065
MDM_cover_S10_3621	None	38.4412	2.12787	1.56714	1.35781	0.174525	0.564065
MDM_cover_S9_34	None	11.4276	-1.63038	1.20107	-1.35744	0.174643	0.564065
MDM_cover_S6_869	None	7.58446	2.41036	1.77805	1.35562	0.17522	0.565264
MDM_cover_S7_638	50203	28.2	-1.52755	1.12692	-1.35552	0.175253	0.565264
MDM_cover_S10_4733	None	2.71594	4.69045	3.46106	1.3552	0.175352	NA
MDM_cover_S10_2561	None	4.82875	2.13451	1.57591	1.35446	0.175589	0.565961
MDM_cover_S17_272	None	4.54268	2.09907	1.55121	1.35318	0.175998	0.566144
MDM_cover_S10_4107	None	3.3878	6.10831	4.51481	1.35295	0.176072	0.566144
MDM_cover_S4_357	None	27.5803	-1.41461	1.0458	-1.35266	0.176165	0.566144
MDM_cover_S9_558	None	5.23735	-1.5989	1.18327	-1.35125	0.176615	0.566144
MDM_cover_S5_418	50022	53.4388	-3.49571	2.58702	-1.35125	0.176615	0.566144
MDM_cover_S15_200	K03111	5.36766	2.62511	1.94337	1.3508	0.176759	0.566144
MDM_cover_S8_2303	None	3.52793	2.28796	1.69465	1.35011	0.176982	0.566144
MDM_cover_S8_4721	None	11.223	1.4231	1.05409	1.35007	0.176995	0.566144
MDM_cover_S9_985	None	6.34012	1.47227	1.09071	1.34982	0.177074	0.566144
MDM_cover_S13_536	None	5.85534	2.00332	1.48442	1.34957	0.177155	0.566144
MDM_cover_S12_282	None	226.241	-0.877847	0.650921	-1.34862	0.177458	0.566144
MDM_cover_S6_1380	None	3.82255	3.82478	2.83652	1.34841	0.177528	0.566144
MDM_cover_S7_2913	None	6.702	1.7166	1.27316	1.34831	0.17756	0.566144
MDM_cover_S7_794	None	6.11888	1.73436	1.28635	1.34828	0.177567	0.566144
MDM_cover_S7_2574	None	11.2446	6.92474	5.13675	1.34808	0.177633	0.566144
MDM_cover_S10_172	None	4.18901	2.26893	1.68333	1.34788	0.177697	0.566144
MDM_cover_S17_1856	None	8.64113	2.5144	1.86605	1.34745	0.177836	0.566144
MDM_cover_S6_511	None	7.04534	2.92273	2.16914	1.34742	0.177846	0.566144
MDM_cover_S6_816	None	6.48866	3.2565	2.41728	1.34717	0.177924	0.566144
MDM_cover_S10_1592	None	3.46441	1.75177	1.301	1.34647	0.17815	0.566332
MDM_cover_S8_4172	None	14.2816	1.5935	1.18408	1.34577	0.178376	0.566332
MDM_cover_S1_878	None	23.2403	1.34319	0.998155	1.34568	0.178407	0.566332
MDM_cover_S4_2978	None	4.02413	-1.53309	1.13942	-1.3455	0.178463	0.566332
MDM_cover_S8_4562	None	2.47577	-2.14965	1.59909	-1.3443	0.178851	NA
MDM_cover_S17_36	None	3.76485	2.28345	1.69898	1.34401	0.178945	0.567479
MDM_cover_S6_1549	None	3.05746	3.72118	2.77106	1.34288	0.179312	NA
MDM_cover_S13_921	None	6.09607	-1.51937	1.13156	-1.34272	0.179364	0.568427
MDM_cover_S9_941	None	2.94345	-2.14659	1.59982	-1.34176	0.179672	NA
MDM_cover_S7_1220	None	9.47162	1.64729	1.22987	1.3394	0.18044	0.570956
MDM_cover_S1_618	K00371	6.27611	2.31449	1.72852	1.339	0.180571	0.570956
MDM_cover_S8_3286	None	12.9401	-1.09515	0.81791	-1.33897	0.180581	0.570956
MDM_cover_S4_731	None	4.24219	-1.33345	0.996029	-1.33877	0.180646	0.570956
MDM_cover_S8_5632	None	44.7541	3.0008	2.24413	1.33718	0.181165	0.571807
MDM_cover_S4_3248	None	24.3428	2.80862	2.10072	1.33698	0.181229	0.571807
MDM_cover_S10_670	K10946	3.46612	2.59246	1.93944	1.3367	0.181319	0.571807
MDM_cover_S9_924	None	20.5524	-6.3087	4.72046	-1.33646	0.181399	0.571807
MDM_cover_S8_914	None	17.1401	1.91648	1.43491	1.33561	0.181677	0.572299
MDM_cover_S7_3919	COG1836	3.01485	2.14977	1.61011	1.33517	0.181821	NA
MDM_cover_S4_2667	None	30.668	1.28238	0.962319	1.33259	0.182666	0.57471
MDM_cover_S18_1588	None	7.59469	1.74901	1.31312	1.33195	0.182877	0.57471
MDM_cover_S8_1091	None	25.5254	-1.91372	1.43682	-1.33191	0.182889	0.57471
MDM_cover_S9_1071	None	13.1134	-1.14073	0.856537	-1.33179	0.182929	0.57471
MDM_cover_S8_212	None	10.6447	-1.90925	1.43507	-1.33043	0.183377	0.575608
MDM_cover_S4_1203	None	4.95319	2.24824	1.69017	1.33018	0.183458	0.575608
MDM_cover_S4_1732	None	9.8639	-6.83214	5.13983	-1.32925	0.183764	0.576185
MDM_cover_S8_1857	None	14.5779	2.39644	1.80378	1.32856	0.183992	0.576516
MDM_cover_S14_1001	None	4.45583	1.8903	1.42331	1.32811	0.184143	0.576608
MDM_cover_S17_665	K13993	4.5483	4.26765	3.21599	1.32701	0.184506	0.577165
MDM_cover_S4_424	None	2.16641	2.42823	1.83037	1.32664	0.184629	NA
MDM_cover_S18_1306	None	24.8633	1.73718	1.30962	1.32647	0.184684	0.577165
MDM_cover_S1_1844	None	15.6243	2.63448	1.98652	1.32618	0.184781	0.577165
MDM_cover_S18_440	None	5.77186	1.68412	1.27015	1.32592	0.184867	0.577165
MDM_cover_S7_4546	None	4.46932	-1.1064	0.834632	-1.32562	0.184966	0.577165
MDM_cover_S1_617	None	8.53526	2.26261	1.70718	1.32535	0.185055	0.577165
MDM_cover_S13_673	None	38.7738	-1.43971	1.08704	-1.32444	0.185358	0.577731
MDM_cover_S8_573	None	42.1941	-1.2247	0.925879	-1.32274	0.185922	0.579068
MDM_cover_S7_1965	None	17.5726	-0.913512	0.690795	-1.32241	0.186033	0.579068
MDM_cover_S13_440	None	9.4764	2.18116	1.65149	1.32073	0.186593	0.580429
MDM_cover_S8_449	None	2.5675	6.17058	4.67216	1.32071	0.186598	NA
MDM_cover_S8_5299	None	5.4029	-1.30192	0.986216	-1.32012	0.186795	0.580674
MDM_cover_S6_3176	None	7.05883	1.59126	1.20595	1.31951	0.187	0.580767
MDM_cover_S17_114	None	70.6186	-1.10039	0.834074	-1.3193	0.18707	0.580767
MDM_cover_S15_1193	None	26.02	1.70021	1.28958	1.31842	0.187363	0.580945
MDM_cover_S10_1530	None	5.55823	1.6353	1.24038	1.31839	0.187374	0.580945
MDM_cover_S8_1847	None	10.3143	1.99232	1.51497	1.31509	0.188481	0.583496
MDM_cover_S9_1026	None	3.00063	-1.68094	1.27824	-1.31505	0.188494	NA
MDM_cover_S14_1025	None	10.5175	-1.89748	1.4431	-1.31486	0.188556	0.583496
MDM_cover_S7_488	None	12.3053	1.22616	0.93268	1.31466	0.188625	0.583496
MDM_cover_S9_237	None	6.50246	-3.28076	2.4959	-1.31446	0.188691	0.583496
MDM_cover_S13_1252	None	9.52846	1.58659	1.2075	1.31395	0.188863	0.583554
MDM_cover_S6_2256	None	5.63037	1.68506	1.28288	1.3135	0.189016	0.583554
MDM_cover_S8_4641	None	4.52351	2.00852	1.52936	1.3133	0.18908	0.583554
MDM_cover_S8_2204	K02703	1.2094	4.94145	3.76326	1.31308	0.189157	NA
MDM_cover_S8_4336	None	5.84768	1.50063	1.14329	1.31255	0.189334	0.583954
MDM_cover_S6_2227	K00508	5.26908	1.4447	1.10122	1.31191	0.189551	0.584242
MDM_cover_S5_41	None	10.4915	-2.47211	1.88524	-1.3113	0.189756	0.584492
MDM_cover_S3_1133	None	7.88631	2.18296	1.66658	1.30984	0.190249	0.585629
MDM_cover_S6_2138	None	24.7497	1.10933	0.847365	1.30916	0.190481	0.585961
MDM_cover_S10_283	None	13.1712	-1.68095	1.285	-1.30814	0.190827	0.586645
MDM_cover_S18_743	None	78.8238	1.28641	0.984147	1.30713	0.191169	0.587312
MDM_cover_S10_4260	None	2.1059	2.64527	2.02565	1.30589	0.19159	NA
MDM_cover_S10_2429	None	9.86936	2.19875	1.68552	1.30449	0.192066	0.589684
MDM_cover_S8_4788	None	4.21831	2.05664	1.57731	1.30389	0.192271	0.589931
MDM_cover_S8_4888	None	9.51184	1.10872	0.851469	1.30212	0.192875	0.590566
MDM_cover_S1_1116	COG1824	10.8675	1.09993	0.844842	1.30193	0.192939	0.590566
MDM_cover_S2_590	None	7.30355	-2.12974	1.6366	-1.30132	0.193149	0.590566
MDM_cover_S1_158	None	4.50396	2.48616	1.91061	1.30124	0.193176	0.590566
MDM_cover_S1_23	None	74.2234	1.72369	1.32482	1.30108	0.193231	0.590566
MDM_cover_S7_1215	None	3.74475	3.69227	2.83866	1.30071	0.193359	0.590566
MDM_cover_S8_93	None	5.89768	-1.16873	0.898728	-1.30042	0.193457	0.590566
MDM_cover_S1_1774	None	12.4111	2.07895	1.59904	1.30013	0.193557	0.590566
MDM_cover_S8_3032	None	17.8278	-0.844485	0.649608	-1.29999	0.193604	0.590566
MDM_cover_S3_875	None	17.2326	1.44001	1.10816	1.29946	0.193787	0.590744
MDM_cover_S10_2577	None	3.62512	3.1483	2.42362	1.29901	0.193941	0.590833
MDM_cover_S18_280	None	13.1718	1.49684	1.1537	1.29743	0.194484	0.592105
MDM_cover_S4_1979	None	7.06645	-2.10138	1.62036	-1.29686	0.194679	0.5922
MDM_cover_S1_415	None	5.58973	4.2347	3.26659	1.29637	0.194849	0.5922
MDM_cover_S12_424	None	9.74423	2.29445	1.77008	1.29624	0.194892	0.5922
MDM_cover_S9_283	None	6.40329	-1.21524	0.937874	-1.29574	0.195065	0.592345
MDM_cover_S18_199	None	79.7217	2.26671	1.75115	1.29441	0.195522	0.593352
MDM_cover_S10_2545	None	3.23328	2.79333	2.15931	1.29362	0.195796	NA
MDM_cover_S7_3805	None	6.57306	2.3669	1.82985	1.29349	0.19584	0.593936
MDM_cover_S7_3960	None	3.96982	3.10788	2.40521	1.29215	0.196306	0.594967
MDM_cover_S10_4232	None	1.49541	2.81918	2.18343	1.29117	0.196644	NA
MDM_cover_S15_279	COG3819	74.773	1.94732	1.5089	1.29055	0.196858	0.596257
MDM_cover_S10_1872	None	19.2744	-1.50538	1.16718	-1.28976	0.197133	0.596708
MDM_cover_S1_731	None	4.3629	5.06255	3.9274	1.28903	0.197386	0.597091
MDM_cover_S4_1441	None	2.89435	1.90793	1.48165	1.2877	0.197849	NA
MDM_cover_S8_1006	None	5.35246	5.16003	4.00814	1.28739	0.197959	0.59844
MDM_cover_S2_673	COG1269	11.7482	-2.29777	1.78576	-1.28672	0.198193	0.598765
MDM_cover_S9_388	None	111.465	1.53079	1.19067	1.28566	0.198563	0.599171
MDM_cover_S8_4231	None	23.19	2.77498	2.15851	1.2856	0.198582	0.599171
MDM_cover_S6_2596	101447	2.26475	4.28054	3.3316	1.28483	0.198852	NA
MDM_cover_S10_1009	None	2.10577	2.76984	2.15635	1.2845	0.198966	NA
MDM_cover_S8_2786	COG2823	2.83291	4.07045	3.16978	1.28414	0.199092	NA
MDM_cover_S7_439	None	3.5708	2.38003	1.85399	1.28373	0.199235	0.599944
MDM_cover_S15_974	None	30.4502	0.795426	0.619707	1.28355	0.199299	0.599944
MDM_cover_S6_1769	None	5.80685	2.13314	1.66192	1.28354	0.199303	0.599944
MDM_cover_S1_1665	None	5.4397	3.51895	2.74186	1.28342	0.199346	0.599944
MDM_cover_S10_279	None	9.78028	2.10432	1.6403	1.28288	0.199534	0.600126
MDM_cover_S10_1446	54849	6.64656	2.18524	1.70473	1.28186	0.19989	0.600816
MDM_cover_S8_3374	None	16.1812	-1.17256	0.915543	-1.28073	0.200289	0.601469
MDM_cover_S3_986	None	3.34303	2.32939	1.81888	1.28068	0.200308	NA
MDM_cover_S7_1020	48695	6.52005	-1.38305	1.0804	-1.28013	0.200498	0.601469
MDM_cover_S17_487	None	10.436	1.90377	1.48731	1.28001	0.200543	0.601469
MDM_cover_S7_2638	None	23.1994	-1.99814	1.56129	-1.2798	0.200617	0.601469
MDM_cover_S6_2738	None	38.6394	0.782173	0.611514	1.27907	0.200871	0.601847
MDM_cover_S10_3961	None	8.81971	2.48716	1.94638	1.27784	0.201306	0.602769
MDM_cover_S8_3981	None	5.72851	-1.85589	1.45503	-1.2755	0.202133	0.603469
MDM_cover_S17_1857	None	10.6204	1.42892	1.12055	1.27519	0.202241	0.603469
MDM_cover_S8_2670	None	13.8606	-0.947667	0.743391	-1.27479	0.202384	0.603469
MDM_cover_S7_4256	None	3.70117	2.56662	2.0144	1.27413	0.202616	0.603469
MDM_cover_S8_5731	None	2.84336	4.68902	3.68088	1.27389	0.202704	NA
MDM_cover_S14_973	None	39.6545	2.74003	2.15121	1.27371	0.202765	0.603469
MDM_cover_S7_1286	None	3.37759	1.78853	1.4042	1.2737	0.20277	NA
MDM_cover_S8_5025	None	46.3397	1.64933	1.29504	1.27358	0.202813	0.603469
MDM_cover_S8_4910	None	9.41635	1.4964	1.17509	1.27343	0.202866	0.603469
MDM_cover_S10_4245	None	4.96388	-1.86884	1.468	-1.27305	0.203	0.603469
MDM_cover_S5_123	None	43.4024	2.6165	2.05538	1.273	0.203018	0.603469
MDM_cover_S6_3174	None	6.0007	2.3736	1.86481	1.27283	0.203077	0.603469
MDM_cover_S10_1014	None	5.18798	4.59854	3.61447	1.27226	0.203281	0.603469
MDM_cover_S10_762	None	5.97818	1.6093	1.26498	1.27219	0.203306	0.603469
MDM_cover_S15_861	None	3.50771	1.92997	1.51717	1.27209	0.203342	0.603469
MDM_cover_S10_3472	None	36.3952	-0.975629	0.767388	-1.27136	0.203599	0.603469
MDM_cover_S8_1257	None	15.8081	1.66773	1.31206	1.27108	0.203701	0.603469
MDM_cover_S15_742	None	23.5885	5.75988	4.5319	1.27096	0.203742	0.603469
MDM_cover_S4_249	57302	4.06739	2.76827	2.1784	1.27078	0.203806	0.603469
MDM_cover_S10_3650	None	5.48748	2.70027	2.12505	1.27069	0.20384	0.603469
MDM_cover_S6_2636	None	3.34073	2.47276	1.94632	1.27048	0.203913	NA
MDM_cover_S6_1992	None	7.81946	3.05359	2.40487	1.26975	0.204173	0.604076
MDM_cover_S6_238	None	6.38937	1.90568	1.50147	1.26921	0.204367	0.604175
MDM_cover_S1_885	None	11.7103	1.67928	1.32337	1.26894	0.204463	0.604175
MDM_cover_S3_1104	None	3.58996	3.08217	2.4313	1.2677	0.204904	0.604682
MDM_cover_S8_1319	None	17.7802	-1.2825	1.01214	-1.26712	0.205113	0.604682
MDM_cover_S6_2771	None	12.6995	2.07763	1.63998	1.26686	0.205204	0.604682
MDM_cover_S8_639	None	31.7589	1.6395	1.29423	1.26678	0.205235	0.604682
MDM_cover_S4_996	None	29.8705	-1.01312	0.799828	-1.26667	0.205274	0.604682
MDM_cover_S16_933	None	7.88165	-3.68801	2.91522	-1.26509	0.20584	0.605971
MDM_cover_S9_851	None	11.4434	-1.21495	0.961165	-1.26404	0.206215	0.606696
MDM_cover_S6_1150	None	2.39992	2.55769	2.02543	1.26279	0.206666	NA
MDM_cover_S2_730	48295	3.37791	-5.39992	4.27626	-1.26277	0.206672	NA
MDM_cover_S4_2366	None	5.72017	-1.6728	1.32478	-1.2627	0.206698	0.607737
MDM_cover_S3_269	None	2.78254	2.44591	1.93744	1.26244	0.206791	NA
MDM_cover_S10_2014	None	2.93626	2.10852	1.67029	1.26237	0.206817	NA
MDM_cover_S10_2097	None	1.64187	-1.66266	1.3181	-1.2614	0.207163	NA
MDM_cover_S14_902	None	137.394	-3.19416	2.53362	-1.26071	0.207413	0.60946
MDM_cover_S17_1118	None	8.30931	1.47723	1.17316	1.25919	0.207961	0.610692
MDM_cover_S18_992	None	5.13411	-2.96259	2.35465	-1.25819	0.208324	0.611175
MDM_cover_S18_1600	None	7.52938	-1.3459	1.06985	-1.25802	0.208385	0.611175
MDM_cover_S17_118	None	9.69518	-2.24551	1.7861	-1.25721	0.208676	0.611528
MDM_cover_S11_46	None	5.06333	4.35931	3.4681	1.25697	0.208764	0.611528
MDM_cover_S8_2722	None	12.8763	-1.55146	1.23533	-1.25591	0.209148	0.612056
MDM_cover_S8_5512	None	11.8062	-1.51459	1.20612	-1.25576	0.209203	0.612056
MDM_cover_S4_211	None	6.33303	-1.72377	1.37363	-1.2549	0.209515	0.612588
MDM_cover_S8_5609	None	2.89591	2.29337	1.8286	1.25417	0.209782	NA
MDM_cover_S8_1658	None	2.88946	2.48165	1.97891	1.25405	0.209824	NA
MDM_cover_S15_81	None	8.53996	1.76039	1.40478	1.25314	0.210154	0.614075
MDM_cover_S7_4225	None	6.80664	2.13271	1.70327	1.25213	0.210523	0.614635
MDM_cover_S17_1715	None	18.5625	2.20441	1.76175	1.25126	0.210838	0.614635
MDM_cover_S15_163	None	24.2459	-1.10715	0.884853	-1.25122	0.210852	0.614635
MDM_cover_S4_956	None	29.514	-1.9158	1.53119	-1.25119	0.210866	0.614635
MDM_cover_S4_1320	None	3.97703	-1.7865	1.42875	-1.25039	0.211155	0.614708
MDM_cover_S3_512	None	21.4349	2.4834	1.98727	1.24966	0.211425	0.614708
MDM_cover_S8_687	None	4.91691	3.31035	2.64931	1.24951	0.211478	0.614708
MDM_cover_S4_1142	None	6.12434	-1.34398	1.07578	-1.24931	0.21155	0.614708
MDM_cover_S10_2017	None	5.99072	5.10489	4.08657	1.24919	0.211596	0.614708
MDM_cover_S8_3889	None	6.91708	1.94192	1.55503	1.2488	0.21174	0.614708
MDM_cover_S1_2001	None	5.72297	2.64599	2.11958	1.24835	0.211901	0.614708
MDM_cover_S10_1503	None	6.70793	2.48031	1.987	1.24827	0.211932	0.614708
MDM_cover_S4_2691	None	6.50065	-1.47329	1.18121	-1.24727	0.212297	0.615387
MDM_cover_S7_3819	None	5.49124	2.46489	1.97714	1.2467	0.212508	0.615622
MDM_cover_S8_3437	None	4.84106	-1.38931	1.11527	-1.24572	0.212868	0.615871
MDM_cover_S8_5065	None	19.0367	-1.77395	1.42456	-1.24527	0.213033	0.615871
MDM_cover_S10_2541	None	4.83232	2.29014	1.83927	1.24514	0.213082	0.615871
MDM_cover_S17_1273	K03665	3.61847	1.32897	1.06741	1.24504	0.213116	0.615871
MDM_cover_S10_2950	None	24.9453	-0.805575	0.647815	-1.24353	0.213674	0.617106
MDM_cover_S8_2063	None	14.936	1.43718	1.15629	1.24293	0.213895	0.617366
MDM_cover_S6_96	None	2.62983	3.51453	2.8297	1.24202	0.214231	NA
MDM_cover_S3_264	None	4.70023	2.66733	2.14799	1.24178	0.214317	0.618082
MDM_cover_S1_2010	None	5.06538	2.13391	1.71955	1.24097	0.214618	0.618082
MDM_cover_S6_2504	None	7.52543	-1.35376	1.09092	-1.24093	0.214631	0.618082
MDM_cover_S6_226	None	3.68775	2.13822	1.72386	1.24037	0.214838	0.618082
MDM_cover_S10_3807	None	18.7218	1.08179	0.87245	1.23995	0.214994	0.618082
MDM_cover_S8_4010	None	14.1277	0.907943	0.732303	1.23985	0.215032	0.618082
MDM_cover_S10_933	None	7.12707	6.36991	5.13796	1.23977	0.215059	0.618082
MDM_cover_S10_2725	None	2.32996	2.74803	2.21856	1.23865	0.215473	NA
MDM_cover_S7_3752	None	4.30844	4.14817	3.34965	1.23839	0.215572	0.61918
MDM_cover_S7_3965	None	3.14086	4.34445	3.50901	1.23808	0.215685	NA
MDM_cover_S6_2335	None	179.221	-0.762219	0.615757	-1.23786	0.215769	0.619368
MDM_cover_S7_1914	None	2.1587	3.09846	2.50349	1.23766	0.215844	NA
MDM_cover_S12_1045	None	3.53897	2.88377	2.33203	1.23659	0.216239	0.620068
MDM_cover_S8_447	None	39.4136	-2.05079	1.65855	-1.23649	0.216275	0.620068
MDM_cover_S8_5712	None	4.59596	1.65302	1.33773	1.2357	0.216571	0.620539
MDM_cover_S8_1583	None	6.7562	1.46181	1.18512	1.23347	0.217399	0.622461
MDM_cover_S5_312	None	64.3239	1.58263	1.28344	1.23312	0.217533	0.622461
MDM_cover_S6_2610	None	11.3503	1.94046	1.5742	1.23266	0.217701	0.622461
MDM_cover_S1_1377	None	3.57807	2.00686	1.62877	1.23213	0.2179	0.622461
MDM_cover_S6_567	None	6.2449	-1.60635	1.30409	-1.23179	0.218029	0.622461
MDM_cover_S6_642	None	9.31796	2.925	2.37462	1.23178	0.218033	0.622461
MDM_cover_S11_910	None	48.7759	1.2623	1.02518	1.2313	0.21821	0.622589
MDM_cover_S8_3064	None	17.6462	1.08426	0.881294	1.2303	0.218585	0.622931
MDM_cover_S17_1470	None	7.1787	2.93404	2.38497	1.23022	0.218613	0.622931
MDM_cover_S6_2576	None	3.7968	-2.19368	1.78456	-1.22925	0.218976	0.622931
MDM_cover_S8_5038	None	3.74731	4.37962	3.56286	1.22924	0.218981	0.622931
MDM_cover_S8_4099	None	5.21705	1.86797	1.51977	1.22911	0.21903	0.622931
MDM_cover_S7_3038	None	4.08411	1.74322	1.41895	1.22853	0.21925	0.622931
MDM_cover_S8_3703	K13993	4.45879	-1.63824	1.33351	-1.22852	0.219253	0.622931
MDM_cover_S11_141	None	15.3896	1.83512	1.49453	1.22788	0.21949	0.623231
MDM_cover_S8_2136	None	14.3084	1.71132	1.39473	1.22699	0.219827	0.62351
MDM_cover_S7_4636	None	4.32761	1.48661	1.21177	1.22681	0.219892	0.62351
MDM_cover_S7_2010	57283	7.89958	1.6944	1.38141	1.22657	0.219985	0.62351
MDM_cover_S10_178	None	5.96821	2.21082	1.80392	1.22557	0.220362	0.623877
MDM_cover_S8_111	None	20.8212	-1.42395	1.16191	-1.22552	0.220378	0.623877
MDM_cover_S8_4168	None	9.49824	1.80891	1.4777	1.22414	0.2209	0.624636
MDM_cover_S9_873	None	5.74108	-1.50554	1.23009	-1.22393	0.220977	0.624636
MDM_cover_S9_1077	None	14.5747	1.16629	0.953051	1.22374	0.221051	0.624636
MDM_cover_S7_3886	None	1.52883	4.76489	3.89429	1.22356	0.221118	NA
MDM_cover_S10_693	None	25.0209	2.7882	2.2791	1.22338	0.221187	0.624636
MDM_cover_S8_1616	None	20.5168	1.18187	0.966493	1.22284	0.221388	0.624636
MDM_cover_S7_2240	None	18.9937	-2.03917	1.66775	-1.22271	0.22144	0.624636
MDM_cover_S10_2517	None	4.11224	-1.57477	1.28949	-1.22123	0.221997	0.625213
MDM_cover_S10_3582	None	8.10113	-1.0905	0.893216	-1.22087	0.222134	0.625213
MDM_cover_S18_220	None	30.3944	-1.05734	0.866196	-1.22068	0.222209	0.625213
MDM_cover_S6_507	None	16.7633	1.80368	1.47775	1.22056	0.222252	0.625213
MDM_cover_S15_784	None	14.175	1.24398	1.01931	1.22042	0.222307	0.625213
MDM_cover_S9_885	None	13.2829	-1.18509	0.97323	-1.21769	0.223342	0.627029
MDM_cover_S16_1036	None	48.695	1.35762	1.11497	1.21762	0.223367	0.627029
MDM_cover_S6_2454	None	31.1198	1.30361	1.07078	1.21744	0.223436	0.627029
MDM_cover_S18_1292	None	10.4896	-0.944657	0.776015	-1.21732	0.223483	0.627029
MDM_cover_S8_1814	None	6.62992	3.7199	3.05793	1.21648	0.223803	0.627191
MDM_cover_S7_817	None	3.74	1.78265	1.46594	1.21605	0.223966	0.627191
MDM_cover_S10_2836	None	6.08002	2.10919	1.73506	1.21563	0.224127	0.627191
MDM_cover_S8_2034	None	6.6095	-1.14515	0.942055	-1.21559	0.224142	0.627191
MDM_cover_S10_4680	None	10.0983	-1.54961	1.27567	-1.21475	0.224463	0.627191
MDM_cover_S7_4659	None	43.21	-1.58949	1.30873	-1.21453	0.224547	0.627191
MDM_cover_S8_5347	None	8.39996	-1.69878	1.39879	-1.21446	0.224572	0.627191
MDM_cover_S18_970	None	8.13559	-1.14986	0.94687	-1.21438	0.224604	0.627191
MDM_cover_S11_996	None	7.89665	3.60243	2.96859	1.21352	0.224932	0.627374
MDM_cover_S2_866	None	2.19525	-2.82593	2.32897	-1.21338	0.224983	NA
MDM_cover_S9_184	None	206.883	1.07693	0.887633	1.21326	0.225031	0.627374
MDM_cover_S16_154	None	5.39394	-1.50993	1.24463	-1.21316	0.225068	0.627374
MDM_cover_S13_382	None	2.60178	-3.48368	2.87223	-1.21288	0.225175	NA
MDM_cover_S15_1037	None	31.1422	-0.940622	0.775734	-1.21256	0.225299	0.627624
MDM_cover_S8_629	None	18.1814	1.13118	0.933163	1.2122	0.225437	0.627624
MDM_cover_S16_915	None	4.88244	-3.52548	2.90964	-1.21165	0.225645	0.627624
MDM_cover_S12_1220	None	7.16375	1.45412	1.20052	1.21125	0.225801	0.627624
MDM_cover_S5_323	None	6.73711	1.72143	1.42134	1.21114	0.225843	0.627624
MDM_cover_S4_77	None	12.491	-1.97195	1.62859	-1.21083	0.225959	0.627624
MDM_cover_S10_481	None	4.97761	-1.38833	1.14691	-1.2105	0.226088	0.627624
MDM_cover_S6_2591	None	1.66181	4.01626	3.31842	1.21029	0.226167	NA
MDM_cover_S17_143	None	2.23337	4.57476	3.77991	1.21028	0.226171	NA
MDM_cover_S12_440	None	24.1351	1.82349	1.50852	1.2088	0.22674	0.629063
MDM_cover_S7_3885	None	6.00255	1.55277	1.28515	1.20824	0.226957	0.629174
MDM_cover_S6_859	None	6.83869	3.70534	3.06749	1.20794	0.22707	0.629174
MDM_cover_S4_947	None	7.23565	-1.05636	0.874718	-1.20766	0.227179	0.629174
MDM_cover_S2_193	None	3.27385	-2.77367	2.29799	-1.207	0.227431	NA
MDM_cover_S15_101	K02890	7.17175	1.75202	1.45357	1.20532	0.228079	0.631295
MDM_cover_S8_2286	PF00583	7.67727	2.0871	1.73299	1.20434	0.22846	0.63145
MDM_cover_S8_3075	None	5.18063	-2.3482	1.95033	-1.20401	0.228587	0.63145
MDM_cover_S8_2509	None	1.93876	4.92748	4.09259	1.204	0.228589	NA
MDM_cover_S8_2469	None	3.71173	1.33732	1.11081	1.20392	0.22862	0.63145
MDM_cover_S9_1053	None	12.9147	-1.22685	1.01928	-1.20364	0.228728	0.63145
MDM_cover_S6_1266	None	9.44731	1.32459	1.10066	1.20345	0.228804	0.63145
MDM_cover_S8_5213	None	2.12265	5.33758	4.44258	1.20146	0.229573	NA
MDM_cover_S9_356	None	8.20167	-2.02506	1.68554	-1.20143	0.229584	0.633234
MDM_cover_S6_3119	None	1.35066	3.54967	2.95482	1.20131	0.229629	NA
MDM_cover_S8_6263	None	47.1521	1.40028	1.16672	1.20018	0.23007	0.634032
MDM_cover_S6_1255	COG3237	7.23397	1.63082	1.35903	1.19999	0.230142	0.634032
MDM_cover_S18_898	None	14.4942	1.57895	1.31624	1.19958	0.230301	0.634099
MDM_cover_S10_2495	None	57.6158	2.95453	2.46421	1.19898	0.230536	0.634378
MDM_cover_S4_62	None	4.04306	1.28553	1.07294	1.19814	0.230862	0.634753
MDM_cover_S10_2267	None	5.3211	1.75364	1.46439	1.19753	0.231101	0.634753
MDM_cover_S9_792	None	21.0851	-0.981574	0.819905	-1.19718	0.231236	0.634753
MDM_cover_S6_1739	None	17.2013	-0.944213	0.788745	-1.19711	0.231265	0.634753
MDM_cover_S4_1299	81321	3.39207	1.60554	1.34141	1.1969	0.231345	0.634753
MDM_cover_S4_1591	None	11.8202	-1.1723	0.979805	-1.19646	0.231516	0.634787
MDM_cover_S10_1325	None	5.75503	1.67239	1.39811	1.19618	0.231626	0.634787
MDM_cover_S8_3732	None	4.20851	-1.44198	1.20638	-1.1953	0.231971	0.635363
MDM_cover_S15_906	None	13.2505	1.58409	1.32661	1.19409	0.232444	0.636014
MDM_cover_S17_853	None	4.18417	1.33102	1.11548	1.19323	0.23278	0.636014
MDM_cover_S4_138	None	4.34975	-1.17412	0.98417	-1.19301	0.232867	0.636014
MDM_cover_S15_1283	47240	4.86728	2.63488	2.20881	1.1929	0.23291	0.636014
MDM_cover_S7_3118	None	55.7464	1.06637	0.893983	1.19283	0.232935	0.636014
MDM_cover_S6_3213	None	7.09882	1.36817	1.14745	1.19236	0.233119	0.636014
MDM_cover_S8_4429	None	31.6565	-3.0411	2.55066	-1.19228	0.233151	0.636014
MDM_cover_S4_1300	None	22.0964	-1.17168	0.983675	-1.19112	0.233605	0.636884
MDM_cover_S6_3153	None	3.39025	5.24011	4.40188	1.19043	0.233879	0.637263
MDM_cover_S10_4063	None	5.57717	1.69834	1.42747	1.18975	0.234145	0.637619
MDM_cover_S4_2482	COG2823	4.04112	-1.40976	1.18574	-1.18893	0.234466	0.638126
MDM_cover_S8_5066	None	1.94874	2.70337	2.27478	1.18841	0.234672	NA
MDM_cover_S8_3764	None	6.23345	1.86479	1.57056	1.18734	0.235095	0.639325
MDM_cover_S8_6015	None	2.51381	-4.05099	3.41187	-1.18732	0.235101	NA
MDM_cover_S7_524	None	3.39736	1.78007	1.49952	1.18709	0.235192	0.639325
MDM_cover_S6_2692	None	3.39495	-3.34961	2.82337	-1.18639	0.23547	0.639325
MDM_cover_S8_6296	None	36.0072	-1.52985	1.28964	-1.18626	0.235518	0.639325
MDM_cover_S8_3433	None	10.892	1.39889	1.1794	1.1861	0.235583	0.639325
MDM_cover_S9_147	None	3.32748	-1.1279	0.951383	-1.18554	0.235806	NA
MDM_cover_S13_960	None	4.16578	2.54992	2.15181	1.18501	0.236012	0.640119
MDM_cover_S6_741	None	6.85107	1.59817	1.35063	1.18328	0.236697	0.641609
MDM_cover_S17_704	COG3237	3.69534	-2.90689	2.45763	-1.1828	0.236888	0.641758
MDM_cover_S7_1078	None	11.0292	-1.32937	1.12516	-1.18149	0.23741	0.642674
MDM_cover_S15_827	None	330.838	1.59836	1.3531	1.18126	0.237498	0.642674
MDM_cover_S10_2387	None	3.90131	2.8242	2.39197	1.1807	0.237723	0.642797
MDM_cover_S6_498	None	13.3219	-1.22099	1.03433	-1.18046	0.237816	0.642797
MDM_cover_S9_271	None	3.58808	-2.27975	1.93414	-1.17869	0.238521	0.644335
MDM_cover_S8_5622	None	9.08536	-1.06027	0.899948	-1.17815	0.238737	0.644487
MDM_cover_S2_171	None	9.31688	-1.6884	1.43344	-1.17786	0.23885	0.644487
MDM_cover_S1_1687	81648	4.7002	2.3535	2.0008	1.17628	0.239484	0.645076
MDM_cover_S9_150	None	18.0542	1.00448	0.854184	1.17595	0.239614	0.645076
MDM_cover_S18_179	None	22.4775	1.09152	0.928558	1.1755	0.239794	0.645076
MDM_cover_S8_1148	None	7.70236	1.92004	1.63389	1.17514	0.23994	0.645076
MDM_cover_S6_1424	None	4.27567	-1.90631	1.62262	-1.17483	0.240062	0.645076
MDM_cover_S6_3136	None	7.47602	-1.212	1.03218	-1.17421	0.240312	0.645076
MDM_cover_S8_4873	None	13.6628	-0.992008	0.844837	-1.1742	0.240315	0.645076
MDM_cover_S11_489	None	4.94555	2.89789	2.46824	1.17407	0.240366	0.645076
MDM_cover_S18_1594	None	6.67095	1.60449	1.36669	1.17399	0.240397	0.645076
MDM_cover_S8_6021	None	34.036	1.21064	1.03129	1.1739	0.240435	0.645076
MDM_cover_S8_4961	None	1.66958	4.25986	3.63327	1.17246	0.241013	NA
MDM_cover_S16_1162	None	5.80892	-1.61472	1.37764	-1.1721	0.241159	0.64665
MDM_cover_S10_2312	None	5.24058	2.07082	1.76885	1.17072	0.241712	0.647768
MDM_cover_S14_915	K02994	9.5433	1.90566	1.62862	1.1701	0.241959	0.647887
MDM_cover_S10_948	None	5.40631	1.49613	1.27882	1.16992	0.242031	0.647887
MDM_cover_S14_1269	None	21.1718	1.43563	1.22787	1.1692	0.242323	0.648137
MDM_cover_S13_695	None	29.3632	-1.19981	1.02659	-1.16872	0.242515	0.648137
MDM_cover_S9_130	None	3.54876	-2.81566	2.40981	-1.16841	0.24264	0.648137
MDM_cover_S2_700	None	5.65292	-2.47608	2.11934	-1.16833	0.242674	0.648137
MDM_cover_S8_2706	None	9.35808	-1.30254	1.11551	-1.16767	0.24294	0.648481
MDM_cover_S16_83	None	4.13382	2.0071	1.72006	1.16687	0.243261	0.648971
MDM_cover_S8_1179	None	9.25176	1.79134	1.5363	1.16601	0.243611	0.649537
MDM_cover_S8_607	None	3.31759	3.94296	3.38196	1.16588	0.243664	NA
MDM_cover_S6_3170	None	4.9272	2.17703	1.8686	1.16506	0.243995	0.650195
MDM_cover_S10_613	None	4.35653	1.90958	1.63965	1.16463	0.244171	0.650295
MDM_cover_S4_1850	52402	3.21981	-2.47542	2.1262	-1.16424	0.244325	NA
MDM_cover_S1_1309	110921	6.31737	1.84252	1.58442	1.1629	0.244871	0.651794
MDM_cover_S18_1197	None	11.555	1.15923	0.998	1.16155	0.245418	0.652554
MDM_cover_S8_4999	57845	3.76059	2.21599	1.90931	1.16062	0.245796	0.652554
MDM_cover_S17_515	None	4.3221	-1.44943	1.24899	-1.16048	0.245854	0.652554
MDM_cover_S17_600	None	14.405	5.96376	5.13919	1.16045	0.245867	0.652554
MDM_cover_S2_256	PF04972	3.54321	-1.98559	1.71112	-1.1604	0.245885	0.652554
MDM_cover_S8_5120	None	42.6159	1.05103	0.906338	1.15964	0.246194	0.652554
MDM_cover_S7_992	None	6.02294	1.93552	1.6695	1.15934	0.246318	0.652554
MDM_cover_S14_259	None	60.5463	1.51641	1.3082	1.15916	0.246392	0.652554
MDM_cover_S17_366	K03704	6.17858	2.5375	2.19075	1.15828	0.24675	0.652554
MDM_cover_S6_1236	None	4.80565	1.26102	1.08941	1.15753	0.247055	0.652554
MDM_cover_S14_502	None	4.46726	2.36722	2.0452	1.15745	0.247087	0.652554
MDM_cover_S11_626	None	8.03097	1.79622	1.55188	1.15744	0.247091	0.652554
MDM_cover_S8_498	None	11.3309	-2.71562	2.34632	-1.15739	0.247112	0.652554
MDM_cover_S8_1232	None	4.08787	1.52297	1.31594	1.15733	0.24714	0.652554
MDM_cover_S9_1018	None	4.86584	-1.6367	1.41448	-1.1571	0.24723	0.652554
MDM_cover_S7_1678	None	7.80207	2.06735	1.78751	1.15655	0.247456	0.652785
MDM_cover_S17_1563	None	52.4653	-1.04487	0.904192	-1.15559	0.24785	0.65346
MDM_cover_S3_602	None	4.75952	1.44776	1.2538	1.1547	0.248212	0.654048
MDM_cover_S10_2025	None	2.73196	3.73983	3.24024	1.15419	0.248424	NA
MDM_cover_S17_1620	None	3.92096	-1.92605	1.6689	-1.15408	0.248466	0.654354
MDM_cover_S10_3096	None	3.08035	-2.2223	1.92582	-1.15395	0.24852	NA
MDM_cover_S17_1205	None	5.52032	2.47546	2.14752	1.15271	0.249031	0.655477
MDM_cover_S10_1476	51556	1.73047	4.58977	3.98359	1.15217	0.249252	NA
MDM_cover_S10_2363	None	3.07653	1.58009	1.37158	1.15202	0.249312	NA
MDM_cover_S8_2499	None	6.18838	3.00682	2.6103	1.1519	0.249361	0.655978
MDM_cover_S3_273	None	28.6964	1.74003	1.51197	1.15084	0.249799	0.656765
MDM_cover_S8_1191	None	11.4627	-1.83998	1.60051	-1.14962	0.2503	0.657034
MDM_cover_S4_824	None	8.908	5.90744	5.13939	1.14945	0.250372	0.657034
MDM_cover_S8_2773	None	8.8332	1.01339	0.88182	1.14921	0.250471	0.657034
MDM_cover_S1_893	None	9.11595	2.82833	2.46174	1.14892	0.250591	0.657034
MDM_cover_S1_322	None	28.6732	0.824235	0.717411	1.1489	0.250597	0.657034
MDM_cover_S6_2118	None	17.279	-0.983919	0.856877	-1.14826	0.250861	0.657084
MDM_cover_S4_2498	None	4.98562	-1.67581	1.45953	-1.14818	0.250894	0.657084
MDM_cover_S6_526	COG1729	4.34375	1.98404	1.73078	1.14632	0.251661	0.658727
MDM_cover_S14_345	None	7.74898	1.91971	1.67617	1.14529	0.252087	0.659221
MDM_cover_S6_3077	None	21.7645	-0.992537	0.866854	-1.14499	0.252214	0.659221
MDM_cover_S4_964	None	71.1183	-1.12399	0.981992	-1.1446	0.252375	0.659221
MDM_cover_S16_1267	None	12.1112	5.88223	5.13948	1.14452	0.252408	0.659221
MDM_cover_S8_2760	None	3.85513	3.25086	2.84158	1.14403	0.252611	0.659385
MDM_cover_S7_4087	None	5.54067	2.33605	2.04414	1.1428	0.25312	0.66035
MDM_cover_S8_4764	None	4.55824	2.38534	2.08809	1.14236	0.253305	0.660468
MDM_cover_S7_340	None	17.4096	1.9736	1.73144	1.13986	0.254344	0.662811
MDM_cover_S7_4398	K02871	4.8707	1.36278	1.19605	1.13941	0.254534	0.662939
MDM_cover_S6_3189	None	2.99809	1.58934	1.39506	1.13926	0.254593	NA
MDM_cover_S8_850	None	2.50494	-5.35962	4.70501	-1.13913	0.254649	NA
MDM_cover_S4_2256	None	3.01147	-2.31735	2.03434	-1.13912	0.254653	NA
MDM_cover_S7_106	None	15.7441	2.91393	2.55818	1.13906	0.254676	0.662945
MDM_cover_S1_1378	None	3.32059	2.43978	2.14198	1.13903	0.25469	NA
MDM_cover_S16_227	None	2.88743	3.34083	2.9343	1.13854	0.254894	NA
MDM_cover_S15_1006	None	4.30976	2.35963	2.07338	1.13806	0.255096	0.663672
MDM_cover_S4_668	None	2.80848	-1.90756	1.67813	-1.13671	0.255658	NA
MDM_cover_S7_1301	None	3.53042	1.97808	1.7404	1.13657	0.255718	0.664922
MDM_cover_S8_1443	None	1.45412	4.05024	3.5636	1.13656	0.255722	NA
MDM_cover_S17_879	None	11.2488	1.62769	1.43275	1.13606	0.255933	0.665117
MDM_cover_S18_186	None	3.8405	2.0917	1.84309	1.13489	0.25642	0.666016
MDM_cover_S5_445	None	25.3371	3.00785	2.65168	1.13432	0.256661	0.666274
MDM_cover_S7_1148	None	5.11533	2.15736	1.9028	1.13379	0.256885	0.666323
MDM_cover_S4_3184	None	8.77698	-1.21324	1.07049	-1.13335	0.257067	0.666323
MDM_cover_S2_198	None	4.41721	-2.69281	2.37662	-1.13304	0.257196	0.666323
MDM_cover_S7_2270	None	3.35448	1.64713	1.45379	1.13299	0.25722	NA
[truncated: 3,320 more rows]

## Sheet: NTW_v_NT
NTW vs. CT Differentially Expressed Contigs
Contig ID	Function ID	baseMean	log2FoldChange	lfcSE	stat	pvalue	padj
MDM_cover_S8_5580	None	53.7065	-21.7351	2.94249	-7.38665	1.50579e-13	3.57325e-10
MDM_cover_S17_1711	None	30.0643	-21.4491	3.17431	-6.75709	1.40788e-11	1.67045e-08
MDM_cover_S4_793	None	42.3137	-19.1923	3.23726	-5.92857	3.05586e-09	2.41719e-06
MDM_cover_S1_428	None	11.8725	-8.25732	1.85732	-4.44583	8.75519e-06	0.00519401
MDM_cover_S18_1477	None	12.3815	-21.8097	5.07142	-4.3005	1.70411e-05	0.00808768
MDM_cover_S10_317	None	6.11932	-7.37269	1.8976	-3.88527	0.000102215	NA
MDM_cover_S2_1021	None	23.8135	-5.15278	1.41642	-3.63788	0.000274888	0.0942711
MDM_cover_S6_2918	56672	23.4945	5.56531	1.53225	3.63211	0.000281114	0.0942711
MDM_cover_S8_2227	None	5.18278	-4.91939	1.35952	-3.61848	0.000296338	NA
MDM_cover_S2_578	None	42.3471	-6.77787	1.88958	-3.58697	0.000334537	0.0942711
MDM_cover_S1_1504	None	10.0023	-9.07319	2.5418	-3.56959	0.000357539	0.0942711
MDM_cover_S4_2730	None	29.8323	2.60226	0.74022	3.51552	0.000438887	0.0980562
MDM_cover_S2_959	None	34.7678	-7.37466	2.10777	-3.49879	0.00046738	0.0980562
MDM_cover_S7_4330	None	50.8071	17.8841	5.1347	3.48298	0.000495859	0.0980562
MDM_cover_S18_334	81423	6.19724	-3.84305	1.12097	-3.42833	0.000607299	NA
MDM_cover_S8_2215	None	4.18908	-7.01263	2.08908	-3.35681	0.000788484	NA
MDM_cover_S12_653	None	167.391	-7.78664	2.32995	-3.34198	0.000831832	0.138985
MDM_cover_S5_159	None	19.2778	-17.0669	5.13584	-3.32309	0.00089025	0.138985
MDM_cover_S8_4457	82057	44.9379	-8.21666	2.48199	-3.31051	0.000931261	0.138985
MDM_cover_S9_269	None	36.1918	3.72008	1.12431	3.30876	0.000937107	0.138985
MDM_cover_S8_380	None	9.00313	-6.83773	2.08692	-3.27647	0.00105112	0.146725
MDM_cover_S8_3415	None	75.4401	-5.12185	1.57308	-3.25594	0.00113018	0.148996
MDM_cover_S10_2936	None	6.9299	-6.5565	2.01407	-3.25535	0.00113252	NA
MDM_cover_S8_865	None	7.15753	-16.4524	5.13889	-3.20154	0.00136693	NA
MDM_cover_S8_5755	None	4.04257	-5.45128	1.71794	-3.17315	0.00150795	NA
MDM_cover_S7_38	None	4.70116	6.86649	2.18106	3.14824	0.00164255	NA
MDM_cover_S2_702	None	16.5847	-6.27229	2.07063	-3.02917	0.00245226	0.293172
MDM_cover_S7_4650	None	32.9311	4.06232	1.34208	3.02688	0.0024709	0.293172
MDM_cover_S10_4023	None	3.91467	4.31739	1.45585	2.96554	0.00302152	NA
MDM_cover_S8_2609	None	8.02376	-5.68567	1.91836	-2.96381	0.00303853	NA
MDM_cover_S8_2966	None	31.0946	-6.73177	2.27249	-2.96229	0.00305361	0.327406
MDM_cover_S1_224	None	8.94832	-6.05399	2.04451	-2.9611	0.00306541	0.327406
MDM_cover_S1_2057	None	8.95413	-3.41498	1.15745	-2.95043	0.00317334	0.327406
MDM_cover_S13_279	None	7.0562	-6.53283	2.23388	-2.92443	0.0034509	NA
MDM_cover_S6_3182	None	21.1974	4.91479	1.68994	2.90826	0.00363442	0.359354
MDM_cover_S7_2474	None	6.32511	4.38449	1.50816	2.90718	0.00364698	NA
MDM_cover_S8_4331	None	13.1487	-5.85929	2.02661	-2.89118	0.00383796	0.364299
MDM_cover_S1_1071	None	9.48074	-5.61927	1.95468	-2.87477	0.00404316	0.369016
MDM_cover_S9_1255	None	5.89978	6.76512	2.35785	2.8692	0.00411515	NA
MDM_cover_S7_3541	None	4.55227	5.29618	1.84676	2.86782	0.00413307	NA
MDM_cover_S7_2699	None	13.025	3.82941	1.33822	2.86156	0.00421558	0.370503
MDM_cover_S4_1315	None	4.94274	-5.37408	1.88635	-2.84893	0.00438663	NA
MDM_cover_S6_1177	None	3.68684	4.38547	1.54995	2.82942	0.00466321	NA
MDM_cover_S1_1346	None	10.035	-2.89515	1.02423	-2.82665	0.0047038	0.398647
MDM_cover_S4_2957	None	13.2265	2.13847	0.763373	2.80134	0.00508911	0.407765
MDM_cover_S5_64	None	195.956	-3.05741	1.09485	-2.79254	0.00522964	0.407765
MDM_cover_S11_155	None	9.98827	6.70708	2.41407	2.77833	0.00546398	0.407765
MDM_cover_S4_1232	None	5.79142	5.6518	2.03858	2.77243	0.00556399	NA
MDM_cover_S18_766	None	9.04269	5.67809	2.04944	2.77056	0.00559594	0.407765
MDM_cover_S8_1353	47240	17.7708	-4.69801	1.69833	-2.76625	0.00567056	0.407765
MDM_cover_S10_1681	None	10.0814	-3.11571	1.13149	-2.75362	0.00589401	0.411367
MDM_cover_S17_1762	None	458.447	-4.33319	1.58907	-2.72688	0.0063937	0.433493
MDM_cover_S13_1144	None	41.3369	-5.14526	1.90037	-2.7075	0.00677912	0.436868
MDM_cover_S15_279	COG3819	74.773	-3.96145	1.464	-2.70591	0.00681167	0.436868
MDM_cover_S10_3508	None	9.71191	-4.83969	1.80334	-2.68374	0.0072804	0.451481
MDM_cover_S10_4578	None	11.6036	3.69309	1.37937	2.67738	0.00742005	0.451481
MDM_cover_S1_1955	None	8.22797	-4.65544	1.73951	-2.6763	0.00744392	NA
MDM_cover_S8_1304	None	10.5066	-6.20291	2.33193	-2.65999	0.00781435	0.451595
MDM_cover_S17_1475	None	4.18159	-6.98945	2.63287	-2.65469	0.00793812	NA
MDM_cover_S10_4658	None	5.15787	-8.06516	3.03872	-2.65413	0.00795136	NA
MDM_cover_S8_6296	None	36.0072	-3.40882	1.28509	-2.6526	0.00798748	0.451595
MDM_cover_S8_914	None	17.1401	-3.47912	1.3117	-2.65237	0.00799283	0.451595
MDM_cover_S7_107	None	17.8852	3.63469	1.37969	2.63443	0.00842784	0.460006
MDM_cover_S6_507	None	16.7633	4.4732	1.70413	2.62492	0.00866681	0.460006
MDM_cover_S5_633	None	18.2701	-5.77335	2.20239	-2.6214	0.00875697	0.460006
MDM_cover_S7_92	None	13.0379	4.40812	1.68557	2.61522	0.00891709	0.460006
MDM_cover_S8_4759	None	8.50638	-3.16943	1.21211	-2.61481	0.00892767	NA
MDM_cover_S8_1869	None	8.22229	-5.48236	2.10042	-2.61012	0.00905097	NA
MDM_cover_S1_1193	None	6.21591	-2.92392	1.12043	-2.60964	0.00906378	NA
MDM_cover_S8_4964	None	67.0336	-7.48336	2.88709	-2.59201	0.00954164	0.481751
MDM_cover_S8_4619	None	69.5491	-6.22602	2.43431	-2.55761	0.0105395	0.521049
MDM_cover_S1_1105	None	3.61761	-6.67221	2.62398	-2.54278	0.0109975	NA
MDM_cover_S9_32	None	3.32912	-6.50736	2.56059	-2.54136	0.0110424	NA
MDM_cover_S15_377	None	6.04039	6.08985	2.3967	2.54093	0.0110557	NA
MDM_cover_S10_412	None	3.8384	3.91753	1.55093	2.52593	0.0115391	NA
MDM_cover_S8_4862	None	5.25437	-7.79843	3.09348	-2.52092	0.0117047	NA
MDM_cover_S4_584	None	15.4056	-2.75531	1.09564	-2.5148	0.0119098	0.561439
MDM_cover_S3_318	None	5.99058	5.76129	2.29137	2.51434	0.0119254	NA
MDM_cover_S8_5339	None	30.1493	-6.43536	2.55978	-2.51402	0.0119362	0.561439
MDM_cover_S10_1749	None	9.63336	2.94445	1.173	2.5102	0.0120663	0.561439
MDM_cover_S8_3091	None	6.93469	-7.91747	3.1931	-2.47956	0.0131546	NA
MDM_cover_S4_2247	None	4.68311	-5.45445	2.20323	-2.47566	0.0132989	NA
MDM_cover_S7_1326	None	40.1082	5.17964	2.10009	2.46639	0.0136483	0.622836
MDM_cover_S8_4498	63451	8.5332	-7.9668	3.23725	-2.46098	0.013856	NA
MDM_cover_S4_3142	None	4.89527	3.27991	1.33874	2.45	0.0142855	NA
MDM_cover_S10_2737	None	3.79821	4.81877	1.96969	2.44647	0.0144264	NA
MDM_cover_S10_587	None	10.0701	-1.66369	0.68144	-2.44143	0.0146291	0.634109
MDM_cover_S17_376	None	21.7887	-2.78953	1.1433	-2.43989	0.0146916	0.634109
MDM_cover_S17_378	None	3.66627	-3.42913	1.40841	-2.43474	0.0149024	NA
MDM_cover_S8_3261	None	120.026	-5.21025	2.14151	-2.43298	0.0149751	0.634109
MDM_cover_S10_751	None	6.85332	-4.63702	1.90889	-2.42918	0.0151332	NA
MDM_cover_S15_900	None	9.16732	-4.53693	1.868	-2.42877	0.0151501	0.634109
MDM_cover_S9_149	None	10.1028	-2.87965	1.18699	-2.42601	0.015266	0.634109
MDM_cover_S8_6100	None	6.25696	-2.52953	1.04281	-2.42568	0.0152799	NA
MDM_cover_S13_995	48452	17.4747	-2.75373	1.13767	-2.42051	0.0154987	0.634109
MDM_cover_S10_2207	None	4.18379	5.37104	2.22209	2.41711	0.0156441	NA
MDM_cover_S5_209	None	6.06063	-6.71852	2.78565	-2.41183	0.0158727	NA
MDM_cover_S16_586	None	14.261	3.50333	1.45513	2.40757	0.0160591	0.638275
MDM_cover_S10_3641	None	10.0081	4.53006	1.883	2.40577	0.0161384	0.638275
MDM_cover_S7_2010	57283	7.89958	3.8262	1.59655	2.39654	0.0165506	NA
MDM_cover_S8_2913	None	8.36832	-3.44729	1.43852	-2.39641	0.0165566	NA
MDM_cover_S8_212	None	10.6447	-3.40132	1.42198	-2.39197	0.0167584	0.65193
MDM_cover_S7_895	None	5.22146	2.73833	1.14982	2.38153	0.0172407	NA
MDM_cover_S5_439	None	5.01433	-7.85954	3.3092	-2.37506	0.0175463	NA
MDM_cover_S12_1420	None	13.1373	3.97689	1.67935	2.36811	0.0178792	0.66672
MDM_cover_S14_902	None	137.394	-5.95275	2.53188	-2.35112	0.0187171	0.66672
MDM_cover_S17_1473	None	14.2747	-3.28082	1.39585	-2.35041	0.0187528	0.66672
MDM_cover_S10_2839	None	18.425	-4.16835	1.77375	-2.35001	0.0187727	0.66672
MDM_cover_S8_5969	None	20.6852	-3.6184	1.54237	-2.346	0.0189759	0.66672
MDM_cover_S7_3689	63817	30.261	6.87439	2.93066	2.34568	0.0189923	0.66672
MDM_cover_S2_992	PF05919	43.1258	-4.96638	2.13036	-2.33124	0.0197406	0.66672
MDM_cover_S10_3448	51679	9.36366	-4.57001	1.96077	-2.33072	0.0197679	0.66672
MDM_cover_S2_624	None	5.605	2.35076	1.00926	2.3292	0.0198483	NA
MDM_cover_S4_3025	None	56.6215	-5.92249	2.54439	-2.32767	0.0199296	0.66672
MDM_cover_S8_2801	None	8.97415	-3.02679	1.30055	-2.32732	0.0199482	0.66672
MDM_cover_S12_55	None	5.90216	-5.01115	2.16306	-2.3167	0.0205202	NA
MDM_cover_S1_1146	None	7.64875	-4.14319	1.7985	-2.30369	0.0212401	NA
MDM_cover_S10_3096	None	3.08035	-4.29021	1.86599	-2.29916	0.0214958	NA
MDM_cover_S15_640	None	5.6045	-3.98021	1.73312	-2.29656	0.0216439	NA
MDM_cover_S4_2779	PF05919	24.4543	7.14595	3.11325	2.29533	0.021714	0.715657
MDM_cover_S6_1438	None	5.08269	4.68577	2.0428	2.2938	0.0218019	NA
MDM_cover_S1_1679	None	8.72612	-4.12362	1.8003	-2.29052	0.0219913	NA
MDM_cover_S8_46	None	25.7864	-2.62282	1.14609	-2.28851	0.0221081	0.718665
MDM_cover_S7_2388	None	4.58046	5.33546	2.33729	2.28275	0.0224448	NA
MDM_cover_S17_1074	None	6.99456	-4.36569	1.9182	-2.27593	0.0228504	NA
MDM_cover_S5_307	None	14.9965	-4.33119	1.90396	-2.27483	0.0229162	0.724226
MDM_cover_S8_5313	None	14.6901	-3.5083	1.55024	-2.26307	0.0236316	0.724226
MDM_cover_S7_2818	None	19.1551	3.80066	1.68148	2.2603	0.0238026	0.724226
MDM_cover_S13_257	None	6.90659	-2.7532	1.21935	-2.25793	0.0239498	NA
MDM_cover_S6_1792	None	6.13316	-4.00182	1.77376	-2.25612	0.024063	NA
MDM_cover_S15_1243	None	6.72068	-4.17688	1.85245	-2.25479	0.0241466	NA
MDM_cover_S5_677	None	17.9119	-1.92452	0.855256	-2.25022	0.0244347	0.724226
MDM_cover_S2_338	None	42.1012	-2.11576	0.940546	-2.2495	0.0244806	0.724226
MDM_cover_S7_941	None	6.41611	4.58116	2.04539	2.23975	0.0251074	NA
MDM_cover_S7_3070	None	4.95351	4.4596	1.99184	2.23894	0.02516	NA
MDM_cover_S8_1274	None	9.66248	-3.35661	1.49948	-2.23851	0.0251876	0.724226
MDM_cover_S14_999	None	62.8722	2.43208	1.088	2.23536	0.0253935	0.724226
MDM_cover_S8_705	None	5.83117	-3.10898	1.39092	-2.23519	0.0254048	NA
MDM_cover_S8_3156	None	38.8275	-2.59819	1.16267	-2.23468	0.0254387	0.724226
MDM_cover_S17_1458	None	9.34634	5.99913	2.68854	2.23137	0.0256566	0.724226
MDM_cover_S8_5297	None	23.1018	1.89222	0.848652	2.22968	0.0257689	0.724226
MDM_cover_S6_67	None	3.93719	2.93975	1.3191	2.2286	0.0258407	NA
MDM_cover_S6_2866	None	23.992	1.68132	0.754888	2.22725	0.0259306	0.724226
MDM_cover_S6_2967	None	3.80555	5.33081	2.39389	2.22684	0.0259582	NA
MDM_cover_S13_287	None	95.9445	-3.05546	1.37477	-2.22252	0.0262482	0.724226
MDM_cover_S17_716	None	31.1627	-1.62732	0.732633	-2.2212	0.0263376	0.724226
MDM_cover_S8_2422	None	4.05402	-7.1454	3.21727	-2.22096	0.026354	NA
MDM_cover_S14_631	None	8.65986	4.46942	2.01481	2.21828	0.0265357	NA
MDM_cover_S1_885	None	11.7103	-2.62935	1.18544	-2.21804	0.0265519	0.724226
MDM_cover_S9_574	None	22.5496	-5.4424	2.46171	-2.21082	0.027048	0.729375
MDM_cover_S8_220	None	5.44952	2.6954	1.22425	2.20168	0.0276877	NA
MDM_cover_S8_3981	None	5.72851	-3.16813	1.44054	-2.19926	0.0278597	NA
MDM_cover_S8_5153	None	10.8791	-4.55023	2.06903	-2.19922	0.0278626	0.739914
MDM_cover_S7_2367	None	15.1543	2.48382	1.1315	2.19516	0.0281524	0.739914
MDM_cover_S10_416	None	4.23023	4.58489	2.09844	2.18491	0.0288954	NA
MDM_cover_S2_756	None	13.1859	-4.64132	2.12436	-2.18481	0.0289029	0.739914
MDM_cover_S6_1493	None	16.405	3.6958	1.6982	2.1763	0.029533	0.739914
MDM_cover_S18_1041	None	9.81574	-3.50101	1.61086	-2.17338	0.0297518	0.739914
MDM_cover_S6_749	None	34.9946	-2.36998	1.09193	-2.17045	0.029973	0.739914
MDM_cover_S10_888	COG0607	6.10873	-3.67777	1.69498	-2.1698	0.0300221	NA
MDM_cover_S18_1569	None	8.45766	-2.1544	0.993887	-2.16765	0.0301855	NA
MDM_cover_S8_2129	None	4.82978	-3.07608	1.4208	-2.16503	0.0303857	NA
MDM_cover_S4_2452	None	5.38135	-3.75279	1.73574	-2.16206	0.0306135	NA
MDM_cover_S7_4343	None	10.1471	5.84006	2.71148	2.15383	0.0312537	0.739914
MDM_cover_S15_883	None	33.2371	-4.43616	2.06024	-2.15322	0.0313014	0.739914
MDM_cover_S3_512	None	21.4349	4.34361	2.01907	2.15129	0.0314532	0.739914
MDM_cover_S10_46	None	9.4892	2.51461	1.16952	2.15013	0.0315449	0.739914
MDM_cover_S10_4444	None	12.0107	3.15526	1.46756	2.15001	0.0315548	0.739914
MDM_cover_S13_280	None	6.056	-2.63074	1.22363	-2.14995	0.0315589	NA
MDM_cover_S17_949	None	17.3145	-3.85572	1.79591	-2.14694	0.0317979	0.739914
MDM_cover_S18_578	None	4.88926	-3.9273	1.82927	-2.14693	0.0317991	NA
MDM_cover_S1_2110	None	8.8007	-2.80314	1.30774	-2.1435	0.0320728	NA
MDM_cover_S11_1034	None	8.8007	-2.80314	1.30774	-2.1435	0.0320728	NA
MDM_cover_S12_1416	None	8.8007	-2.80314	1.30774	-2.1435	0.0320728	NA
MDM_cover_S14_1287	None	8.8007	-2.80314	1.30774	-2.1435	0.0320728	NA
MDM_cover_S17_1974	None	8.8007	-2.80314	1.30774	-2.1435	0.0320728	NA
MDM_cover_S7_4332	None	8.58515	2.48417	1.15939	2.14264	0.0321417	NA
MDM_cover_S3_133	None	7.00223	-4.17133	1.9485	-2.14079	0.0322912	NA
MDM_cover_S5_418	50022	53.4388	-5.53141	2.58543	-2.13945	0.0323989	0.739914
MDM_cover_S8_2735	None	10.0823	-3.64348	1.70351	-2.13881	0.0324509	0.739914
MDM_cover_S4_95	None	11.4818	-2.01369	0.94187	-2.13797	0.0325188	0.739914
MDM_cover_S4_2677	None	18.5952	3.24242	1.51736	2.13688	0.032608	0.739914
MDM_cover_S5_445	None	25.3371	-5.2087	2.43937	-2.13526	0.0327396	0.739914
MDM_cover_S8_265	None	5.51839	-4.5061	2.11102	-2.13456	0.0327966	NA
MDM_cover_S12_433	None	6.66857	3.58876	1.68141	2.13437	0.0328126	NA
MDM_cover_S13_1007	None	4.7458	-3.02537	1.4194	-2.13145	0.0330522	NA
MDM_cover_S8_2058	None	4.69719	-2.87531	1.34967	-2.13037	0.0331408	NA
MDM_cover_S8_4056	None	21.4428	-2.10946	0.998034	-2.11361	0.0345484	0.765417
MDM_cover_S2_192	None	15.7237	-5.38224	2.55005	-2.11064	0.0348032	0.765417
MDM_cover_S18_511	None	6.44916	-3.18403	1.50867	-2.11049	0.0348165	NA
MDM_cover_S18_579	None	5.91326	2.52078	1.19498	2.10948	0.0349029	NA
MDM_cover_S9_1106	None	4.95479	4.17372	1.9791	2.1089	0.0349533	NA
MDM_cover_S7_2337	None	38.3595	-1.92674	0.914433	-2.10704	0.0351145	0.765417
MDM_cover_S8_3583	None	29.8784	-1.66278	0.789681	-2.10564	0.0352355	0.765417
MDM_cover_S7_3432	None	20.4671	3.26106	1.5508	2.10283	0.0354808	0.765417
MDM_cover_S1_1378	None	3.32059	-3.80099	1.81036	-2.09957	0.0357664	NA
MDM_cover_S10_963	57095	11.0077	-3.55133	1.69324	-2.09736	0.0359619	0.768807
MDM_cover_S1_888	None	6.78051	-3.54985	1.69295	-2.09684	0.0360076	NA
MDM_cover_S4_2935	None	215.74	-1.39493	0.666901	-2.09166	0.0364693	0.772693
MDM_cover_S1_1194	None	9.65617	-1.89388	0.907078	-2.0879	0.0368072	0.772951
MDM_cover_S16_915	None	4.88244	-5.92496	2.83815	-2.08761	0.0368326	NA
MDM_cover_S8_4836	None	3.26069	-5.94386	2.85373	-2.08284	0.0372657	NA
MDM_cover_S8_2473	None	5.23555	-2.43586	1.17019	-2.08159	0.0373803	NA
MDM_cover_S16_1212	None	8.37298	2.24445	1.07973	2.07871	0.0376442	NA
MDM_cover_S14_23	None	14.7009	-5.41574	2.60695	-2.07742	0.0377627	0.776398
MDM_cover_S11_704	None	15.0553	2.36258	1.14015	2.07217	0.0382499	0.776398
MDM_cover_S8_3920	None	12.3589	-2.42255	1.16988	-2.07077	0.0383804	0.776398
MDM_cover_S3_875	None	17.2326	2.35213	1.13685	2.06898	0.0385479	0.776398
MDM_cover_S10_4329	K02884	8.98467	-2.45875	1.19126	-2.06399	0.0390186	0.776398
MDM_cover_S8_1033	None	5.48911	-2.96828	1.43842	-2.06358	0.0390577	NA
MDM_cover_S8_3020	None	7.94478	-3.04296	1.47575	-2.06197	0.0392101	NA
MDM_cover_S13_648	None	5.69263	3.47382	1.68581	2.06062	0.0393393	NA
MDM_cover_S2_916	None	24.1862	-4.82715	2.34751	-2.05629	0.0397548	0.776398
MDM_cover_S7_1369	None	174.166	-1.46931	0.717207	-2.04865	0.0404965	0.776398
MDM_cover_S8_3976	None	37.0282	-1.53899	0.751292	-2.04846	0.0405151	0.776398
MDM_cover_S18_1508	COG3819	34.7436	-1.89386	0.924693	-2.04809	0.040551	0.776398
MDM_cover_S7_346	None	4.91194	3.85462	1.88525	2.04461	0.0408929	NA
MDM_cover_S6_1959	None	31.3864	-2.09787	1.02651	-2.04369	0.0409841	0.776398
MDM_cover_S15_913	None	11.7779	5.47434	2.68354	2.03997	0.0413535	0.776398
MDM_cover_S10_258	None	8.35499	-3.4706	1.70195	-2.03919	0.0414309	NA
MDM_cover_S14_1215	None	6.79892	-2.88823	1.41644	-2.03908	0.0414423	NA
MDM_cover_S8_6107	None	4.7891	-2.4093	1.18211	-2.03814	0.0415361	NA
MDM_cover_S12_1394	None	10.9149	-1.92395	0.945425	-2.03501	0.0418502	0.776398
MDM_cover_S10_4507	None	16.5791	-1.69114	0.832333	-2.03181	0.0421729	0.776398
MDM_cover_S4_1520	None	11.1956	-6.27208	3.08703	-2.03175	0.0421788	0.776398
MDM_cover_S4_2251	49373	7.57012	-1.94982	0.960022	-2.03102	0.042253	NA
MDM_cover_S2_527	None	33.7494	3.4019	1.67598	2.0298	0.0423766	0.776398
MDM_cover_S17_1	None	22.1985	-4.06503	2.00419	-2.02826	0.0425332	0.776398
MDM_cover_S8_5697	None	10.9395	-2.50307	1.23721	-2.02315	0.0430574	0.776398
MDM_cover_S7_1752	None	13.5309	2.50436	1.23828	2.02245	0.0431304	0.776398
MDM_cover_S1_1621	None	4.81557	-3.11576	1.54085	-2.02211	0.0431652	NA
MDM_cover_S7_2745	None	14.6615	-2.08185	1.03027	-2.02068	0.043313	0.776398
MDM_cover_S15_961	None	11.0183	1.48248	0.735177	2.01649	0.0437488	0.776398
MDM_cover_S17_800	None	8.5727	-2.4646	1.22269	-2.01572	0.0438289	NA
MDM_cover_S8_2930	None	4.01747	-3.43982	1.7084	-2.01348	0.0440647	NA
MDM_cover_S8_4416	None	11.5124	-1.85997	0.924898	-2.01101	0.0443248	0.776398
MDM_cover_S7_2427	None	2.72052	4.89566	2.43554	2.01009	0.0444212	NA
MDM_cover_S10_3297	K03704	9.1664	-2.40444	1.19812	-2.00684	0.0447665	0.776398
MDM_cover_S18_374	None	21.5973	-2.44888	1.22073	-2.00607	0.0448486	0.776398
MDM_cover_S9_263	None	18.792	-2.61105	1.30256	-2.00455	0.0450108	0.776398
MDM_cover_S4_1728	None	4.82291	-2.42872	1.21308	-2.00212	0.0452723	NA
MDM_cover_S12_717	None	3.92743	2.57561	1.28719	2.00095	0.0453981	NA
MDM_cover_S17_650	None	17.0711	-6.53044	3.26801	-1.99829	0.0456852	0.776398
MDM_cover_S15_64	None	9.51032	4.01082	2.00739	1.99802	0.045714	0.776398
MDM_cover_S1_2101	None	9.14992	-2.46509	1.23428	-1.99718	0.0458052	0.776398
MDM_cover_S15_98	None	149.107	-3.5086	1.76057	-1.99288	0.0462742	0.778785
MDM_cover_S5_329	None	7.33927	-2.9348	1.47407	-1.99095	0.0464862	NA
MDM_cover_S7_2839	None	4.91679	5.16406	2.59753	1.98806	0.0468046	NA
MDM_cover_S17_197	None	615.279	-2.6093	1.31279	-1.98759	0.0468565	0.783032
MDM_cover_S8_2972	None	5.01391	-2.60248	1.30954	-1.98733	0.0468854	NA
MDM_cover_S4_1044	None	4.6917	-3.89752	1.96465	-1.98382	0.0472757	NA
MDM_cover_S1_1477	None	9.52336	-4.74255	2.39191	-1.98275	0.0473955	0.783217
MDM_cover_S9_503	None	10.7245	1.65715	0.836412	1.98126	0.0475622	0.783217
MDM_cover_S8_4031	None	4.42647	-4.9015	2.47919	-1.97706	0.0480351	NA
MDM_cover_S8_4466	PF05919	19.4192	-10.1496	5.13519	-1.97648	0.0481002	0.783217
MDM_cover_S4_388	None	12.078	4.62477	2.34081	1.97571	0.0481878	0.783217
MDM_cover_S1_877	K03704	3.96911	-2.46015	1.24591	-1.97459	0.0483151	NA
MDM_cover_S11_948	None	5.79674	2.33646	1.1866	1.96905	0.0489477	NA
MDM_cover_S6_993	None	10.4633	-2.60995	1.3283	-1.96488	0.0494284	0.78682
MDM_cover_S9_634	None	32.526	-3.41581	1.7392	-1.96401	0.0495286	0.78682
MDM_cover_S8_1220	None	14.1677	-2.60814	1.32899	-1.96251	0.0497037	0.78682
MDM_cover_S9_1007	None	12.1267	3.4674	1.76707	1.96223	0.0497358	0.78682
MDM_cover_S8_1606	None	6.83265	-1.99889	1.01903	-1.96157	0.0498127	NA
MDM_cover_S18_1556	None	8.66648	-3.31953	1.69605	-1.95722	0.0503217	NA
MDM_cover_S10_762	None	5.97818	2.78112	1.42148	1.9565	0.0504063	NA
MDM_cover_S7_3437	None	15.1425	-1.63709	0.838367	-1.95272	0.0508532	0.791967
MDM_cover_S15_1288	None	5.51477	-4.13913	2.11978	-1.95262	0.0508644	NA
MDM_cover_S4_2947	None	4.69181	1.93371	0.990888	1.95149	0.0509991	NA
MDM_cover_S15_1161	None	8.34764	-1.68116	0.861683	-1.95101	0.0510554	NA
MDM_cover_S4_2605	None	13.3781	-2.53146	1.29809	-1.95014	0.0511595	0.791967
MDM_cover_S17_1519	None	5.81076	-2.65648	1.36224	-1.95008	0.051166	NA
MDM_cover_S4_2949	None	15.3849	4.92887	2.52875	1.94913	0.0512796	0.791967
MDM_cover_S10_1930	None	5.31656	5.81879	2.98729	1.94785	0.0514333	NA
MDM_cover_S7_3185	None	9.20645	-1.31454	0.675111	-1.94714	0.0515182	0.791967
MDM_cover_S17_1612	None	6.68174	-3.30257	1.69744	-1.94561	0.0517013	NA
MDM_cover_S2_908	None	30.3617	1.35095	0.694442	1.94538	0.0517298	0.791967
MDM_cover_S8_3855	None	8.90206	-4.70332	2.42559	-1.93904	0.0524965	0.794559
MDM_cover_S7_524	None	3.39736	3.24729	1.67506	1.93861	0.0525488	NA
MDM_cover_S6_1986	None	24.4747	2.15412	1.1126	1.93611	0.0528542	0.794559
MDM_cover_S7_42	None	3.85951	6.2494	3.23062	1.93443	0.0530606	NA
MDM_cover_S4_2766	None	8.71826	-4.49208	2.32285	-1.93386	0.05313	NA
MDM_cover_S10_4407	None	39.7752	-1.62655	0.842128	-1.93147	0.0534246	0.794559
MDM_cover_S10_48	None	8.25411	-3.51491	1.82245	-1.92867	0.0537715	NA
MDM_cover_S17_1977	58010	180.816	-2.60577	1.35183	-1.92759	0.0539062	0.794559
MDM_cover_S10_52	None	5.00428	-2.60517	1.35305	-1.9254	0.0541791	NA
MDM_cover_S9_150	None	18.0542	-1.50855	0.784543	-1.92284	0.0545001	0.794559
MDM_cover_S15_254	COG0144	17.2439	-5.99812	3.12	-1.92248	0.0545459	0.794559
MDM_cover_S1_1291	None	18.8829	-3.30896	1.72128	-1.92238	0.0545583	0.794559
MDM_cover_S7_4659	None	43.21	2.57211	1.33809	1.92222	0.0545778	0.794559
MDM_cover_S8_5763	None	4.8658	-5.15799	2.68679	-1.91976	0.0548881	NA
MDM_cover_S6_627	None	6.26306	2.48055	1.29277	1.91879	0.0550115	NA
MDM_cover_S7_3261	None	3.13506	5.64044	2.95348	1.90976	0.0561643	NA
MDM_cover_S7_1833	None	1.67881	3.41426	1.7888	1.90869	0.0563026	NA
MDM_cover_S8_521	None	8.97593	-2.42767	1.27332	-1.90657	0.0565765	0.814544
MDM_cover_S1_525	None	6.06523	-3.17221	1.66554	-1.90461	0.0568303	NA
MDM_cover_S17_277	None	4.3686	-2.0763	1.09202	-1.90133	0.0572584	NA
MDM_cover_S8_174	None	19.079	-6.20711	3.26558	-1.90077	0.0573327	0.814544
MDM_cover_S8_3310	None	194.438	-3.06238	1.61132	-1.90054	0.0573624	0.814544
MDM_cover_S4_940	None	10.1669	-4.01077	2.11923	-1.89256	0.0584164	0.814544
MDM_cover_S11_385	None	5.45269	-5.88098	3.10881	-1.89171	0.058529	NA
MDM_cover_S2_778	None	9.82082	-2.1544	1.1393	-1.89099	0.0586259	0.814544
MDM_cover_S8_4066	None	20.4149	-5.60921	2.96635	-1.89094	0.0586319	0.814544
MDM_cover_S17_831	None	262.584	-3.68839	1.95114	-1.89038	0.0587075	0.814544
MDM_cover_S17_1804	None	6.43353	-4.56585	2.41653	-1.88943	0.0588348	NA
MDM_cover_S8_2948	None	7.61527	-1.61494	0.855658	-1.88737	0.0591109	NA
MDM_cover_S7_660	None	5.7044	2.42923	1.28762	1.88661	0.0592128	NA
MDM_cover_S1_603	None	5.81691	-3.80309	2.01755	-1.885	0.0594298	NA
MDM_cover_S2_324	None	2.27516	4.05656	2.15425	1.88305	0.0596933	NA
MDM_cover_S4_1744	None	5.57042	1.86072	0.988343	1.88266	0.0597461	NA
MDM_cover_S7_468	None	11.0375	-1.15576	0.614895	-1.8796	0.0601621	0.814544
MDM_cover_S16_1162	None	5.80892	-2.56897	1.36711	-1.87913	0.0602273	NA
MDM_cover_S14_174	None	7.66233	2.91305	1.55042	1.87888	0.0602606	NA
MDM_cover_S7_2238	None	2.21927	4.84483	2.5813	1.87689	0.0605326	NA
MDM_cover_S13_366	None	6.57906	-2.49631	1.33014	-1.87673	0.0605546	NA
MDM_cover_S10_4232	None	1.49541	4.23328	2.25675	1.87583	0.0606786	NA
MDM_cover_S18_1352	None	68.7	-1.97704	1.05398	-1.87578	0.0606855	0.814544
MDM_cover_S9_892	None	29.9602	3.94669	2.10529	1.87465	0.0608406	0.814544
MDM_cover_S7_4334	None	22.0629	4.67922	2.49629	1.87447	0.0608658	0.814544
MDM_cover_S1_1754	None	20.754	-1.90479	1.0166	-1.8737	0.0609722	0.814544
MDM_cover_S7_2638	None	23.1994	-2.91167	1.55931	-1.86728	0.061863	0.814544
MDM_cover_S4_1153	None	16.0058	4.12039	2.20675	1.86717	0.0618773	0.814544
MDM_cover_S10_2402	None	7.95762	2.73559	1.46515	1.86711	0.061886	NA
MDM_cover_S1_1262	None	5.18638	-1.98886	1.06571	-1.86623	0.0620098	NA
MDM_cover_S10_2367	None	7.64403	-6.22766	3.33845	-1.86543	0.0621205	NA
MDM_cover_S8_3978	None	13.5315	-9.56891	5.13555	-1.86327	0.0624244	0.814544
MDM_cover_S3_1171	None	14.154	3.234	1.73656	1.86231	0.0625597	0.814544
MDM_cover_S8_3273	None	10.5359	5.22191	2.80717	1.8602	0.062857	0.814544
MDM_cover_S1_1251	None	11.2179	-3.4017	1.83028	-1.85857	0.0630886	0.814544
MDM_cover_S10_3041	None	3.49968	2.22432	1.19702	1.85821	0.0631386	NA
MDM_cover_S8_2183	None	11.0142	-2.55332	1.37438	-1.85781	0.0631966	0.814544
MDM_cover_S4_2622	None	5.17717	-5.91475	3.18983	-1.85425	0.0637028	NA
MDM_cover_S4_3252	None	43.0837	-9.45318	5.09993	-1.85359	0.0637977	0.814544
MDM_cover_S7_826	None	70.647	-2.51648	1.35867	-1.85217	0.0640015	0.814544
MDM_cover_S4_531	None	12.8921	-1.33223	0.720027	-1.85024	0.0642784	0.814544
MDM_cover_S14_1241	None	7.61866	2.75068	1.48668	1.85022	0.0642818	NA
MDM_cover_S1_1844	None	15.6243	-3.37625	1.825	-1.85	0.0643142	0.814544
MDM_cover_S6_2390	None	6.43925	3.32436	1.79792	1.849	0.0644571	NA
MDM_cover_S13_671	None	5.50872	3.06159	1.65673	1.84797	0.0646067	NA
MDM_cover_S4_232	None	20.7779	2.8634	1.55123	1.8459	0.0649072	0.814544
MDM_cover_S8_530	None	11.4474	-6.39743	3.46639	-1.84556	0.0649562	0.814544
MDM_cover_S8_2089	47819	3.92478	-3.14862	1.70619	-1.84541	0.0649777	NA
MDM_cover_S18_798	None	53.8205	-2.20517	1.19552	-1.84453	0.0651056	0.814544
MDM_cover_S17_1857	None	10.6204	-1.90373	1.03337	-1.84226	0.0654377	0.814544
MDM_cover_S10_2561	None	4.82875	-2.40842	1.30753	-1.84196	0.065481	NA
MDM_cover_S5_706	None	18.2194	-9.45681	5.13564	-1.84141	0.0655617	0.814544
MDM_cover_S6_859	None	6.83869	5.85574	3.18476	1.83867	0.0659631	NA
MDM_cover_S10_3650	None	5.48748	-3.29371	1.79422	-1.83573	0.0663979	NA
MDM_cover_S8_939	None	6.41291	-2.41848	1.31781	-1.83522	0.0664728	NA
MDM_cover_S1_1337	None	11.5843	-3.8278	2.08619	-1.83482	0.0665319	0.822293
MDM_cover_S8_1179	None	9.25176	-2.58104	1.40875	-1.83214	0.0669302	0.822929
MDM_cover_S8_108	None	12.9127	-4.76259	2.60439	-1.82868	0.0674477	0.825017
MDM_cover_S10_427	None	3.12317	2.81378	1.54118	1.82574	0.0678899	NA
MDM_cover_S4_2261	None	5.76771	-1.92473	1.05482	-1.82471	0.0680455	NA
MDM_cover_S8_3543	None	14.5522	-3.29005	1.80382	-1.82393	0.0681621	0.82696
MDM_cover_S10_28	None	7.88524	-1.6888	0.926021	-1.82371	0.0681955	NA
MDM_cover_S15_462	None	4.47113	2.33302	1.27951	1.82337	0.0682468	NA
MDM_cover_S8_2729	None	47.1807	-2.35905	1.29507	-1.82156	0.0685216	0.82696
MDM_cover_S7_1724	None	9.63557	2.23808	1.23123	1.81777	0.0690994	0.82696
MDM_cover_S7_3288	None	13.0987	2.08126	1.14643	1.81543	0.0694578	0.82696
MDM_cover_S9_293	None	6.033	2.79116	1.53777	1.81507	0.0695131	NA
MDM_cover_S13_406	None	9.44405	-1.62542	0.895937	-1.81422	0.0696445	0.82696
MDM_cover_S6_2823	None	35.1026	3.55363	1.96156	1.81163	0.0700434	0.82696
MDM_cover_S8_6015	None	2.51381	-6.10321	3.3726	-1.80965	0.0703504	NA
MDM_cover_S4_2556	None	9.68945	-2.26133	1.24979	-1.80937	0.0703942	0.82696
MDM_cover_S8_3776	None	23.5323	-2.08732	1.15362	-1.80936	0.0703944	0.82696
MDM_cover_S7_2013	None	12.3196	-2.17022	1.20119	-1.80673	0.0708048	0.827684
MDM_cover_S8_4158	None	5.99039	-3.14785	1.74294	-1.80606	0.0709094	NA
MDM_cover_S9_614	None	6.13466	-2.10626	1.16671	-1.8053	0.0710271	NA
MDM_cover_S1_718	None	5.33346	-2.05468	1.13973	-1.80277	0.0714239	NA
MDM_cover_S1_277	None	7.15938	-3.0274	1.68088	-1.80108	0.0716898	NA
MDM_cover_S6_2722	None	9.34182	1.88397	1.04695	1.79948	0.0719425	0.828975
MDM_cover_S16_811	None	13.1381	-4.63859	2.57972	-1.7981	0.0721609	0.828975
MDM_cover_S12_993	None	23.688	-2.25723	1.25586	-1.79735	0.0722795	0.828975
MDM_cover_S2_454	None	27.3634	-2.18111	1.21365	-1.79714	0.0723126	0.828975
MDM_cover_S8_684	None	7.70533	-2.30174	1.2827	-1.79445	0.0727419	NA
MDM_cover_S4_2966	None	5.23886	-1.95016	1.08775	-1.79283	0.0729994	NA
MDM_cover_S8_142	None	10.4593	-5.68386	3.18041	-1.78715	0.0739132	0.84325
MDM_cover_S8_4910	None	9.41635	-1.89249	1.06245	-1.78125	0.0748719	0.850101
MDM_cover_S1_764	None	269.57	-1.10538	0.62182	-1.77766	0.0754602	0.8527
MDM_cover_S8_520	None	9.26301	-2.61149	1.47234	-1.7737	0.0761133	0.855645
MDM_cover_S18_1119	None	4.70288	-2.6635	1.50211	-1.77317	0.0762003	NA
MDM_cover_S10_1770	None	5.60741	2.03457	1.14764	1.77283	0.0762572	NA
MDM_cover_S12_180	None	13.4663	-2.1845	1.23299	-1.77171	0.076442	0.855645
MDM_cover_S13_1161	None	5.12286	4.4878	2.5393	1.76734	0.0771717	NA
MDM_cover_S10_3838	None	9.10777	-1.94338	1.09973	-1.76714	0.0772047	0.858291
MDM_cover_S3_402	None	8.58624	2.17047	1.22845	1.76685	0.077254	NA
MDM_cover_S8_4384	None	9.36414	-9.07	5.136	-1.76597	0.0774017	0.858291
MDM_cover_S8_969	None	6.96021	-3.17543	1.79871	-1.7654	0.0774971	NA
MDM_cover_S8_4234	None	6.92855	-1.70293	0.965412	-1.76394	0.0777414	NA
MDM_cover_S6_3053	None	5.0982	2.20687	1.25192	1.76279	0.0779355	NA
MDM_cover_S7_2694	None	4.404	3.25449	1.84878	1.76035	0.078349	NA
MDM_cover_S16_503	None	7.99263	2.8228	1.60382	1.76004	0.0784005	NA
MDM_cover_S7_2311	None	9.81376	2.90309	1.65428	1.7549	0.079277	0.859727
MDM_cover_S6_2760	None	133.2	1.30597	0.744791	1.75347	0.0795208	0.859727
MDM_cover_S10_4325	None	3.93261	-3.40549	1.94261	-1.75305	0.0795926	NA
MDM_cover_S8_2864	None	37.4172	-1.26033	0.719156	-1.75252	0.0796851	0.859727
MDM_cover_S14_777	None	9.76928	-2.27335	1.29868	-1.75051	0.0800307	0.859727
MDM_cover_S12_1279	None	5.02007	-2.18894	1.25183	-1.74859	0.0803617	NA
MDM_cover_S10_4245	None	4.96388	-2.54797	1.45797	-1.74762	0.0805296	NA
MDM_cover_S4_1242	None	37.7124	4.68002	2.67857	1.74721	0.0806008	0.859727
MDM_cover_S8_5414	None	10.0908	-3.20466	1.8351	-1.74631	0.0807574	0.859727
MDM_cover_S9_680	None	28.7031	3.41151	1.95362	1.74625	0.0807671	0.859727
MDM_cover_S18_1137	None	5.83212	-2.25295	1.29166	-1.74424	0.081118	NA
MDM_cover_S8_2659	None	6.7138	-1.87282	1.07413	-1.74357	0.0812341	NA
MDM_cover_S4_761	None	11.3533	-1.58019	0.906816	-1.74257	0.0814094	0.859727
MDM_cover_S8_5893	None	25.6275	-2.86351	1.64358	-1.74224	0.0814664	0.859727
MDM_cover_S8_856	None	64.6498	-2.65645	1.5249	-1.74205	0.0814994	0.859727
MDM_cover_S3_824	None	9.66513	-2.10368	1.20765	-1.74195	0.0815165	0.859727
MDM_cover_S13_301	None	6.12994	-2.46423	1.41698	-1.73908	0.0820214	NA
MDM_cover_S1_656	None	5.81435	-1.81241	1.04497	-1.73441	0.082846	NA
MDM_cover_S10_2397	None	11.1889	-1.90044	1.0964	-1.73333	0.0830362	0.867223
MDM_cover_S5_41	None	10.4915	-3.26005	1.88309	-1.73122	0.083412	0.867223
MDM_cover_S8_1082	None	96.1807	-2.04266	1.18085	-1.72982	0.0836622	0.867223
MDM_cover_S18_1501	None	4.87492	-2.80417	1.62245	-1.72836	0.0839239	NA
MDM_cover_S6_1667	None	17.0706	4.24978	2.46193	1.7262	0.0843119	0.867223
MDM_cover_S8_6136	None	8.79483	-4.11355	2.38347	-1.72587	0.0843709	NA
MDM_cover_S8_2111	None	10.625	-1.87255	1.0856	-1.7249	0.0845461	0.867223
MDM_cover_S8_2877	None	10.0458	-2.11624	1.22776	-1.72365	0.0847712	0.867223
MDM_cover_S8_2083	None	18.586	-4.24916	2.46532	-1.72357	0.0847854	0.867223
MDM_cover_S8_3038	None	7.65749	-1.51047	0.877051	-1.72221	0.0850311	NA
MDM_cover_S18_898	None	14.4942	2.32042	1.34875	1.72042	0.0853556	0.869309
MDM_cover_S5_10	None	11.3183	-1.98755	1.15728	-1.71743	0.0859003	0.870841
MDM_cover_S10_236	None	7.39232	-1.91925	1.11823	-1.71633	0.0861022	NA
MDM_cover_S13_577	None	2.5509	-2.89029	1.68546	-1.71484	0.0863753	NA
MDM_cover_S17_1792	None	8.26366	-4.09997	2.39553	-1.71151	0.086987	NA
MDM_cover_S7_3210	None	61.779	1.16122	0.678539	1.71136	0.0870151	0.870841
MDM_cover_S16_465	None	6.41153	-2.93055	1.71311	-1.71066	0.0871432	NA
MDM_cover_S10_2029	None	26.2615	1.50108	0.877685	1.71027	0.0872155	0.870841
MDM_cover_S17_363	None	49.4803	-1.287	0.752809	-1.7096	0.0873391	0.870841
MDM_cover_S6_1417	None	6.64103	-2.66464	1.55908	-1.70911	0.0874313	NA
MDM_cover_S9_836	None	27.7	3.38246	1.97972	1.70856	0.087533	0.870841
MDM_cover_S5_188	None	55.0506	-2.08705	1.22245	-1.70726	0.0877735	0.870841
MDM_cover_S8_5926	None	4.82775	-2.54277	1.4901	-1.70645	0.0879243	NA
MDM_cover_S13_973	57059	5.27008	-4.07391	2.38799	-1.706	0.0880078	NA
MDM_cover_S16_175	None	80.392	-1.38965	0.814736	-1.70564	0.088075	0.870841
MDM_cover_S6_2342	None	7.38382	2.54773	1.49574	1.70332	0.0885085	NA
MDM_cover_S18_3	None	5.44554	3.05842	1.79735	1.70163	0.088825	NA
MDM_cover_S10_1844	81544	3.33665	-7.16278	4.21691	-1.69859	0.0893972	NA
MDM_cover_S7_4254	None	13.3024	1.13606	0.670217	1.69506	0.0900644	0.882483
MDM_cover_S1_1994	None	3.11744	-3.08685	1.8214	-1.69477	0.0901189	NA
MDM_cover_S10_4556	54768	12.4195	-2.47021	1.4576	-1.69472	0.0901294	0.882483
MDM_cover_S8_808	None	5.17015	-1.70528	1.00838	-1.69111	0.0908157	NA
MDM_cover_S8_5767	None	4.79528	-2.11716	1.25449	-1.68767	0.0914753	NA
MDM_cover_S17_832	None	9.75872	-4.94218	2.92926	-1.68718	0.0915694	0.882483
MDM_cover_S8_4324	None	11.4242	-1.60669	0.952631	-1.68658	0.0916833	0.882483
MDM_cover_S10_2328	None	10.8072	-1.3576	0.804939	-1.68658	0.0916838	0.882483
MDM_cover_S12_1106	None	6.56207	4.27045	2.53661	1.68353	0.0922733	NA
MDM_cover_S7_3111	None	7.38598	2.97735	1.76911	1.68296	0.0923826	NA
MDM_cover_S1_548	None	6.37302	-2.82697	1.68013	-1.68259	0.0924539	NA
MDM_cover_S1_1139	None	6.15116	-2.6702	1.58784	-1.68166	0.092635	NA
MDM_cover_S7_3223	None	6.42615	2.34576	1.39693	1.67923	0.0931082	NA
MDM_cover_S18_1360	None	7.52282	-2.1402	1.27635	-1.67681	0.0935787	NA
MDM_cover_S13_583	None	8.6388	2.78485	1.66265	1.67495	0.0939439	NA
MDM_cover_S2_225	COG3021	4.00215	-3.66814	2.19022	-1.67478	0.0939776	NA
MDM_cover_S18_358	None	10.4473	-1.46389	0.875185	-1.67267	0.0943931	0.882483
MDM_cover_S4_2565	None	6.00011	3.74938	2.24294	1.67164	0.0945951	NA
MDM_cover_S8_2247	None	5.07143	-2.34416	1.40249	-1.67143	0.0946365	NA
MDM_cover_S8_4429	None	31.6565	-4.25904	2.54867	-1.67109	0.0947048	0.882483
MDM_cover_S6_1993	None	9.88916	-3.0263	1.81167	-1.67045	0.0948302	0.882483
MDM_cover_S8_3206	None	31.0239	-3.54658	2.12366	-1.67003	0.0949131	0.882483
MDM_cover_S6_1236	None	4.80565	1.91985	1.15013	1.66925	0.0950677	NA
MDM_cover_S7_1732	None	6.16868	2.53858	1.52293	1.66691	0.0955321	NA
MDM_cover_S16_1279	None	4.04093	4.07506	2.44484	1.6668	0.0955546	NA
MDM_cover_S4_2016	None	68.6807	-1.30956	0.785819	-1.66649	0.0956154	0.882483
MDM_cover_S17_44	None	8.85555	-3.04298	1.82631	-1.66619	0.0956762	0.882483
MDM_cover_S4_2865	K02935	16.6801	-1.64445	0.987355	-1.66551	0.095811	0.882483
MDM_cover_S8_861	None	6.72488	-1.49766	0.899784	-1.66446	0.0960202	NA
MDM_cover_S16_1095	None	39.4952	-2.29246	1.3778	-1.66385	0.0961425	0.882483
MDM_cover_S7_1062	None	19.577	2.09215	1.26077	1.65943	0.0970301	0.882483
MDM_cover_S4_96	None	8.91396	-1.67379	1.01004	-1.65715	0.0974897	0.882483
MDM_cover_S8_3702	None	4.85321	-2.67971	1.61809	-1.65609	0.0977038	NA
MDM_cover_S6_1776	None	9.14448	-1.9574	1.18241	-1.65543	0.097837	0.882483
MDM_cover_S8_5489	None	4.81382	1.81888	1.09905	1.65495	0.0979346	NA
MDM_cover_S7_2918	None	4.04715	-2.42778	1.46809	-1.6537	0.0981891	NA
MDM_cover_S7_1135	None	12.7101	2.32733	1.40745	1.65358	0.0982122	0.882483
MDM_cover_S6_681	None	6.5269	6.6581	4.02663	1.65352	0.0982252	NA
MDM_cover_S3_822	None	6.27558	2.78837	1.68821	1.65168	0.0986007	NA
MDM_cover_S4_2020	None	5.66967	3.0004	1.81768	1.65068	0.0988049	NA
MDM_cover_S9_291	None	9.97826	-4.58037	2.77546	-1.65031	0.0988794	0.882483
MDM_cover_S8_1595	None	4.37816	-2.02067	1.22543	-1.64894	0.0991595	NA
MDM_cover_S7_1684	None	19.927	1.95072	1.18442	1.64699	0.0995595	0.882483
MDM_cover_S17_846	None	126.31	-2.08947	1.27008	-1.64515	0.099939	0.882483
MDM_cover_S8_6053	COG1826	7.6471	-3.22974	1.96506	-1.64358	0.100262	NA
MDM_cover_S5_141	None	7.46071	-3.07344	1.87018	-1.64339	0.100302	NA
MDM_cover_S7_3695	46785	2.42939	3.49909	2.1301	1.64269	0.100447	NA
MDM_cover_S18_438	None	20.321	-1.99291	1.21337	-1.64246	0.100496	0.882483
MDM_cover_S18_434	None	9.59774	1.74804	1.06479	1.64168	0.100657	0.882483
MDM_cover_S8_5739	None	9.92099	-2.08572	1.27097	-1.64105	0.100788	0.882483
MDM_cover_S6_3180	None	13.9685	-2.92719	1.78637	-1.63862	0.101292	0.882483
MDM_cover_S1_1127	None	11.0617	-1.56509	0.955975	-1.63717	0.101595	0.882483
MDM_cover_S9_1117	None	5.51506	3.73919	2.28459	1.6367	0.101693	NA
MDM_cover_S8_699	None	9.3572	-2.56221	1.56552	-1.63665	0.101703	0.882483
MDM_cover_S18_753	None	4.67549	-1.87311	1.14645	-1.63383	0.102295	NA
MDM_cover_S7_3885	None	6.00255	2.21799	1.3577	1.63364	0.102334	NA
MDM_cover_S8_1415	None	11.3694	1.50792	0.923453	1.63291	0.102487	0.882483
MDM_cover_S10_3455	K03183	4.48254	-2.29925	1.40882	-1.63203	0.102673	NA
MDM_cover_S9_843	None	30.3117	-3.92147	2.40429	-1.63103	0.102884	0.882483
MDM_cover_S8_2888	None	14.7616	-3.49569	2.14335	-1.63095	0.102902	0.882483
MDM_cover_S8_765	None	9.403	-2.32453	1.42602	-1.63007	0.103086	0.882483
MDM_cover_S9_508	None	14.8063	1.10145	0.676157	1.62899	0.103314	0.882483
MDM_cover_S6_2407	None	57.5068	2.5047	1.53875	1.62775	0.103578	0.882483
MDM_cover_S8_4172	None	14.2816	-1.7727	1.08973	-1.62673	0.103795	0.882483
MDM_cover_S6_2692	None	3.39495	-4.51476	2.77794	-1.62522	0.104117	NA
MDM_cover_S1_592	COG1143	9.26973	-1.7435	1.07455	-1.62253	0.104689	0.882483
MDM_cover_S10_4680	None	10.0983	-2.06537	1.2732	-1.62219	0.104763	0.882483
MDM_cover_S18_572	None	15.092	-1.46555	0.903965	-1.62125	0.104964	0.882483
MDM_cover_S12_1055	None	8.95992	1.80653	1.11431	1.62121	0.104972	0.882483
MDM_cover_S15_595	None	21.4243	2.45393	1.51375	1.62109	0.104998	0.882483
MDM_cover_S9_1137	None	27.2952	2.74535	1.69501	1.61967	0.105304	0.882483
MDM_cover_S10_1530	None	5.55823	-1.66281	1.02676	-1.61947	0.105345	NA
MDM_cover_S8_323	None	11.8254	-2.01214	1.2445	-1.61683	0.105916	0.882483
MDM_cover_S8_5832	None	6.79364	-8.30225	5.13709	-1.61614	0.106064	NA
MDM_cover_S17_1280	None	11.6769	-1.61306	0.998108	-1.61612	0.106069	0.882483
MDM_cover_S8_1875	None	8.33871	-2.81978	1.74554	-1.61542	0.106219	NA
MDM_cover_S17_1912	None	26.4646	-3.03699	1.88027	-1.61519	0.10627	0.882483
MDM_cover_S10_3386	None	3.90209	-2.52294	1.56222	-1.61497	0.106317	NA
MDM_cover_S8_233	None	7.02755	-2.50043	1.54833	-1.61492	0.106329	NA
MDM_cover_S10_3564	None	50.1119	-1.88052	1.16459	-1.61475	0.106366	0.882483
MDM_cover_S5_498	None	88.2736	-2.59991	1.61081	-1.61404	0.106518	0.882483
MDM_cover_S6_2817	None	79.1635	7.45211	4.61799	1.61371	0.10659	0.882483
MDM_cover_S1_320	None	8.66483	-2.18493	1.3541	-1.61357	0.106622	NA
MDM_cover_S1_354	None	6.13549	-2.73737	1.6979	-1.6122	0.106918	NA
MDM_cover_S13_1001	None	6.47751	-2.39975	1.48876	-1.61192	0.10698	NA
MDM_cover_S17_1432	None	7.81214	-2.40058	1.48945	-1.61173	0.107022	NA
MDM_cover_S17_1390	None	12.1889	-2.93828	1.82363	-1.61123	0.10713	0.882483
MDM_cover_S8_3637	58087	34.5666	-3.40591	2.11415	-1.61101	0.107178	0.882483
MDM_cover_S6_1548	None	6.29199	-3.06746	1.90678	-1.60871	0.107679	NA
MDM_cover_S1_724	None	18.8935	-4.02927	2.50478	-1.60863	0.107696	0.882483
MDM_cover_S8_5335	None	7.80515	-2.37987	1.4795	-1.60856	0.107712	NA
MDM_cover_S9_1143	None	16.5105	-1.45127	0.903762	-1.60581	0.108317	0.882483
MDM_cover_S1_299	None	7.28216	-2.49156	1.55173	-1.60567	0.108346	NA
MDM_cover_S17_1696	None	9.92894	-3.01998	1.88109	-1.60544	0.108397	0.882483
MDM_cover_S18_407	None	14.3413	1.24872	0.778025	1.60499	0.108496	0.882483
MDM_cover_S7_4192	None	39.9615	1.76497	1.10067	1.60354	0.108816	0.882483
MDM_cover_S1_1377	None	3.57807	-2.14766	1.34067	-1.60194	0.10917	NA
MDM_cover_S7_3101	None	10.5256	3.36133	2.09876	1.60158	0.109249	0.882483
MDM_cover_S17_577	None	28.3731	-1.70846	1.06699	-1.60119	0.109334	0.882483
MDM_cover_S18_969	None	8.55612	-1.79627	1.12224	-1.60062	0.109461	NA
MDM_cover_S7_4174	None	8.66592	-1.83101	1.14653	-1.597	0.110267	NA
MDM_cover_S8_4168	None	9.49824	-2.18358	1.36839	-1.59573	0.11055	0.883975
MDM_cover_S6_3143	None	75.1536	1.30744	0.819717	1.59498	0.110716	0.883975
MDM_cover_S8_2123	None	5.51322	-2.06273	1.29395	-1.59413	0.110907	NA
MDM_cover_S12_1370	None	24.2467	-1.41676	0.888742	-1.59412	0.110909	0.883975
MDM_cover_S8_263	None	4.04698	-2.91744	1.83016	-1.59409	0.110916	NA
MDM_cover_S4_1781	None	364.719	-2.18541	1.37131	-1.59367	0.111009	0.883975
MDM_cover_S11_963	K02902	6.58849	-2.28079	1.43181	-1.59294	0.111173	NA
MDM_cover_S12_145	None	6.15286	-2.26274	1.4215	-1.5918	0.11143	NA
MDM_cover_S1_1341	None	5.85385	-2.2045	1.38584	-1.59073	0.111671	NA
MDM_cover_S8_1282	None	2.64095	-2.44032	1.5349	-1.58989	0.11186	NA
MDM_cover_S8_1112	None	5.27542	-2.14314	1.34952	-1.58807	0.112269	NA
MDM_cover_S8_4647	None	6.56975	-2.93554	1.84974	-1.587	0.112513	NA
MDM_cover_S8_4361	None	23.9662	-1.62294	1.0232	-1.58614	0.112708	0.889857
MDM_cover_S6_1089	None	30.1252	3.22607	2.03463	1.58558	0.112835	0.889857
MDM_cover_S10_3886	None	9.52502	2.72243	1.71717	1.58541	0.112873	0.889857
MDM_cover_S17_1620	None	3.92096	-2.6162	1.6506	-1.58501	0.112965	NA
MDM_cover_S6_3178	None	5.70704	-1.94666	1.22898	-1.58396	0.113202	NA
MDM_cover_S9_924	None	20.5524	-7.47056	4.71894	-1.5831	0.113398	0.89104
MDM_cover_S8_934	None	7.32383	-1.89774	1.19949	-1.58213	0.113621	NA
MDM_cover_S8_4482	None	6.64901	-2.24141	1.4182	-1.58046	0.114001	NA
MDM_cover_S10_2861	None	5.90129	-2.83282	1.79335	-1.57963	0.114192	NA
MDM_cover_S15_1046	None	93.3553	1.01037	0.640606	1.57722	0.114746	0.894293
MDM_cover_S7_3983	None	22.4948	0.917857	0.582229	1.57645	0.114922	0.894293
MDM_cover_S13_527	None	9.13375	-1.69927	1.07815	-1.5761	0.115002	0.894293
MDM_cover_S10_4317	None	11.7894	1.78816	1.13564	1.57458	0.115354	0.894293
MDM_cover_S1_1123	None	6.32487	-2.18177	1.38631	-1.5738	0.115533	NA
MDM_cover_S15_256	None	11.711	-1.81952	1.15665	-1.5731	0.115697	0.894293
MDM_cover_S10_378	None	6.42883	-3.84084	2.44293	-1.57223	0.115898	NA
MDM_cover_S1_2016	None	8.60712	-1.66214	1.0574	-1.57191	0.115971	NA
MDM_cover_S4_1960	None	12.9693	-2.66346	1.69697	-1.56954	0.116523	0.894594
MDM_cover_S11_1000	None	16.1117	1.65203	1.05275	1.56924	0.116592	0.894594
MDM_cover_S7_2352	54403	18.3681	2.52882	1.61271	1.56806	0.116867	0.894594
MDM_cover_S18_616	None	2.87542	-3.22068	2.056	-1.56648	0.117236	NA
MDM_cover_S5_214	None	5.1188	-3.02818	1.93417	-1.56562	0.117438	NA
MDM_cover_S18_1196	None	6.07813	-2.721	1.74023	-1.56359	0.117915	NA
MDM_cover_S9_596	None	7.27503	3.51968	2.25212	1.56283	0.118093	NA
MDM_cover_S8_1461	None	23.2553	-1.35335	0.86619	-1.56242	0.11819	0.899545
MDM_cover_S14_127	None	8.99558	-2.18648	1.4011	-1.56055	0.11863	0.899545
MDM_cover_S10_3926	None	25.7227	1.49696	0.959441	1.56024	0.118702	0.899545
MDM_cover_S6_567	None	6.2449	-2.03227	1.30293	-1.55977	0.118815	NA
MDM_cover_S10_148	None	1.75028	4.59464	2.94599	1.55962	0.118849	NA
MDM_cover_S8_2212	None	10.1455	-2.25353	1.44581	-1.55866	0.119076	0.899545
MDM_cover_S8_5997	None	3.66917	-3.59156	2.30855	-1.55576	0.119764	NA
MDM_cover_S13_517	None	19.8427	-4.27302	2.74675	-1.55566	0.119788	0.899545
MDM_cover_S17_1359	None	5.1787	-2.43161	1.56393	-1.55481	0.119992	NA
MDM_cover_S15_1104	None	12.9086	-1.58681	1.02399	-1.54964	0.121229	0.899545
MDM_cover_S7_3744	COG5490	6.54858	3.09386	1.99729	1.54903	0.121375	NA
MDM_cover_S17_876	None	5.47061	1.53075	0.988533	1.54851	0.1215	NA
MDM_cover_S11_175	None	5.49496	1.42709	0.92209	1.54766	0.121703	NA
MDM_cover_S15_497	None	50.9724	-1.52175	0.985489	-1.54415	0.122551	0.899545
MDM_cover_S18_1238	COG0834	6.05896	3.56342	2.31108	1.54189	0.123102	NA
MDM_cover_S8_1518	None	16.0817	-1.56993	1.01888	-1.54084	0.123357	0.899545
MDM_cover_S8_760	None	9.14779	-1.59077	1.03252	-1.54067	0.123398	0.899545
MDM_cover_S4_2370	None	4.84745	-1.68849	1.09642	-1.54001	0.123558	NA
MDM_cover_S8_5928	None	13.6317	-2.17362	1.41434	-1.53684	0.124332	0.899545
MDM_cover_S8_184	None	5.09714	-2.58211	1.68042	-1.53659	0.124394	NA
MDM_cover_S1_1441	None	3.19978	-2.59771	1.6907	-1.53647	0.124423	NA
MDM_cover_S10_2431	None	42.2713	-2.70763	1.76314	-1.53569	0.124615	0.899545
MDM_cover_S8_5312	None	4.53917	-1.89622	1.2373	-1.53255	0.125387	NA
MDM_cover_S7_3674	None	5.63976	1.8667	1.21857	1.53188	0.125551	NA
MDM_cover_S17_57	None	5.17348	-2.98255	1.9471	-1.53179	0.125573	NA
MDM_cover_S10_2590	None	4.23978	3.92013	2.55921	1.53177	0.125578	NA
MDM_cover_S15_906	None	13.2505	2.17201	1.41811	1.53162	0.125615	0.899545
MDM_cover_S10_1551	None	3.52451	-1.98216	1.29605	-1.52939	0.126169	NA
MDM_cover_S13_826	None	16.0326	-2.20018	1.43894	-1.52903	0.126258	0.899545
MDM_cover_S7_3233	None	6.71458	-1.77596	1.16457	-1.52499	0.127262	NA
MDM_cover_S5_346	None	6.36331	-2.72116	1.78461	-1.52479	0.127312	NA
MDM_cover_S8_3511	None	50.4563	-2.06379	1.35369	-1.52456	0.127368	0.899545
MDM_cover_S6_3250	None	7.29948	-2.05273	1.34872	-1.52199	0.128011	NA
MDM_cover_S17_1474	None	9.05077	-2.01141	1.32191	-1.52159	0.128111	0.899545
MDM_cover_S12_942	None	7.10003	-1.74247	1.14521	-1.52152	0.128129	NA
MDM_cover_S9_1071	None	13.1134	-1.30789	0.85974	-1.52127	0.128193	0.899545
MDM_cover_S9_650	None	7.972	1.68966	1.11073	1.52122	0.128204	NA
MDM_cover_S4_77	None	12.491	2.62564	1.72721	1.52016	0.12847	0.899545
MDM_cover_S11_634	None	26.1106	-1.90381	1.25388	-1.51834	0.128928	0.899545
MDM_cover_S8_5741	None	4.69616	-2.90362	1.91239	-1.51832	0.128934	NA
MDM_cover_S4_668	None	2.80848	-2.53501	1.66981	-1.51814	0.128978	NA
MDM_cover_S1_67	None	4.84359	-1.96241	1.29436	-1.51612	0.129488	NA
MDM_cover_S4_3167	None	8.17811	4.90778	3.23747	1.51593	0.129537	NA
MDM_cover_S8_235	None	25.3523	-1.00986	0.667201	-1.51357	0.130135	0.899545
MDM_cover_S6_2502	None	9.3166	2.46664	1.6297	1.51355	0.13014	0.899545
MDM_cover_S7_1308	None	3.21012	5.5598	3.67644	1.51228	0.130463	NA
MDM_cover_S8_1687	None	21.2115	-2.20906	1.46172	-1.51128	0.130718	0.899545
MDM_cover_S8_1196	None	10.531	-1.63124	1.07994	-1.51048	0.13092	0.899545
MDM_cover_S13_346	54593	4.11421	-2.46136	1.63127	-1.50886	0.131334	NA
MDM_cover_S6_2716	None	4.72242	2.85068	1.88983	1.50843	0.131444	NA
MDM_cover_S4_188	None	73.7644	1.85508	1.23002	1.50817	0.131511	0.899545
MDM_cover_S12_387	46894	11.2774	1.7862	1.18445	1.50804	0.131544	0.899545
MDM_cover_S2_644	None	137.456	2.93063	1.94412	1.50743	0.1317	0.899545
MDM_cover_S4_2804	None	21.7512	-1.87353	1.24306	-1.5072	0.13176	0.899545
MDM_cover_S8_986	None	49.2897	-1.18205	0.784417	-1.50692	0.131832	0.899545
MDM_cover_S15_412	TIGR01847	9.07465	-1.49139	0.989975	-1.50649	0.131941	0.899545
MDM_cover_S6_727	None	5.80519	3.24204	2.1526	1.5061	0.13204	NA
MDM_cover_S4_2222	None	10.0291	2.87209	1.90771	1.50551	0.132192	0.899545
MDM_cover_S8_498	None	11.3309	-3.52769	2.34402	-1.50498	0.13233	0.899545
MDM_cover_S14_364	None	11.9153	-1.3867	0.921691	-1.50452	0.132448	0.899545
MDM_cover_S8_3478	None	17.7272	-1.23447	0.821014	-1.50359	0.132687	0.899545
MDM_cover_S8_1953	None	17.3268	-1.79629	1.19472	-1.50352	0.132705	0.899545
MDM_cover_S8_1811	None	10.0274	-1.68733	1.12378	-1.50148	0.13323	0.899545
MDM_cover_S2_392	None	8.59459	-4.41532	2.94178	-1.5009	0.133382	NA
MDM_cover_S11_747	None	25.5089	-2.5968	1.73108	-1.50011	0.133587	0.899545
MDM_cover_S9_77	None	9.67155	-1.19839	0.798895	-1.50006	0.133599	0.899545
MDM_cover_S10_2770	None	1.23992	3.2567	2.17131	1.49988	0.133645	NA
MDM_cover_S8_413	None	10.8584	-1.378	0.918858	-1.49969	0.133695	0.899545
MDM_cover_S8_1622	None	12.6067	1.63569	1.09116	1.49905	0.133862	0.899545
MDM_cover_S10_1434	None	16.3468	-1.45784	0.973909	-1.49689	0.134421	0.899545
MDM_cover_S7_1562	None	100.693	-1.78241	1.19097	-1.4966	0.134496	0.899545
MDM_cover_S7_2877	None	14.2703	1.3229	0.885487	1.49398	0.13518	0.899545
MDM_cover_S8_1162	None	27.8604	-1.25476	0.840072	-1.49363	0.135272	0.899545
MDM_cover_S18_11	None	25.0437	-1.21941	0.816619	-1.49325	0.135373	0.899545
MDM_cover_S6_2937	None	6.49874	1.45588	0.975182	1.49293	0.135454	NA
MDM_cover_S10_4566	None	1.73574	2.25939	1.51373	1.4926	0.135543	NA
MDM_cover_S10_3586	None	4.22702	-4.30009	2.88271	-1.49168	0.135782	NA
MDM_cover_S8_704	None	5.53512	-1.93778	1.29943	-1.49125	0.135895	NA
MDM_cover_S8_3473	None	7.24991	-2.25672	1.51348	-1.49107	0.135942	NA
MDM_cover_S6_2897	None	3.67048	-1.76589	1.18433	-1.49105	0.135949	NA
MDM_cover_S6_1964	None	11.9606	-2.19388	1.475	-1.48738	0.136916	0.899545
MDM_cover_S4_478	None	5.05033	2.81119	1.89009	1.48733	0.136927	NA
MDM_cover_S16_969	None	9.24779	-2.26017	1.51966	-1.48728	0.13694	0.899545
MDM_cover_S11_393	None	3.83733	-2.2668	1.52441	-1.487	0.137015	NA
MDM_cover_S4_2749	None	28.6953	4.09953	2.75811	1.48635	0.137186	0.899545
MDM_cover_S14_696	None	9.92837	-2.85489	1.92085	-1.48627	0.137209	0.899545
MDM_cover_S11_453	None	5.9598	-1.85166	1.24613	-1.48593	0.137296	NA
MDM_cover_S14_1218	46938	10.6854	-3.72375	2.5067	-1.48552	0.137406	0.899545
MDM_cover_S6_918	None	35.8574	-2.06765	1.39314	-1.48416	0.137766	0.899545
MDM_cover_S10_1495	None	3.85521	3.8074	2.5657	1.48396	0.137818	NA
MDM_cover_S3_467	None	19.1099	-2.63139	1.77346	-1.48376	0.137873	0.899545
MDM_cover_S8_185	None	4.29787	-3.79142	2.55818	-1.48208	0.138319	NA
MDM_cover_S6_3252	None	5.78693	2.97717	2.00958	1.48149	0.138477	NA
MDM_cover_S10_3514	None	6.16612	2.18273	1.47394	1.48089	0.138637	NA
MDM_cover_S9_1237	None	5.96102	1.98803	1.34326	1.48	0.138873	NA
MDM_cover_S10_3371	None	3.88534	-3.49881	2.36442	-1.47978	0.138933	NA
MDM_cover_S7_3480	None	2.15664	3.81371	2.57799	1.47933	0.139051	NA
MDM_cover_S7_1868	None	29.4733	1.63942	1.10941	1.47775	0.139476	0.899545
MDM_cover_S13_1202	None	16.4156	1.73285	1.1727	1.47766	0.139499	0.899545
MDM_cover_S4_867	None	4.5011	-1.82662	1.23652	-1.47722	0.139617	NA
MDM_cover_S8_2351	None	2.63383	-1.85787	1.25834	-1.47644	0.139825	NA
MDM_cover_S17_1745	None	13.553	-2.36634	1.60517	-1.4742	0.140427	0.899545
MDM_cover_S11_472	None	68.2629	-1.70324	1.15561	-1.47388	0.140514	0.899545
MDM_cover_S10_2494	None	41.0904	1.05171	0.714075	1.47282	0.140799	0.899545
MDM_cover_S7_867	None	2.763	3.45439	2.34612	1.47239	0.140917	NA
MDM_cover_S10_1211	None	19.2582	-2.17197	1.47549	-1.47203	0.141013	0.899545
MDM_cover_S9_1219	None	5.43643	-2.17557	1.47812	-1.47185	0.141062	NA
MDM_cover_S15_1303	None	113.287	1.97492	1.34192	1.47171	0.141098	0.899545
MDM_cover_S2_1031	51110	36.1781	3.43662	2.33667	1.47073	0.141363	0.899545
MDM_cover_S3_87	None	5.34447	-1.68379	1.14503	-1.47052	0.141421	NA
MDM_cover_S8_5612	None	23.301	-1.5188	1.03547	-1.46678	0.142437	0.899545
MDM_cover_S15_188	None	12.4477	1.04297	0.711753	1.46536	0.142824	0.899545
MDM_cover_S16_808	None	8.651	-4.15303	2.83447	-1.46519	0.14287	NA
MDM_cover_S9_647	None	5.51986	-1.66235	1.13504	-1.46457	0.143037	NA
MDM_cover_S4_1093	None	36.9521	2.90125	1.98163	1.46407	0.143174	0.899545
MDM_cover_S10_1927	None	2.51116	-2.80795	1.91791	-1.46407	0.143175	NA
MDM_cover_S8_3869	None	6.1513	-1.44335	0.986139	-1.46364	0.143292	NA
MDM_cover_S7_4417	None	28.1625	3.9848	2.72253	1.46364	0.143293	0.899545
MDM_cover_S8_2914	None	365.247	-2.00888	1.37292	-1.46322	0.143408	0.899545
MDM_cover_S7_178	None	2.50371	2.71849	1.85868	1.46259	0.143578	NA
MDM_cover_S4_1291	None	348.725	0.88018	0.601936	1.46225	0.143673	0.899545
MDM_cover_S7_3286	None	10.5143	-1.4799	1.01337	-1.46037	0.144188	0.899545
MDM_cover_S18_101	None	19.8653	1.37673	0.942843	1.46019	0.144238	0.899545
MDM_cover_S8_2439	None	5.47322	-3.69107	2.53077	-1.45848	0.144709	NA
MDM_cover_S9_507	None	22.7877	-1.78953	1.22702	-1.45844	0.144719	0.899545
MDM_cover_S8_361	None	274.51	-0.621309	0.426143	-1.45798	0.144845	0.899545
MDM_cover_S9_960	None	101.877	0.974549	0.668492	1.45783	0.144887	0.899545
MDM_cover_S17_1566	None	5.31162	-1.88424	1.2932	-1.45703	0.145107	NA
MDM_cover_S13_707	None	12.2205	-1.41586	0.972098	-1.4565	0.145256	0.899545
MDM_cover_S8_3140	None	6.69792	-1.80394	1.23861	-1.45642	0.145276	NA
MDM_cover_S8_5172	51430	4.96939	-1.64777	1.13239	-1.45513	0.145634	NA
MDM_cover_S6_1884	None	4.17158	-2.7432	1.8873	-1.4535	0.146084	NA
MDM_cover_S2_658	None	17.3129	-1.82006	1.25313	-1.45241	0.146388	0.899545
MDM_cover_S6_434	None	12.5865	3.01447	2.0756	1.45234	0.146408	0.899545
MDM_cover_S8_5258	None	14.3247	-1.94124	1.33733	-1.45158	0.146619	0.899545
MDM_cover_S16_166	None	65.9791	6.86441	4.72987	1.45129	0.146699	0.899545
MDM_cover_S10_462	None	8.09326	-2.62504	1.80909	-1.45103	0.146771	NA
MDM_cover_S8_5140	None	18.0369	-1.43453	0.988692	-1.45094	0.146797	0.899545
MDM_cover_S8_5085	None	12.2648	1.38379	0.954055	1.45042	0.14694	0.899545
MDM_cover_S7_3763	K07736	4.75027	2.44905	1.68889	1.4501	0.147031	NA
MDM_cover_S8_770	None	49.0935	-1.64129	1.13234	-1.44946	0.147209	0.899545
MDM_cover_S8_3075	None	5.18063	-2.81797	1.9472	-1.44719	0.147844	NA
MDM_cover_S10_1416	None	12.0131	-1.9602	1.35564	-1.44596	0.148188	0.899545
MDM_cover_S8_3991	None	47.2375	0.929906	0.643675	1.44468	0.148547	0.899545
MDM_cover_S9_841	None	6.82915	-1.46851	1.0167	-1.44439	0.148629	NA
MDM_cover_S16_1134	None	17.0312	-1.23286	0.85403	-1.44358	0.148858	0.899545
MDM_cover_S18_442	None	94.3092	1.59407	1.10431	1.44349	0.148883	0.899545
MDM_cover_S15_421	None	12.4987	-2.07252	1.43597	-1.44328	0.14894	0.899545
MDM_cover_S10_2336	None	5.66021	5.01666	3.47628	1.44311	0.148988	NA
MDM_cover_S4_2918	None	3.51203	3.06353	2.12413	1.44225	0.149232	NA
MDM_cover_S4_2511	None	21.6994	2.73488	1.89718	1.44155	0.149429	0.899545
MDM_cover_S10_2429	None	9.86936	-2.18981	1.52043	-1.44025	0.149796	0.899545
MDM_cover_S8_4822	None	14.8952	-1.53472	1.06623	-1.43938	0.150043	0.899545
MDM_cover_S8_2789	None	26.2659	2.36847	1.64576	1.43913	0.150114	0.899545
MDM_cover_S8_2720	None	6.77252	-2.14854	1.49336	-1.43873	0.150226	NA
MDM_cover_S7_4251	54292	7.41804	2.77756	1.93369	1.4364	0.150888	NA
MDM_cover_S7_2511	None	12.0906	-1.49025	1.03799	-1.43571	0.151084	0.903082
MDM_cover_S1_1185	None	6.57706	-2.39613	1.66971	-1.43506	0.15127	NA
MDM_cover_S11_141	None	15.3896	-2.04089	1.42349	-1.43373	0.15165	0.904185
MDM_cover_S4_185	None	3.26672	2.62971	1.83509	1.43302	0.151853	NA
MDM_cover_S8_5738	None	5.61598	-1.71576	1.1984	-1.43171	0.152226	NA
MDM_cover_S7_3118	None	55.7464	-1.26404	0.883673	-1.43043	0.152593	0.905263
MDM_cover_S7_3246	None	6.81366	1.49522	1.04578	1.42977	0.152782	NA
MDM_cover_S9_956	None	5.99721	-2.54088	1.77724	-1.42968	0.152809	NA
MDM_cover_S14_655	None	31.7193	1.33203	0.932381	1.42863	0.153111	0.905263
MDM_cover_S10_1578	None	18.5478	-2.03172	1.42218	-1.42859	0.153121	0.905263
MDM_cover_S14_74	None	20.3816	-1.95974	1.3728	-1.42755	0.153421	0.905263
MDM_cover_S10_2158	None	54.0712	-2.1365	1.4982	-1.42605	0.153855	0.905263
MDM_cover_S13_372	None	8.0057	-2.02468	1.4198	-1.42603	0.153859	NA
MDM_cover_S10_233	None	6.24164	-5.0115	3.51673	-1.42505	0.154144	NA
MDM_cover_S7_2620	None	8.33561	1.99547	1.40094	1.42438	0.154336	NA
MDM_cover_S5_261	None	3.47595	-3.53722	2.48393	-1.42404	0.154435	NA
MDM_cover_S14_704	None	75.8575	1.95389	1.37343	1.42263	0.154843	0.905263
MDM_cover_S1_650	None	6.96436	-1.65715	1.16611	-1.42109	0.155291	NA
MDM_cover_S8_3209	None	5.29456	-1.66186	1.16948	-1.42103	0.155308	NA
MDM_cover_S10_3587	None	17.5457	-1.98486	1.39724	-1.42056	0.155445	0.905263
MDM_cover_S6_103	None	5.11693	-1.80477	1.27046	-1.42056	0.155445	NA
MDM_cover_S16_742	None	6.16357	-3.14389	2.21377	-1.42015	0.155565	NA
MDM_cover_S10_3807	None	18.7218	-1.20358	0.848016	-1.41929	0.155815	0.905263
MDM_cover_S1_2037	None	220.493	-1.76968	1.24691	-1.41925	0.155826	0.905263
MDM_cover_S6_854	None	3.73035	3.55678	2.50691	1.41879	0.155961	NA
MDM_cover_S7_36	None	3.24878	2.05656	1.44961	1.4187	0.155987	NA
MDM_cover_S8_2095	None	19.6903	-1.47332	1.03876	-1.41835	0.156089	0.905263
MDM_cover_S10_2495	None	57.6158	-3.41663	2.40964	-1.4179	0.15622	0.905263
MDM_cover_S16_211	None	114.593	1.08147	0.763272	1.41689	0.156516	0.905263
MDM_cover_S12_864	None	6.07846	-1.92629	1.36112	-1.41522	0.157003	NA
MDM_cover_S6_1258	None	95.4665	1.33566	0.943976	1.41493	0.157089	0.905263
MDM_cover_S17_1538	None	4.49945	-1.89309	1.33863	-1.4142	0.157303	NA
MDM_cover_S6_2664	None	5.32819	1.62007	1.14575	1.41399	0.157365	NA
MDM_cover_S18_1562	None	36.0977	-1.27285	0.900604	-1.41333	0.15756	0.905263
MDM_cover_S9_351	None	87.7421	1.46788	1.03978	1.41172	0.158032	0.905263
MDM_cover_S8_5331	None	2.06619	-3.51663	2.49113	-1.41166	0.15805	NA
MDM_cover_S10_578	None	10.0374	-1.61629	1.14533	-1.4112	0.158187	0.905263
MDM_cover_S1_366	None	4.74952	-1.9634	1.39208	-1.41041	0.15842	NA
MDM_cover_S8_3809	None	9.08563	-2.36845	1.6798	-1.40996	0.158552	0.905263
MDM_cover_S8_197	None	7.45172	-3.47127	2.46339	-1.40914	0.158793	NA
MDM_cover_S6_2298	None	5.91855	1.3757	0.976769	1.40842	0.159007	NA
MDM_cover_S7_2753	None	4.2927	3.35424	2.38366	1.40718	0.159373	NA
MDM_cover_S8_2759	None	29.8414	-1.3004	0.924333	-1.40685	0.159472	0.905263
MDM_cover_S8_5074	None	3.94862	1.69772	1.20725	1.40627	0.159644	NA
MDM_cover_S15_434	None	5.37429	-1.58635	1.12815	-1.40615	0.159681	NA
MDM_cover_S18_544	None	4.23561	-1.76571	1.25632	-1.40547	0.159883	NA
MDM_cover_S15_503	None	5.44744	2.11616	1.5071	1.40413	0.16028	NA
MDM_cover_S15_472	None	10.6996	1.26489	0.900918	1.404	0.160319	0.905263
MDM_cover_S10_3593	None	4.98796	2.27117	1.61769	1.40396	0.160331	NA
MDM_cover_S9_927	None	22.7814	-1.62866	1.16019	-1.40379	0.160382	0.905263
MDM_cover_S8_1808	None	6.66923	-2.35892	1.68093	-1.40334	0.160515	NA
MDM_cover_S9_887	None	205.148	-1.06126	0.756377	-1.40309	0.160591	0.905263
MDM_cover_S8_4243	None	7.66077	-2.70307	1.92951	-1.40091	0.161241	NA
MDM_cover_S8_4503	None	3.31585	-1.73535	1.2396	-1.39993	0.161535	NA
MDM_cover_S4_1398	None	4.01967	-3.7067	2.64786	-1.39988	0.161549	NA
MDM_cover_S14_1290	None	77.5936	-1.67417	1.19699	-1.39865	0.161919	0.905263
MDM_cover_S15_1322	None	77.5936	-1.67417	1.19699	-1.39865	0.161919	0.905263
MDM_cover_S18_1765	None	77.5936	-1.67417	1.19699	-1.39865	0.161919	0.905263
MDM_cover_S8_2611	None	7.80592	-2.11821	1.51567	-1.39754	0.162252	NA
MDM_cover_S6_756	None	3.58758	1.75618	1.25699	1.39713	0.162375	NA
MDM_cover_S9_117	None	9.53767	1.40008	1.00266	1.39636	0.162606	0.905263
MDM_cover_S5_468	None	9.122	-2.92902	2.10053	-1.39442	0.163191	0.905263
MDM_cover_S8_3286	None	12.9401	-1.14881	0.825122	-1.39229	0.163834	0.905263
MDM_cover_S8_310	None	2.82903	-2.77647	1.99514	-1.39162	0.164038	NA
MDM_cover_S6_1662	None	2.70106	2.18399	1.57042	1.39071	0.164314	NA
MDM_cover_S7_3097	None	8.93049	2.63765	1.89665	1.39069	0.16432	0.905263
MDM_cover_S17_1480	K02884	5.37383	-2.5192	1.81162	-1.39058	0.164352	NA
MDM_cover_S1_1718	None	8.17532	-2.13898	1.53913	-1.38974	0.164609	NA
MDM_cover_S8_722	None	16.2701	-1.55837	1.12167	-1.38933	0.164733	0.905263
MDM_cover_S10_2102	None	5.34041	-1.40718	1.01449	-1.38707	0.165419	NA
MDM_cover_S6_5	None	6.73617	1.5348	1.10661	1.38694	0.165461	NA
MDM_cover_S6_142	None	6.6485	1.71937	1.24002	1.38656	0.165575	NA
MDM_cover_S1_532	None	13.1666	-2.15062	1.55247	-1.38529	0.165963	0.905263
MDM_cover_S4_2028	None	5.1601	1.65254	1.19471	1.38322	0.166599	NA
MDM_cover_S6_508	None	9.84013	3.83216	2.77104	1.38293	0.166686	0.905263
MDM_cover_S6_641	110849	8.01593	-1.73947	1.25871	-1.38195	0.166988	NA
MDM_cover_S3_10	None	24.2094	-1.85833	1.34504	-1.38162	0.167089	0.905263
MDM_cover_S11_157	None	8.18807	-1.75369	1.26934	-1.38158	0.1671	NA
MDM_cover_S7_911	None	15.3009	1.21291	0.878002	1.38145	0.167142	0.905263
MDM_cover_S14_301	None	10.5985	-1.55813	1.12795	-1.38138	0.167163	0.905263
MDM_cover_S8_5066	None	1.94874	-2.73468	1.97997	-1.38117	0.167227	NA
MDM_cover_S1_468	None	7.39737	-3.12809	2.26696	-1.37986	0.16763	NA
MDM_cover_S4_1333	None	8.82904	2.07492	1.50388	1.37971	0.167676	0.905263
MDM_cover_S9_346	None	5.75824	2.03428	1.47766	1.37669	0.168608	NA
MDM_cover_S14_1269	None	21.1718	-1.58969	1.15516	-1.37617	0.16877	0.905263
MDM_cover_S4_3200	None	8.09075	7.05158	5.1293	1.37477	0.169204	NA
MDM_cover_S8_1405	None	3.47943	-2.45542	1.78623	-1.37464	0.169244	NA
MDM_cover_S10_3828	None	17.8614	-1.56914	1.14154	-1.37458	0.169261	0.905263
MDM_cover_S6_18	None	13.8527	2.40122	1.748	1.37369	0.169537	0.905263
MDM_cover_S10_4609	None	3.24847	2.63292	1.9168	1.3736	0.169566	NA
MDM_cover_S16_985	None	11.0833	2.14337	1.56068	1.37336	0.169641	0.905263
MDM_cover_S7_2212	None	20.4117	7.03862	5.12932	1.37223	0.169991	0.905263
MDM_cover_S8_3268	None	9.3898	-1.94294	1.41678	-1.37138	0.170258	0.905263
MDM_cover_S8_3073	None	36.6222	2.00837	1.46464	1.37124	0.1703	0.905263
MDM_cover_S18_1552	None	30.5339	-1.12213	0.818719	-1.3706	0.170501	0.905263
MDM_cover_S4_2631	117991	15.6826	-1.72548	1.26022	-1.3692	0.170938	0.905263
MDM_cover_S1_1024	None	6.86537	-1.96692	1.43669	-1.36906	0.17098	NA
MDM_cover_S6_2050	None	6.18831	2.26156	1.65544	1.36614	0.171896	NA
MDM_cover_S8_2465	None	5.12245	1.32446	0.971377	1.36348	0.17273	NA
MDM_cover_S8_1888	None	8.59594	-2.10694	1.54604	-1.3628	0.172946	NA
MDM_cover_S16_1199	None	182.063	-1.6571	1.21617	-1.36256	0.173022	0.905263
MDM_cover_S4_2529	None	5.64622	-1.87895	1.37977	-1.36179	0.173266	NA
MDM_cover_S6_2840	None	44.7012	0.797502	0.585768	1.36146	0.173367	0.905263
MDM_cover_S17_623	None	36.1171	-1.27087	0.933472	-1.36145	0.173373	0.905263
MDM_cover_S14_900	None	9.02675	-2.51732	1.84923	-1.36128	0.173425	0.905263
MDM_cover_S7_3567	None	4.6684	1.77283	1.30242	1.36119	0.173455	NA
MDM_cover_S4_1627	None	16.7564	-1.69348	1.24565	-1.35951	0.173985	0.905263
MDM_cover_S2_894	None	5.65988	-1.81651	1.33634	-1.35932	0.174047	NA
MDM_cover_S15_659	None	21.571	-1.6148	1.18817	-1.35907	0.174125	0.905263
MDM_cover_S4_3081	None	2.34936	5.39807	3.97541	1.35786	0.174507	NA
MDM_cover_S1_188	K07401	3.58027	-1.86154	1.37099	-1.3578	0.174526	NA
MDM_cover_S9_309	None	25.1284	-2.92224	2.15221	-1.35779	0.174532	0.905263
MDM_cover_S6_2228	None	16.1928	-1.76509	1.30097	-1.35675	0.17486	0.905263
MDM_cover_S8_3862	None	2.53716	-3.73354	2.75261	-1.35637	0.174983	NA
MDM_cover_S6_2965	None	4.95708	2.04905	1.51096	1.35612	0.175061	NA
MDM_cover_S11_804	None	13.4394	-1.26867	0.935551	-1.35606	0.175079	0.905263
MDM_cover_S1_1064	81336	14.5016	-1.82035	1.34238	-1.35606	0.175081	0.905263
MDM_cover_S17_963	None	9.00147	2.12461	1.56772	1.35522	0.175347	0.905263
MDM_cover_S4_1947	None	7.94205	-1.29108	0.952786	-1.35506	0.175398	NA
MDM_cover_S16_38	None	11.3839	1.85392	1.36854	1.35467	0.175523	0.905263
MDM_cover_S2_386	None	6.84821	-4.10804	3.03361	-1.35418	0.17568	NA
MDM_cover_S8_3674	None	5.78317	1.5615	1.15323	1.35403	0.175728	NA
MDM_cover_S1_609	None	9.68457	-1.61153	1.19097	-1.35313	0.176014	0.905263
MDM_cover_S10_3215	None	5.52617	-3.81703	2.82232	-1.35244	0.176233	NA
MDM_cover_S11_165	None	23.0152	-1.84832	1.36681	-1.35229	0.176282	0.905263
MDM_cover_S7_722	None	28.6729	-1.44751	1.07047	-1.35222	0.176304	0.905263
MDM_cover_S18_1548	None	10.7582	1.05886	0.783076	1.35217	0.176319	0.905263
MDM_cover_S18_342	None	5.09589	-1.61089	1.19194	-1.35148	0.176541	NA
MDM_cover_S8_2131	None	5.82337	-1.5201	1.12512	-1.35106	0.176678	NA
MDM_cover_S8_1583	None	6.7562	-1.41589	1.04802	-1.35102	0.176688	NA
MDM_cover_S17_1529	None	8.22591	-1.53468	1.13743	-1.34925	0.177258	NA
MDM_cover_S4_3189	None	11.4523	1.05448	0.782153	1.34818	0.177601	0.905263
MDM_cover_S16_933	None	7.88165	-3.92958	2.91592	-1.34763	0.177777	NA
MDM_cover_S8_3548	None	3.3331	-2.69373	1.9989	-1.34761	0.177785	NA
MDM_cover_S9_1174	None	38.8151	1.18035	0.876025	1.3474	0.177853	0.905263
MDM_cover_S15_312	None	21.057	-1.70306	1.26465	-1.34667	0.178087	0.905263
MDM_cover_S9_414	None	5.88034	3.82629	2.84154	1.34655	0.178124	NA
MDM_cover_S11_562	None	15.2168	-1.70356	1.26516	-1.34651	0.178137	0.905263
MDM_cover_S17_1916	None	4.83814	1.9198	1.42597	1.34631	0.178202	NA
MDM_cover_S8_1091	None	25.5254	-1.93513	1.4379	-1.3458	0.178366	0.905263
MDM_cover_S9_1142	None	170.614	1.01436	0.753792	1.34567	0.178408	0.905263
MDM_cover_S7_861	None	26.6612	1.44813	1.07628	1.34549	0.178467	0.905263
MDM_cover_S6_2107	None	4.3468	-1.6451	1.22276	-1.3454	0.178495	NA
MDM_cover_S1_606	None	8.13447	-1.59955	1.1892	-1.34506	0.178607	NA
MDM_cover_S18_47	None	15.9218	-1.17287	0.872085	-1.34491	0.178656	0.905263
MDM_cover_S8_4946	None	4.82714	-1.93832	1.44198	-1.34421	0.178881	NA
MDM_cover_S8_935	47565	2.60838	-2.18194	1.62377	-1.34375	0.179029	NA
MDM_cover_S9_404	None	57.0367	-1.47683	1.09916	-1.3436	0.179079	0.905263
MDM_cover_S18_1555	None	8.33507	-1.65184	1.22961	-1.34338	0.179148	NA
MDM_cover_S17_1042	None	10.9586	-1.69386	1.26225	-1.34194	0.179615	0.905263
MDM_cover_S8_3070	None	4.42642	-1.86696	1.39206	-1.34115	0.179873	NA
MDM_cover_S8_758	None	10.2642	-1.74291	1.29986	-1.34085	0.17997	0.905263
MDM_cover_S10_247	COG4742	9.38517	-1.75791	1.31178	-1.34009	0.180215	0.905263
MDM_cover_S9_917	None	15.861	1.83749	1.37178	1.33949	0.180411	0.905263
MDM_cover_S9_777	None	5.81724	-1.73112	1.2924	-1.33947	0.180419	NA
MDM_cover_S5_276	None	33.7414	-1.74745	1.30485	-1.3392	0.180506	0.905263
MDM_cover_S15_525	None	4.8234	3.71939	2.77901	1.33839	0.18077	NA
MDM_cover_S8_2064	None	60.0905	-2.12986	1.59144	-1.33832	0.180791	0.905263
MDM_cover_S8_1658	None	2.88946	-2.21656	1.6563	-1.33827	0.18081	NA
MDM_cover_S18_1226	None	4.75613	-1.92296	1.43778	-1.33745	0.181075	NA
MDM_cover_S4_836	None	55.6753	-1.62275	1.21347	-1.33728	0.18113	0.905263
MDM_cover_S9_1042	None	14.9269	1.44815	1.0831	1.33704	0.181211	0.905263
MDM_cover_S7_3156	None	4.8721	1.84959	1.3836	1.33679	0.181291	NA
MDM_cover_S11_733	None	5.16623	-1.68755	1.26306	-1.33608	0.181522	NA
MDM_cover_S10_3795	None	10.7151	1.56683	1.17287	1.33589	0.181587	0.905263
MDM_cover_S18_495	None	8.17098	-2.07938	1.55697	-1.33554	0.181701	NA
MDM_cover_S17_1715	None	18.5625	-2.23107	1.67194	-1.33442	0.182066	0.905595
MDM_cover_S6_2456	None	6.56657	1.80629	1.35445	1.33359	0.182337	NA
MDM_cover_S14_606	None	23.6864	2.6338	1.9768	1.33236	0.182742	0.905595
MDM_cover_S10_1671	None	3.65957	-1.97161	1.48051	-1.33171	0.182956	NA
MDM_cover_S9_1077	None	14.5747	-1.19558	0.898581	-1.33052	0.183345	0.905595
MDM_cover_S14_973	None	39.6545	-2.74049	2.06025	-1.33018	0.183461	0.905595
MDM_cover_S7_317	None	11.5026	2.33673	1.75711	1.32987	0.183561	0.905595
MDM_cover_S10_3896	None	7.13427	1.82597	1.37332	1.3296	0.183649	NA
MDM_cover_S9_602	None	3.98199	-3.82922	2.88214	-1.32861	0.183978	NA
MDM_cover_S9_1211	None	18.0712	-1.80035	1.35537	-1.32831	0.184076	0.90564
MDM_cover_S6_205	158397	3.90556	2.99241	2.25375	1.32775	0.18426	NA
MDM_cover_S9_130	None	3.54876	-3.19797	2.40971	-1.32711	0.184471	NA
MDM_cover_S8_2211	None	5.27205	-3.38274	2.54985	-1.32664	0.184628	NA
MDM_cover_S17_997	None	38.1507	-3.07303	2.31879	-1.32528	0.185079	0.90564
MDM_cover_S17_1003	None	18.9282	-2.00556	1.51362	-1.32501	0.185168	0.90564
MDM_cover_S1_1442	None	9.08584	-2.05717	1.55281	-1.3248	0.185237	0.90564
MDM_cover_S14_515	None	16.1476	-1.94463	1.46868	-1.32407	0.185479	0.90564
MDM_cover_S10_2721	None	6.72405	1.06475	0.804267	1.32388	0.185545	NA
MDM_cover_S7_4644	None	1.82454	4.01433	3.03462	1.32284	0.185887	NA
MDM_cover_S8_664	None	6.17682	1.5709	1.18776	1.32258	0.185975	NA
MDM_cover_S8_4992	None	5.19352	-1.50181	1.13686	-1.32102	0.186496	NA
MDM_cover_S4_2983	None	4.19485	-4.33317	3.28465	-1.31922	0.187096	NA
MDM_cover_S15_156	COG3861	2.90124	-3.48908	2.64524	-1.319	0.187169	NA
MDM_cover_S7_601	None	159.635	-1.08149	0.82075	-1.31769	0.187608	0.912622
MDM_cover_S6_2966	None	4.66469	2.24953	1.70729	1.3176	0.187638	NA
MDM_cover_S8_714	None	59.4551	-1.60424	1.21766	-1.31748	0.187678	0.912622
MDM_cover_S1_1713	None	8.80307	-1.42931	1.08539	-1.31686	0.187885	NA
MDM_cover_S10_2910	None	6.29947	3.12154	2.3708	1.31666	0.187952	NA
MDM_cover_S6_703	None	7.85056	-1.77709	1.34999	-1.31637	0.188051	NA
MDM_cover_S6_3108	None	5.48845	1.54503	1.17381	1.31625	0.188091	NA
MDM_cover_S18_1380	None	3.88903	-2.88783	2.19415	-1.31615	0.188124	NA
MDM_cover_S15_1015	None	7.38762	1.46639	1.11421	1.31607	0.188149	NA
MDM_cover_S8_3226	None	3.96858	-1.79619	1.36589	-1.31504	0.188498	NA
MDM_cover_S6_2307	None	69.5206	-2.06347	1.56943	-1.31479	0.188582	0.912692
MDM_cover_S4_1732	None	9.8639	-6.75771	5.14213	-1.31419	0.188783	0.912692
MDM_cover_S8_3692	None	6.12947	-2.12306	1.61575	-1.31398	0.188853	NA
MDM_cover_S6_127	None	4.18782	2.54129	1.93424	1.31384	0.188899	NA
MDM_cover_S7_2014	None	24.9364	1.5604	1.1879	1.31359	0.188986	0.912692
MDM_cover_S12_43	None	13.6951	-2.08021	1.58449	-1.31286	0.189231	0.912692
MDM_cover_S10_40	None	5.97189	-1.22547	0.934209	-1.31177	0.189597	NA
MDM_cover_S8_279	None	5.08279	-1.78399	1.36025	-1.31151	0.189684	NA
MDM_cover_S1_254	None	5.37668	-2.82645	2.15655	-1.31063	0.189982	NA
MDM_cover_S7_4651	None	6.77226	1.38922	1.06003	1.31054	0.190012	NA
MDM_cover_S12_951	None	7.57258	-1.98271	1.51462	-1.30905	0.190518	NA
MDM_cover_S8_2469	None	3.71173	1.48927	1.13777	1.30894	0.190554	NA
MDM_cover_S9_401	None	6.56318	1.51002	1.15378	1.30876	0.190616	NA
MDM_cover_S1_1988	None	2.93219	-2.15026	1.64358	-1.30828	0.190778	NA
MDM_cover_S2_896	None	16.0441	3.2939	2.52001	1.3071	0.19118	0.912992
MDM_cover_S10_2105	None	7.6851	-1.49628	1.14482	-1.307	0.191213	NA
MDM_cover_S1_966	None	18.9897	-1.57156	1.20243	-1.30698	0.191218	0.912992
MDM_cover_S10_2415	None	8.24884	-3.35561	2.57089	-1.30523	0.191814	NA
MDM_cover_S16_580	None	34.8694	1.9311	1.47991	1.30488	0.191935	0.912992
MDM_cover_S6_2227	K00508	5.26908	1.48163	1.1364	1.30379	0.192305	NA
MDM_cover_S2_1001	None	16.1459	2.24927	1.7253	1.30369	0.192338	0.912992
MDM_cover_S10_2677	None	36.1468	-1.63329	1.25285	-1.30366	0.19235	0.912992
MDM_cover_S8_2297	None	16.367	-2.20736	1.69408	-1.30299	0.19258	0.912992
MDM_cover_S4_481	None	2.64912	-1.78071	1.36666	-1.30296	0.192589	NA
MDM_cover_S17_1563	None	52.4653	-1.17869	0.905167	-1.30218	0.192855	0.912992
MDM_cover_S7_2640	None	7.12459	1.15083	0.883854	1.30206	0.192896	NA
MDM_cover_S14_773	None	6.44924	-1.6885	1.29821	-1.30063	0.193385	NA
MDM_cover_S1_1522	None	165.835	-1.7153	1.31901	-1.30045	0.193447	0.912992
MDM_cover_S18_1113	None	30.977	-1.6722	1.28635	-1.29995	0.193617	0.912992
MDM_cover_S1_399	None	7.12167	-2.13348	1.64162	-1.29962	0.193732	NA
MDM_cover_S15_958	None	5.79814	1.76811	1.36127	1.29887	0.193989	NA
MDM_cover_S4_2602	None	5.59926	2.26073	1.74082	1.29866	0.194061	NA
MDM_cover_S13_381	None	19.3551	3.07995	2.37518	1.29672	0.194726	0.912992
MDM_cover_S4_2263	None	8.30158	-1.51523	1.16945	-1.29568	0.195086	NA
MDM_cover_S8_5210	None	3.67043	-1.98281	1.53068	-1.29538	0.195189	NA
MDM_cover_S5_123	None	43.4024	-2.61015	2.01546	-1.29506	0.195299	0.912992
MDM_cover_S1_2018	None	3.13039	-1.66706	1.28794	-1.29436	0.195541	NA
MDM_cover_S8_1331	None	3.25444	-3.91862	3.02863	-1.29386	0.195714	NA
MDM_cover_S8_4437	None	22.7709	1.35327	1.0463	1.29338	0.19588	0.912992
MDM_cover_S17_1587	None	29.3268	-1.40735	1.08822	-1.29326	0.195921	0.912992
MDM_cover_S6_110	None	5.45933	1.74204	1.34807	1.29225	0.19627	NA
MDM_cover_S6_3067	None	2.14958	-4.17914	3.23633	-1.29132	0.196592	NA
MDM_cover_S11_869	None	6.8356	-1.5727	1.21845	-1.29074	0.196792	NA
MDM_cover_S11_397	None	5.86431	-1.61444	1.25131	-1.2902	0.196981	NA
MDM_cover_S1_618	K00371	6.27611	-1.98239	1.53725	-1.28957	0.197201	NA
MDM_cover_S2_888	None	13.1931	1.36492	1.059	1.28888	0.197441	0.912992
MDM_cover_S8_1177	None	9.6982	-3.6822	2.85851	-1.28816	0.197692	0.912992
MDM_cover_S10_3170	None	7.58005	-1.35328	1.05097	-1.28764	0.197871	NA
MDM_cover_S4_152	None	7.71326	2.28857	1.77797	1.28718	0.198032	NA
MDM_cover_S10_3913	None	6.05978	-1.6556	1.28693	-1.28647	0.198279	NA
MDM_cover_S13_695	None	29.3632	-1.32364	1.02934	-1.28591	0.198474	0.912992
MDM_cover_S1_1965	None	66.8448	-1.76555	1.37304	-1.28587	0.198488	0.912992
MDM_cover_S10_3582	None	8.10113	-1.15824	0.900953	-1.28557	0.198592	NA
MDM_cover_S7_3251	None	12.2824	-1.36582	1.06248	-1.2855	0.198617	0.912992
MDM_cover_S7_28	None	16.1338	1.54333	1.20187	1.28411	0.199105	0.912992
MDM_cover_S16_867	None	3.18837	-2.64442	2.06031	-1.28351	0.199314	NA
MDM_cover_S11_898	None	3.51357	2.48278	1.93476	1.28325	0.199404	NA
MDM_cover_S8_1165	None	3.72338	1.73407	1.35155	1.28303	0.199483	NA
MDM_cover_S5_246	None	3.66415	-2.24572	1.7505	-1.2829	0.199527	NA
MDM_cover_S10_4726	None	19.544	1.78083	1.38882	1.28227	0.199749	0.912992
MDM_cover_S18_936	None	6.57379	1.62439	1.26763	1.28144	0.200037	NA
MDM_cover_S10_3055	None	6.16454	-1.52176	1.18757	-1.28141	0.200048	NA
MDM_cover_S7_838	None	15.1257	1.61317	1.25895	1.28136	0.200067	0.912992
MDM_cover_S10_1809	None	19.3122	-1.46418	1.14324	-1.28073	0.200288	0.912992
MDM_cover_S8_2828	None	2.22538	-4.25572	3.32384	-1.28036	0.200418	NA
MDM_cover_S6_2448	None	3.04515	3.53911	2.76503	1.27995	0.200561	NA
MDM_cover_S5_464	None	32.5138	-1.54088	1.20395	-1.27986	0.200595	0.912992
MDM_cover_S5_315	None	12.1997	-2.6902	2.10365	-1.27882	0.20096	0.912992
MDM_cover_S9_370	None	5.85326	1.67464	1.31074	1.27763	0.201381	NA
MDM_cover_S15_534	None	16.6604	2.82507	2.2112	1.27762	0.201384	0.912992
MDM_cover_S8_2001	None	11.6138	-1.66469	1.30332	-1.27727	0.201507	0.912992
MDM_cover_S8_4888	None	9.51184	-0.998675	0.781929	-1.27719	0.201534	0.912992
MDM_cover_S11_398	49265	7.38116	1.60099	1.25364	1.27707	0.201577	NA
MDM_cover_S7_2292	47943	4.72542	-6.06137	4.74801	-1.27661	0.201738	NA
MDM_cover_S11_872	None	21.4846	-1.47234	1.15347	-1.27644	0.2018	0.912992
MDM_cover_S1_1249	None	33.5632	-2.07854	1.62859	-1.27628	0.201855	0.912992
MDM_cover_S6_2335	None	179.221	0.791351	0.620538	1.27527	0.202215	0.912992
MDM_cover_S10_4107	None	3.3878	5.74728	4.50712	1.27516	0.202254	NA
MDM_cover_S4_1201	None	4.4346	2.8085	2.2026	1.27509	0.202278	NA
MDM_cover_S7_3011	None	61.7606	3.24223	2.54353	1.2747	0.202417	0.912992
MDM_cover_S14_853	None	40.6188	-2.85655	2.24155	-1.27437	0.202533	0.912992
MDM_cover_S10_1488	None	4.46523	-2.48779	1.95219	-1.27436	0.202535	NA
MDM_cover_S4_1707	None	3.63578	-2.9132	2.28644	-1.27412	0.202621	NA
MDM_cover_S3_924	None	529.277	-2.1206	1.66445	-1.27406	0.202643	0.912992
MDM_cover_S7_4763	None	15.1045	3.00202	2.35642	1.27398	0.202672	0.912992
MDM_cover_S1_1595	None	11.421	2.14751	1.686	1.27373	0.202759	0.912992
MDM_cover_S4_965	None	5.77931	-1.99497	1.56662	-1.27342	0.202867	NA
MDM_cover_S8_1510	None	5.29319	-2.16056	1.69696	-1.27319	0.202951	NA
MDM_cover_S7_257	None	4.51373	3.08504	2.42588	1.27172	0.203473	NA
MDM_cover_S17_1771	63411	3.45948	2.62479	2.06415	1.27161	0.203513	NA
MDM_cover_S8_1711	None	4.10751	-1.44373	1.13541	-1.27155	0.203531	NA
MDM_cover_S8_3775	None	3.75815	-2.16226	1.7007	-1.27139	0.203589	NA
MDM_cover_S15_827	None	330.838	-1.71632	1.35038	-1.27099	0.203733	0.915115
MDM_cover_S12_1242	None	4.91013	-2.00104	1.57548	-1.27011	0.204046	NA
MDM_cover_S6_412	None	6.1966	2.30661	1.81689	1.26954	0.204248	NA
MDM_cover_S1_2085	None	14.2749	-1.7643	1.39152	-1.2679	0.204835	0.915115
MDM_cover_S13_772	None	6.08824	2.18815	1.72685	1.26713	0.205108	NA
MDM_cover_S10_4546	None	15.179	-2.17143	1.71472	-1.26635	0.205389	0.915115
MDM_cover_S7_992	None	6.02294	2.17889	1.72147	1.26572	0.205614	NA
MDM_cover_S17_1656	None	8.03867	-1.79865	1.4213	-1.2655	0.205693	NA
MDM_cover_S14_1025	None	10.5175	-1.82995	1.44649	-1.2651	0.205836	0.915115
MDM_cover_S7_4528	None	4.98604	-1.17318	0.927463	-1.26494	0.205893	NA
MDM_cover_S2_964	None	11.569	-1.64502	1.30192	-1.26353	0.206399	0.915115
MDM_cover_S12_773	None	10.6984	-1.34282	1.06333	-1.26285	0.206644	0.915115
MDM_cover_S18_1293	None	9.05755	-2.07491	1.64315	-1.26277	0.206673	0.915115
MDM_cover_S7_3388	None	36.8673	2.09337	1.65949	1.26146	0.207144	0.915115
MDM_cover_S18_1577	None	6.89236	-1.49617	1.18618	-1.26133	0.207189	NA
MDM_cover_S7_821	None	7.02811	-2.14831	1.7037	-1.26097	0.20732	NA
MDM_cover_S4_3249	None	16.6351	-3.65735	2.90195	-1.26031	0.207559	0.915115
MDM_cover_S8_1442	None	8.2257	-2.06751	1.64061	-1.26021	0.207594	NA
MDM_cover_S1_1472	None	10.7016	-1.52906	1.21359	-1.25995	0.207689	0.915115
MDM_cover_S8_940	None	11.8624	-1.71546	1.36285	-1.25873	0.208129	0.915115
MDM_cover_S3_932	None	2.91277	2.08489	1.65717	1.2581	0.208355	NA
MDM_cover_S9_733	None	9.30993	-1.66534	1.3237	-1.2581	0.208355	0.915115
MDM_cover_S9_851	None	11.4434	-1.21639	0.967377	-1.25741	0.208606	0.915115
MDM_cover_S9_1026	None	3.00063	1.94533	1.54762	1.25698	0.208762	NA
MDM_cover_S12_537	57716	5.08398	2.21774	1.76463	1.25677	0.208836	NA
MDM_cover_S17_1076	None	4.03978	-1.56447	1.24492	-1.25669	0.208867	NA
MDM_cover_S4_1775	None	129.778	1.19029	0.947533	1.2562	0.209043	0.915115
MDM_cover_S1_1099	None	4.60465	-1.88146	1.49812	-1.25588	0.209158	NA
MDM_cover_S17_358	55347	8.87758	-1.54025	1.22737	-1.25492	0.209508	0.915115
MDM_cover_S12_785	None	16.4818	-2.56895	2.04995	-1.25318	0.210141	0.915115
MDM_cover_S6_292	None	5.28185	3.27934	2.61846	1.25239	0.210426	NA
MDM_cover_S8_3892	None	6.18807	-1.88624	1.50685	-1.25177	0.210652	NA
MDM_cover_S18_802	None	42.1753	0.877182	0.700897	1.25151	0.210747	0.915115
MDM_cover_S14_1031	None	17.4172	-2.44224	1.95264	-1.25073	0.211031	0.915115
MDM_cover_S15_980	None	10.8743	2.30752	1.84671	1.24953	0.211471	0.915115
MDM_cover_S8_1336	None	12.0503	-2.21459	1.7729	-1.24914	0.211615	0.915115
MDM_cover_S8_101	None	13.3547	-1.17794	0.94311	-1.24899	0.211668	0.915115
MDM_cover_S6_1640	None	35.1522	1.0054	0.805054	1.24887	0.211714	0.915115
MDM_cover_S4_191	None	4.6361	-1.25776	1.00874	-1.24686	0.212447	NA
MDM_cover_S5_433	None	10.5004	-1.4117	1.13317	-1.24579	0.212841	0.916701
MDM_cover_S4_1575	None	10.5318	0.922227	0.740295	1.24576	0.212854	0.916701
MDM_cover_S14_191	None	4.6938	-4.25074	3.41277	-1.24554	0.212934	NA
MDM_cover_S4_542	None	8.71017	6.38597	5.13037	1.24474	0.213228	NA
MDM_cover_S12_345	None	5.30427	-2.80267	2.25192	-1.24457	0.213292	NA
MDM_cover_S8_3993	None	4.91463	-2.58522	2.07847	-1.24381	0.21357	NA
MDM_cover_S1_290	None	2.56522	-2.22648	1.79037	-1.24359	0.213651	NA
MDM_cover_S8_4080	None	4.60047	-1.80846	1.45485	-1.24306	0.213846	NA
MDM_cover_S1_1153	None	3.47899	-1.39644	1.12363	-1.2428	0.213942	NA
MDM_cover_S10_2975	None	5.62104	-2.48355	1.99879	-1.24252	0.214043	NA
MDM_cover_S8_5065	None	19.0367	-1.77211	1.42644	-1.24233	0.214114	0.917131
MDM_cover_S1_85	None	57.3957	-1.77486	1.42908	-1.24196	0.21425	0.917131
MDM_cover_S10_3596	None	3.62222	-1.98173	1.59645	-1.24133	0.214482	NA
MDM_cover_S1_40	None	6.2277	-2.66223	2.14535	-1.24093	0.214631	NA
MDM_cover_S8_1899	None	12.9919	-1.05557	0.850767	-1.24072	0.214708	0.917131
MDM_cover_S8_1770	None	7.20007	-1.19499	0.963255	-1.24058	0.214761	NA
MDM_cover_S8_2999	None	6.43573	-1.33216	1.07409	-1.24027	0.214876	NA
MDM_cover_S13_659	None	5.8439	-4.3247	3.49221	-1.23838	0.215573	NA
MDM_cover_S1_490	None	29.2096	-2.49903	2.01848	-1.23808	0.215687	0.917131
MDM_cover_S10_3588	None	4.26218	-1.54369	1.24692	-1.238	0.215715	NA
MDM_cover_S7_1113	None	3.5002	2.81186	2.27159	1.23784	0.215776	NA
MDM_cover_S9_708	None	11.5095	-1.57007	1.26844	-1.2378	0.21579	0.917131
MDM_cover_S18_1197	None	11.555	1.24897	1.00973	1.23694	0.216111	0.917131
MDM_cover_S8_4397	None	13.863	-1.42732	1.15442	-1.2364	0.216311	0.917131
MDM_cover_S4_918	None	3.20931	-2.53017	2.04662	-1.23627	0.21636	NA
MDM_cover_S8_5186	None	9.58084	-1.68469	1.36289	-1.23612	0.216415	0.917131
MDM_cover_S1_1640	PF00582	4.54106	-2.16282	1.75022	-1.23574	0.216556	NA
MDM_cover_S8_3819	None	6.6243	-1.5925	1.28908	-1.23538	0.21669	NA
MDM_cover_S16_854	None	11.9072	-1.68548	1.36507	-1.23473	0.216932	0.917131
MDM_cover_S7_3110	None	5.53216	1.3334	1.08006	1.23456	0.216996	NA
MDM_cover_S8_5631	None	13.0216	-1.96318	1.59104	-1.2339	0.217242	0.917131
MDM_cover_S8_695	None	4.24145	-2.43246	1.97184	-1.2336	0.217352	NA
MDM_cover_S10_1516	None	11.879	1.7251	1.39882	1.23326	0.21748	0.917131
MDM_cover_S8_3820	None	16.4777	1.40926	1.144	1.23187	0.217998	0.917131
MDM_cover_S8_1386	None	4.36216	1.76434	1.43246	1.23169	0.218065	NA
MDM_cover_S7_2312	None	4.76816	2.27281	1.8459	1.23128	0.21822	NA
MDM_cover_S4_3155	None	80.5871	0.763527	0.620296	1.23091	0.218358	0.917131
MDM_cover_S8_6047	None	6.66256	-1.32164	1.07495	-1.22949	0.218888	NA
MDM_cover_S17_794	None	3.32839	-2.18014	1.77439	-1.22867	0.219195	NA
MDM_cover_S8_4196	None	7.40856	1.77625	1.44572	1.22863	0.21921	NA
MDM_cover_S7_2585	None	5.80187	2.11392	1.72077	1.22847	0.219269	NA
MDM_cover_S7_797	None	46.9622	-2.02615	1.64933	-1.22847	0.219271	0.917131
MDM_cover_S16_449	None	11.4529	1.67834	1.3663	1.22838	0.219303	0.917131
MDM_cover_S4_1986	None	104.745	-1.11588	0.908588	-1.22815	0.219392	0.917131
MDM_cover_S8_4419	None	5.17777	-1.20565	0.983244	-1.2262	0.220124	NA
MDM_cover_S17_748	None	3.67684	-4.1127	3.35868	-1.2245	0.220765	NA
MDM_cover_S4_1559	None	23.4218	-0.983474	0.803311	-1.22427	0.220849	0.917131
MDM_cover_S17_271	None	4.32399	1.87289	1.5305	1.22371	0.221063	NA
MDM_cover_S4_1989	None	31.687	1.06326	0.869156	1.22333	0.221206	0.917131
MDM_cover_S9_1251	None	5.23985	-1.39238	1.13826	-1.22326	0.221232	NA
MDM_cover_S10_4296	None	8.33284	1.59262	1.30326	1.22202	0.221698	NA
MDM_cover_S18_1355	None	2.66973	-2.85652	2.3382	-1.22168	0.221831	NA
MDM_cover_S2_866	None	2.19525	3.15778	2.5863	1.22096	0.2221	NA
MDM_cover_S8_3751	COG5592	3.80559	-2.84416	2.32976	-1.22079	0.222165	NA
MDM_cover_S16_1069	None	13.3325	-1.75916	1.44205	-1.21991	0.2225	0.917131
MDM_cover_S3_1177	None	11.0829	-1.78343	1.46482	-1.2175	0.223412	0.917131
MDM_cover_S10_2589	None	10.7588	-2.31243	1.89992	-1.21712	0.223559	0.917131
MDM_cover_S14_522	None	18.9584	2.00525	1.64863	1.21632	0.223864	0.917131
MDM_cover_S7_977	None	14.7179	-1.75129	1.44001	-1.21616	0.223925	0.917131
MDM_cover_S6_3230	None	14.1116	-1.97809	1.62696	-1.21582	0.224054	0.917131
MDM_cover_S4_2839	None	11.9821	-1.34344	1.10497	-1.21582	0.224054	0.917131
MDM_cover_S17_1416	None	129.843	-2.08984	1.719	-1.21573	0.224088	0.917131
MDM_cover_S8_1857	None	14.5779	2.1886	1.80572	1.21204	0.225498	0.917131
MDM_cover_S4_2981	None	4.06728	-1.46163	1.20638	-1.21158	0.225674	NA
MDM_cover_S3_1059	None	4.47436	3.33002	2.75111	1.21043	0.226115	NA
MDM_cover_S12_603	None	207.819	-2.69482	2.22677	-1.21019	0.226207	0.917131
MDM_cover_S13_1229	None	4.95364	2.24622	1.85625	1.21009	0.226245	NA
MDM_cover_S9_1230	None	12.5784	-0.87313	0.721615	-1.20997	0.226292	0.917131
MDM_cover_S15_1080	None	120.03	-1.35193	1.11751	-1.20977	0.226369	0.917131
MDM_cover_S8_4430	None	2.6382	-2.27644	1.88217	-1.20948	0.22648	NA
MDM_cover_S8_1399	None	8.71153	1.50033	1.24056	1.2094	0.22651	NA
MDM_cover_S4_2159	None	33.6177	1.20306	0.995117	1.20897	0.226675	0.917131
MDM_cover_S3_273	None	28.6964	-1.78867	1.48145	-1.20738	0.227288	0.917131
MDM_cover_S8_3036	None	14.3874	-1.25935	1.04308	-1.20735	0.227299	0.917131
MDM_cover_S8_1557	None	2.44363	-3.37262	2.79348	-1.20732	0.22731	NA
MDM_cover_S17_663	63393	47.4153	-1.15747	0.958882	-1.2071	0.227394	0.917131
MDM_cover_S8_2550	None	5.42929	1.86234	1.54288	1.20705	0.227411	NA
MDM_cover_S2_582	None	6.26626	-2.44422	2.02604	-1.2064	0.227662	NA
MDM_cover_S8_2737	None	2.20364	2.26085	1.87594	1.20518	0.228133	NA
MDM_cover_S18_763	None	4.46803	1.55754	1.29447	1.20323	0.228889	NA
MDM_cover_S1_597	47266	15.1772	-1.1603	0.964378	-1.20316	0.228915	0.917131
MDM_cover_S10_3232	None	106.243	0.871496	0.72435	1.20314	0.228921	0.917131
MDM_cover_S14_60	None	10.039	-3.20653	2.66658	-1.20249	0.229173	0.917131
MDM_cover_S15_381	None	89.762	1.00719	0.838985	1.20048	0.229952	0.917131
MDM_cover_S6_1651	None	5.93217	1.51684	1.26393	1.2001	0.230099	NA
MDM_cover_S1_2090	None	2.73824	-3.44588	2.87141	-1.20007	0.230113	NA
MDM_cover_S8_2189	None	11.9072	-1.43378	1.19506	-1.19976	0.230233	0.917131
MDM_cover_S17_1652	None	8.24522	-1.47541	1.22986	-1.19966	0.230272	NA
MDM_cover_S17_1783	None	8.95896	-1.55855	1.30016	-1.19874	0.23063	0.917131
MDM_cover_S7_472	None	8.31624	1.56747	1.3078	1.19856	0.2307	NA
MDM_cover_S8_676	None	6.10652	2.12393	1.77237	1.19836	0.230778	NA
MDM_cover_S8_5729	None	17.8423	-1.21148	1.01119	-1.19807	0.230889	0.917131
MDM_cover_S10_3923	46458	152.776	-1.27911	1.06773	-1.19797	0.230929	0.917131
MDM_cover_S10_3203	None	10.603	1.22959	1.02715	1.19709	0.231271	0.917131
MDM_cover_S13_236	57716	6.38358	1.79757	1.50198	1.1968	0.231384	NA
MDM_cover_S6_923	None	60.8811	-1.65374	1.3819	-1.19672	0.231416	0.917131
MDM_cover_S16_289	None	11.0026	3.21359	2.68541	1.19668	0.23143	0.917131
MDM_cover_S1_1918	None	11.6022	-1.52681	1.27646	-1.19613	0.231645	0.917131
MDM_cover_S10_3437	None	16.6349	1.45918	1.2213	1.19478	0.232174	0.917131
MDM_cover_S14_554	None	11.5086	-1.26404	1.0583	-1.19441	0.232318	0.917131
MDM_cover_S13_18	None	3.80526	3.46789	2.90368	1.19431	0.232357	NA
MDM_cover_S10_3166	None	23.4112	-5.99503	5.01968	-1.19431	0.232359	0.917131
MDM_cover_S8_1782	None	47.8526	-0.967615	0.810212	-1.19427	0.232371	0.917131
MDM_cover_S8_1365	None	6.21384	-1.57375	1.31781	-1.19421	0.232394	NA
MDM_cover_S16_1198	None	11.5331	1.9411	1.62728	1.19285	0.232929	0.917131
MDM_cover_S4_467	50346	5.64192	-1.21409	1.01784	-1.19281	0.232944	NA
MDM_cover_S15_367	None	7.13198	2.26025	1.89494	1.19278	0.232956	NA
MDM_cover_S9_764	None	12.1469	0.872185	0.731925	1.19163	0.233406	0.917131
MDM_cover_S6_1266	None	9.44731	-1.21648	1.02092	-1.19155	0.233438	0.917131
MDM_cover_S10_3288	None	5.45107	-1.47733	1.24017	-1.19123	0.233562	NA
MDM_cover_S8_3956	None	4.36111	-1.92056	1.61236	-1.19114	0.233597	NA
MDM_cover_S5_648	None	7.38985	-1.85022	1.55458	-1.19017	0.233978	NA
MDM_cover_S10_3784	None	13.5485	-1.51508	1.27353	-1.18967	0.234176	0.918512
MDM_cover_S10_1871	51445	5.66836	-1.78798	1.50492	-1.18809	0.234796	NA
MDM_cover_S10_2732	None	6.37564	1.94371	1.63672	1.18757	0.235004	NA
MDM_cover_S8_1501	None	4.80961	-1.87848	1.58227	-1.1872	0.235148	NA
MDM_cover_S7_4546	None	4.46932	1.18047	0.994532	1.18696	0.235242	NA
MDM_cover_S10_2267	None	5.3211	1.75769	1.4815	1.18642	0.235455	NA
MDM_cover_S8_2063	None	14.936	-1.29044	1.08769	-1.18641	0.235462	0.922032
MDM_cover_S7_3297	None	6.78167	-1.47483	1.24432	-1.18526	0.235916	NA
MDM_cover_S18_851	COG5006	5.257	-3.4634	2.92353	-1.18467	0.236149	NA
MDM_cover_S2_373	None	221.504	-1.35488	1.14378	-1.18457	0.236188	0.92335
MDM_cover_S18_474	None	4.21577	1.56273	1.32054	1.18341	0.236647	NA
MDM_cover_S8_4390	None	9.67001	2.03365	1.71967	1.18258	0.236976	0.924908
MDM_cover_S16_381	82895	3.28345	-3.89611	3.29534	-1.18231	0.237083	NA
MDM_cover_S9_434	None	7.75974	2.06948	1.75055	1.18219	0.237131	NA
MDM_cover_S4_2492	None	7.25072	-1.26363	1.06918	-1.18187	0.237257	NA
MDM_cover_S12_36	None	4.30638	-1.3796	1.16781	-1.18135	0.237462	NA
MDM_cover_S8_3399	None	7.55604	-2.38343	2.01779	-1.18121	0.23752	NA
MDM_cover_S8_4622	None	7.18675	-1.66028	1.40746	-1.17963	0.238147	NA
MDM_cover_S10_3436	None	12.8091	-1.75719	1.4901	-1.17924	0.238301	0.928553
MDM_cover_S10_3342	None	4.36154	-1.66316	1.41144	-1.17834	0.238659	NA
MDM_cover_S17_1418	None	7.56487	-0.940587	0.799711	-1.17616	0.239531	NA
MDM_cover_S9_428	None	10.8566	1.0783	0.917234	1.1756	0.239755	0.931393
MDM_cover_S17_1323	None	16.8505	-1.14518	0.974245	-1.17545	0.239815	0.931393
MDM_cover_S10_2641	None	7.03705	1.76929	1.50555	1.17518	0.239923	NA
MDM_cover_S6_511	None	7.04534	-2.26032	1.92392	-1.17485	0.240054	NA
MDM_cover_S18_1730	None	6.75125	-1.75073	1.49039	-1.17468	0.240123	NA
MDM_cover_S9_1053	None	12.9147	-1.20189	1.02353	-1.17426	0.240293	0.931723
MDM_cover_S10_3969	None	4.98089	-1.68161	1.43216	-1.17417	0.240326	NA
MDM_cover_S8_2150	None	6.61325	-1.59213	1.35636	-1.17382	0.240467	NA
MDM_cover_S13_101	None	246.162	-0.716017	0.610674	-1.1725	0.240995	0.932924
MDM_cover_S2_730	48295	3.37791	-5.01879	4.28084	-1.17238	0.241043	NA
MDM_cover_S8_2038	None	3.53089	-1.36091	1.16115	-1.17204	0.241182	NA
MDM_cover_S10_3067	None	4.52134	-2.84915	2.43109	-1.17196	0.241212	NA
MDM_cover_S15_1272	None	51.4144	0.852885	0.728537	1.17068	0.241727	0.933799
MDM_cover_S10_933	None	7.12707	6.00551	5.13125	1.17038	0.241848	NA
MDM_cover_S12_1006	None	11.7174	-1.61411	1.37961	-1.16998	0.242009	0.933799
MDM_cover_S4_1997	None	4.72095	-2.25083	1.92462	-1.16949	0.242206	NA
MDM_cover_S8_4336	None	5.84768	-1.19989	1.02639	-1.16903	0.24239	NA
MDM_cover_S5_696	None	5.01911	-1.54112	1.31863	-1.16873	0.242514	NA
MDM_cover_S2_640	None	5.30477	2.23738	1.91488	1.16842	0.242639	NA
MDM_cover_S4_3019	None	20.2439	1.98288	1.6979	1.16784	0.24287	0.933827
MDM_cover_S2_485	None	5.85085	1.73961	1.49016	1.1674	0.243047	NA
MDM_cover_S1_1828	None	2.7666	-2.29277	1.96417	-1.1673	0.243091	NA
MDM_cover_S8_4345	None	6.54371	-2.00944	1.72156	-1.16722	0.243121	NA
MDM_cover_S17_729	None	2.99004	-2.15318	1.84636	-1.16618	0.243542	NA
MDM_cover_S10_4417	None	5.35005	-1.89318	1.62426	-1.16556	0.243791	NA
MDM_cover_S6_2624	None	4.73987	-2.29555	1.97151	-1.16436	0.244277	NA
MDM_cover_S4_2692	None	11.5715	1.50033	1.28856	1.16434	0.244287	0.933827
MDM_cover_S6_3208	None	6.97077	2.28856	1.96835	1.16268	0.24496	NA
MDM_cover_S4_21	None	196.604	0.83258	0.716298	1.16234	0.245099	0.933827
MDM_cover_S8_749	None	75.7217	-0.813081	0.700013	-1.16152	0.24543	0.933827
MDM_cover_S7_3698	None	1.98091	3.72402	3.20743	1.16106	0.245618	NA
MDM_cover_S16_762	None	13.6885	1.40557	1.21137	1.16031	0.245922	0.933827
MDM_cover_S8_3552	None	10.7169	1.24957	1.07731	1.1599	0.24609	0.933827
MDM_cover_S8_3835	None	13.685	-1.93008	1.66455	-1.15952	0.246243	0.933827
MDM_cover_S8_5965	None	19.1638	1.67	1.44026	1.15951	0.246249	0.933827
MDM_cover_S4_364	49384	19.9765	0.985249	0.849721	1.1595	0.246254	0.933827
MDM_cover_S12_1330	None	9.59036	-1.09912	0.949341	-1.15777	0.246957	0.933827
MDM_cover_S5_597	None	14.1449	-2.092	1.8071	-1.15765	0.247005	0.933827
MDM_cover_S1_214	None	8.43208	-1.64244	1.41975	-1.15685	0.247335	NA
MDM_cover_S4_1908	None	1.68358	1.73468	1.50071	1.15591	0.247718	NA
MDM_cover_S6_2217	None	1035.76	-1.04005	0.900113	-1.15547	0.247898	0.933827
MDM_cover_S8_1240	None	4.75016	-1.40706	1.21798	-1.15524	0.247992	NA
MDM_cover_S8_1932	None	42.1989	-1.73624	1.50425	-1.15422	0.248408	0.933827
MDM_cover_S7_1720	None	5.29003	1.47751	1.28059	1.15378	0.248591	NA
MDM_cover_S11_861	None	3.9648	-1.54849	1.34284	-1.15315	0.248849	NA
MDM_cover_S8_3063	None	10.6627	-1.8664	1.61894	-1.15285	0.24897	0.933827
MDM_cover_S15_1005	None	11.8337	2.20258	1.91068	1.15278	0.249002	0.933827
MDM_cover_S17_900	None	19.3541	-1.06167	0.92099	-1.15275	0.249011	0.933827
MDM_cover_S8_4425	None	41.7217	1.16544	1.0111	1.15265	0.249053	0.933827
MDM_cover_S11_553	K03704	10.7256	-1.81093	1.57239	-1.1517	0.249443	0.933827
MDM_cover_S8_4449	None	6.94635	-2.01075	1.74621	-1.1515	0.249528	NA
MDM_cover_S8_1289	None	4.49521	-2.14146	1.86063	-1.15093	0.249759	NA
MDM_cover_S2_371	None	32.4765	-0.862354	0.749448	-1.15065	0.249875	0.933827
MDM_cover_S5_256	None	4.78303	-1.73362	1.50767	-1.14986	0.2502	NA
MDM_cover_S8_2364	None	24.8145	-1.35693	1.18181	-1.14818	0.250895	0.933827
MDM_cover_S5_408	None	2.40728	1.59696	1.39217	1.1471	0.25134	NA
MDM_cover_S9_167	None	15.2073	1.03597	0.903158	1.14705	0.25136	0.933827
MDM_cover_S7_4376	None	9.871	-1.07952	0.941407	-1.14671	0.2515	0.933827
MDM_cover_S8_816	None	6.25067	-1.59427	1.39058	-1.14648	0.251597	NA
MDM_cover_S6_2913	None	38.0931	5.39167	4.70328	1.14636	0.251645	0.933827
MDM_cover_S17_1251	None	4.83475	-2.12375	1.85352	-1.1458	0.251879	NA
MDM_cover_S11_305	None	5.05486	-1.34565	1.17496	-1.14528	0.252095	NA
MDM_cover_S11_703	None	4.62409	-1.82785	1.59674	-1.14474	0.252316	NA
MDM_cover_S4_1401	None	6.64639	-1.17771	1.02898	-1.14454	0.2524	NA
MDM_cover_S16_697	None	23.8845	-1.58137	1.38289	-1.14353	0.252818	0.933827
MDM_cover_S4_190	PF00680	8.81297	1.64101	1.43623	1.14258	0.253214	0.933827
MDM_cover_S8_2226	None	5.30302	-1.98956	1.7417	-1.14231	0.253326	NA
MDM_cover_S1_409	None	20.9964	-1.86299	1.63099	-1.14224	0.253353	0.933827
MDM_cover_S4_594	None	7.66829	-2.31267	2.02549	-1.14179	0.253543	NA
MDM_cover_S7_4194	None	246.572	-2.34802	2.05665	-1.14167	0.25359	0.933827
MDM_cover_S18_1674	None	6.40172	1.48065	1.29699	1.14161	0.253618	NA
MDM_cover_S5_312	None	64.3239	-1.4523	1.27229	-1.14148	0.25367	0.933827
MDM_cover_S15_637	None	12.236	1.01375	0.88872	1.14069	0.254001	0.933827
MDM_cover_S8_5801	None	20.2832	-0.838444	0.735265	-1.14033	0.254149	0.933827
MDM_cover_S8_2375	None	18.5768	1.09429	0.959758	1.14017	0.254215	0.933827
MDM_cover_S10_4022	None	6.84915	2.56565	2.25174	1.13941	0.254533	NA
MDM_cover_S4_1207	None	6.36423	-1.2534	1.10028	-1.13917	0.254633	NA
MDM_cover_S8_2973	None	5.21535	-2.22847	1.95866	-1.13775	0.255224	NA
MDM_cover_S1_1333	None	288.324	0.812935	0.714528	1.13772	0.255236	0.935577
MDM_cover_S1_1667	None	5.5542	-2.40602	2.11581	-1.13716	0.255471	NA
MDM_cover_S1_893	None	9.11595	-2.53156	2.22625	-1.13714	0.25548	0.935577
MDM_cover_S2_42	None	8.08418	1.64486	1.44745	1.13638	0.255796	NA
MDM_cover_S4_2036	None	8.50196	1.6668	1.46679	1.13636	0.255806	NA
MDM_cover_S9_941	None	2.94345	-1.83552	1.61602	-1.13583	0.256028	NA
MDM_cover_S8_5622	None	9.08536	-1.0315	0.908648	-1.1352	0.25629	0.936435
MDM_cover_S18_215	None	3.60781	-1.57847	1.39246	-1.13358	0.256971	NA
MDM_cover_S8_1078	None	3.28933	-2.99975	2.64675	-1.13337	0.257058	NA
MDM_cover_S2_1006	None	11.3101	2.18479	1.9282	1.13307	0.257183	0.936435
MDM_cover_S10_4517	None	4.88226	-2.43009	2.14569	-1.13254	0.257406	NA
MDM_cover_S8_428	None	6.90765	1.23986	1.09678	1.13045	0.258286	NA
MDM_cover_S1_1118	None	5.13652	-1.51394	1.33934	-1.13036	0.258324	NA
MDM_cover_S7_3902	None	52.2624	1.42045	1.25681	1.1302	0.258393	0.936435
MDM_cover_S4_816	None	20.5297	1.7127	1.51642	1.12943	0.258714	0.936435
MDM_cover_S4_638	None	6.46146	1.80019	1.59421	1.1292	0.258813	NA
MDM_cover_S12_1045	None	3.53897	2.61858	2.31965	1.12887	0.258954	NA
MDM_cover_S4_1483	None	4.08216	2.12389	1.88376	1.12747	0.259543	NA
MDM_cover_S6_2313	5749257716	3.79224	3.08825	2.73982	1.12717	0.25967	NA
MDM_cover_S13_409	None	9.99363	-3.57547	3.17263	-1.12697	0.259753	0.936435
MDM_cover_S4_1290	48295	11.0174	-1.82186	1.61725	-1.12652	0.259946	0.936435
MDM_cover_S16_196	None	11.1702	1.46208	1.2982	1.12624	0.260064	0.936435
MDM_cover_S4_587	None	7.15398	1.95793	1.73912	1.12582	0.260241	NA
MDM_cover_S4_3138	None	15.4236	-2.32281	2.06339	-1.12573	0.260282	0.936435
MDM_cover_S18_619	None	21.346	-1.58268	1.40654	-1.12523	0.260493	0.936435
MDM_cover_S10_3207	None	6.33755	-2.1778	1.93575	-1.12504	0.260573	NA
MDM_cover_S18_1567	None	12.821	-1.11912	0.995342	-1.12436	0.260862	0.936435
MDM_cover_S4_2270	None	39.3195	-1.42381	1.26652	-1.1242	0.260929	0.936435
MDM_cover_S10_461	None	9.70719	-1.42006	1.26341	-1.12399	0.261018	0.936435
MDM_cover_S4_847	None	22.3767	0.902105	0.802723	1.12381	0.261095	0.936435
MDM_cover_S10_624	None	6.55471	-1.4147	1.25911	-1.12357	0.261194	NA
MDM_cover_S8_821	None	7.21737	-0.957509	0.852262	-1.12349	0.261229	NA
MDM_cover_S3_156	None	14.0523	1.20189	1.0698	1.12347	0.261239	0.936435
MDM_cover_S8_1657	None	5.10118	-2.17524	1.93676	-1.12314	0.261379	NA
MDM_cover_S8_2016	None	6.8618	-1.54178	1.37324	-1.12274	0.261549	NA
MDM_cover_S1_189	None	8.98027	-1.5317	1.3646	-1.12246	0.261669	0.936561
MDM_cover_S8_545	None	5.14746	-1.4779	1.31707	-1.12211	0.261818	NA
MDM_cover_S10_385	K03046	3.25416	-1.79265	1.59762	-1.12208	0.261829	NA
MDM_cover_S7_4582	None	33.0218	5.09778	4.54619	1.12133	0.262148	0.936862
MDM_cover_S8_2421	None	8.36434	-1.01653	0.907482	-1.12017	0.262642	NA
MDM_cover_S6_2652	None	14.6823	1.01558	0.907323	1.11932	0.263005	0.937814
MDM_cover_S10_3049	K03696	5.57202	-1.27218	1.13704	-1.11886	0.263201	NA
MDM_cover_S1_933	None	8.6722	-1.68597	1.50717	-1.11863	0.263297	NA
MDM_cover_S4_1822	None	246.766	-1.65282	1.47845	-1.11795	0.26359	0.937814
MDM_cover_S13_171	None	6.15563	-1.88887	1.69078	-1.11716	0.263925	NA
MDM_cover_S8_3832	None	30.1952	1.06956	0.957882	1.11659	0.264171	0.937814
MDM_cover_S15_972	None	32.8135	1.95371	1.75066	1.11598	0.264429	0.937814
MDM_cover_S12_616	None	7.61524	-2.9891	2.6785	-1.11596	0.264439	NA
MDM_cover_S6_2991	None	17.4654	1.16256	1.04234	1.11533	0.264709	0.937814
MDM_cover_S10_4519	None	29.6971	-2.32656	2.08746	-1.11454	0.265048	0.937814
MDM_cover_S13_667	None	4.75277	1.98386	1.78083	1.11401	0.265276	NA
MDM_cover_S16_1264	None	10.3791	0.780436	0.700741	1.11373	0.265396	0.937814
MDM_cover_S10_4751	None	100.926	-2.28282	2.05048	-1.11331	0.265576	0.937814
MDM_cover_S4_1410	None	3.82991	-1.84774	1.66009	-1.11304	0.265691	NA
MDM_cover_S4_3152	None	1.62507	5.10277	4.59141	1.11137	0.266408	NA
MDM_cover_S8_4275	None	3.26278	-2.40757	2.16696	-1.11104	0.266552	NA
MDM_cover_S16_1221	None	3.84309	-1.61973	1.45817	-1.1108	0.266656	NA
MDM_cover_S8_4922	None	6.76993	-2.09182	1.88394	-1.11034	0.266852	NA
MDM_cover_S7_3774	K03086	4.39797	-1.43629	1.29357	-1.11033	0.266857	NA
MDM_cover_S4_1543	None	3.61958	-1.43704	1.29434	-1.11026	0.266889	NA
MDM_cover_S10_2764	None	5.33499	1.46545	1.32135	1.10906	0.267404	NA
MDM_cover_S8_1101	None	5.93961	-1.55406	1.40184	-1.10859	0.267608	NA
MDM_cover_S11_905	None	173.461	-1.38187	1.2468	-1.10833	0.267721	0.940744
MDM_cover_S10_102	None	6.81585	-1.40069	1.26386	-1.10826	0.26775	NA
MDM_cover_S7_2394	None	3.59933	-2.08035	1.87715	-1.10825	0.267753	NA
MDM_cover_S8_5955	None	6.08953	-2.0014	1.80631	-1.10801	0.267859	NA
MDM_cover_S3_990	None	71.5255	0.75224	0.679032	1.10781	0.267943	0.940744
MDM_cover_S8_3703	K13993	4.45879	-1.4856	1.34293	-1.10624	0.268625	NA
MDM_cover_S12_49	None	6.68869	-1.79869	1.62636	-1.10596	0.268745	NA
MDM_cover_S6_1426	None	25.9979	-1.8445	1.66823	-1.10566	0.268872	0.940744
MDM_cover_S6_1193	None	3.70568	-1.61228	1.45941	-1.10475	0.269269	NA
MDM_cover_S14_502	None	4.46726	-2.0385	1.8456	-1.10452	0.269368	NA
MDM_cover_S8_1379	None	5.29049	2.45516	2.22312	1.10437	0.269431	NA
MDM_cover_S14_306	None	4.01464	2.35137	2.13006	1.1039	0.269638	NA
MDM_cover_S4_2572	None	3.21134	3.49629	3.16731	1.10387	0.269651	NA
MDM_cover_S9_88	None	6.18914	-3.38949	3.07182	-1.10342	0.269846	NA
MDM_cover_S1_734	None	6.87611	-0.904639	0.820033	-1.10317	0.269952	NA
MDM_cover_S1_23	None	74.2234	-1.45104	1.31551	-1.10302	0.270018	0.940744
MDM_cover_S9_1099	None	29.4369	-1.47951	1.34138	-1.10298	0.270036	0.940744
MDM_cover_S7_3874	None	5.77615	1.15652	1.04985	1.1016	0.270634	NA
MDM_cover_S11_996	None	7.89665	3.25682	2.95722	1.10131	0.270761	NA
MDM_cover_S8_3077	None	24.3096	0.84252	0.765169	1.10109	0.270857	0.940744
MDM_cover_S10_2266	None	8.82521	1.61301	1.46591	1.10035	0.271181	0.940744
MDM_cover_S2_830	69047	3.69281	-1.82997	1.66333	-1.10018	0.271253	NA
MDM_cover_S8_4094	None	2.69474	-2.37145	2.15726	-1.09929	0.271643	NA
MDM_cover_S15_556	None	19.5144	0.958972	0.87345	1.09791	0.272243	0.940744
MDM_cover_S8_2835	None	5.68541	-1.40329	1.27899	-1.09719	0.27256	NA
MDM_cover_S16_582	None	134.331	0.832202	0.758951	1.09652	0.272853	0.940744
MDM_cover_S10_1503	None	6.70793	2.16123	1.97147	1.09625	0.272969	NA
MDM_cover_S3_77	None	7.23355	-1.43887	1.31268	-1.09613	0.273022	NA
MDM_cover_S4_2962	None	9.05487	1.6811	1.53542	1.09488	0.273571	0.940744
MDM_cover_S15_369	None	6.01829	-1.23101	1.12635	-1.09292	0.274429	NA
MDM_cover_S8_2580	None	4.36459	-1.1079	1.01465	-1.09189	0.274879	NA
MDM_cover_S18_667	None	4.72685	-1.06352	0.974089	-1.09181	0.274915	NA
MDM_cover_S6_1233	None	7.86959	-1.29709	1.18864	-1.09124	0.275167	NA
MDM_cover_S7_3144	None	2.88552	1.68434	1.54399	1.0909	0.275316	NA
MDM_cover_S17_382	None	3.86723	-3.87892	3.55645	-1.09067	0.275416	NA
MDM_cover_S1_1058	None	19.2662	1.90207	1.7449	1.09008	0.27568	0.940744
MDM_cover_S16_274	None	4.74186	-1.36413	1.25177	-1.08976	0.275819	NA
MDM_cover_S8_4426	None	2.22374	2.09445	1.92296	1.08918	0.276075	NA
MDM_cover_S13_6	None	6.53242	1.42383	1.30843	1.08819	0.276509	NA
MDM_cover_S8_2158	None	5.21206	-2.1955	2.01844	-1.08772	0.276719	NA
MDM_cover_S8_241	None	5.26707	-1.76465	1.62244	-1.08765	0.27675	NA
MDM_cover_S7_3397	None	3.19893	1.77955	1.63787	1.0865	0.277257	NA
MDM_cover_S17_1151	None	13.7253	-1.08552	0.999608	-1.08595	0.277502	0.940744
MDM_cover_S4_1380	None	5.52626	1.99709	1.84048	1.08509	0.277881	NA
MDM_cover_S4_2694	None	6.02053	1.52944	1.40952	1.08508	0.277886	NA
MDM_cover_S7_2226	None	19.8037	1.89151	1.74448	1.08428	0.27824	0.940744
MDM_cover_S8_4238	None	7.60888	-1.0615	0.980169	-1.08298	0.278817	NA
MDM_cover_S6_1919	None	17.1357	-1.66711	1.53949	-1.0829	0.278854	0.940744
MDM_cover_S8_1757	None	2.35329	-1.88455	1.74086	-1.08254	0.279014	NA
MDM_cover_S14_980	None	11.8394	-1.52516	1.41022	-1.0815	0.279474	0.940744
MDM_cover_S1_2097	None	40.7821	-1.46555	1.35515	-1.08147	0.27949	0.940744
MDM_cover_S3_1172	None	40.7821	-1.46555	1.35515	-1.08147	0.27949	0.940744
MDM_cover_S8_1596	None	8.04887	-2.21095	2.04619	-1.08052	0.279911	NA
MDM_cover_S8_5790	None	13.8377	-1.08028	1.00105	-1.07915	0.280519	0.940744
MDM_cover_S9_14	None	9.67885	-1.56374	1.45073	-1.0779	0.281078	0.940744
MDM_cover_S8_5795	None	8.06752	-2.7366	2.53886	-1.07789	0.281084	NA
MDM_cover_S10_2458	None	5.52187	-2.68392	2.49206	-1.07699	0.281485	NA
MDM_cover_S2_870	None	241.822	0.568303	0.527797	1.07675	0.281594	0.940744
MDM_cover_S9_1001	None	21.0748	1.18956	1.10557	1.07598	0.281938	0.940744
MDM_cover_S7_1985	None	1.58256	1.55686	1.44728	1.07571	0.282055	NA
MDM_cover_S9_21	None	22.2715	-2.17926	2.0262	-1.07554	0.282133	0.940744
MDM_cover_S8_5563	None	48.7639	-1.79191	1.66645	-1.07529	0.282246	0.940744
MDM_cover_S3_1144	None	8391.54	-1.14158	1.06293	-1.07399	0.282828	0.940744
MDM_cover_S6_1752	None	16.0767	1.13066	1.05308	1.07367	0.28297	0.940744
MDM_cover_S16_523	None	11.8413	1.91949	1.78838	1.07332	0.28313	0.940744
MDM_cover_S4_1094	None	12.9253	1.10408	1.0287	1.07328	0.283147	0.940744
MDM_cover_S10_4522	None	12.73	1.48899	1.38771	1.07299	0.283276	0.940744
MDM_cover_S10_1003	None	19.9805	-1.09015	1.0164	-1.07256	0.283469	0.940744
MDM_cover_S9_990	None	4.47921	-1.60215	1.49408	-1.07233	0.283571	NA
MDM_cover_S16_993	COG3744	18.9714	-1.42275	1.3272	-1.07199	0.283724	0.940744
MDM_cover_S8_2015	None	12.0437	-1.4162	1.32135	-1.07179	0.283816	0.940744
MDM_cover_S2_1032	None	4.68511	-1.16075	1.08383	-1.07098	0.284181	NA
MDM_cover_S10_3289	None	18.4932	-2.11554	1.97794	-1.06957	0.284814	0.940744
MDM_cover_S15_985	None	14.6589	0.959901	0.897978	1.06896	0.285089	0.940744
MDM_cover_S10_1972	None	11.5958	-1.91886	1.79711	-1.06775	0.285633	0.940744
MDM_cover_S7_1147	None	4.86352	-1.23763	1.1597	-1.0672	0.28588	NA
MDM_cover_S6_2318	None	5.4241	-1.33092	1.24787	-1.06656	0.286171	NA
MDM_cover_S10_2104	None	4.85432	-1.74142	1.63328	-1.06621	0.28633	NA
MDM_cover_S8_3659	47413	4.15627	-1.56855	1.47116	-1.0662	0.286335	NA
MDM_cover_S8_4994	None	5.19767	-1.49037	1.3981	-1.06599	0.286426	NA
MDM_cover_S8_0	None	13.5234	-1.38168	1.2964	-1.06578	0.286523	0.940744
MDM_cover_S4_322	None	1.72461	5.47023	5.13295	1.06571	0.286556	NA
MDM_cover_S10_3165	None	61.0153	-1.34502	1.26247	-1.06539	0.286701	0.940744
MDM_cover_S7_3439	None	12.843	1.9878	1.86595	1.0653	0.286739	0.940744
MDM_cover_S8_339	None	5.67664	-1.66039	1.55902	-1.06502	0.286869	NA
MDM_cover_S8_1688	None	4.66451	1.47755	1.3878	1.06467	0.287027	NA
MDM_cover_S18_1082	None	9.60911	-1.39139	1.30695	-1.06461	0.287053	0.940744
MDM_cover_S4_2526	None	4.14834	-1.20141	1.12873	-1.06439	0.287151	NA
MDM_cover_S9_398	None	7.71168	-1.26225	1.18589	-1.06439	0.287153	NA
MDM_cover_S18_1141	None	5.33417	-1.27589	1.19927	-1.06389	0.287379	NA
MDM_cover_S10_178	None	5.96821	-1.59046	1.49499	-1.06386	0.287392	NA
MDM_cover_S9_395	None	12.6179	-0.978629	0.920413	-1.06325	0.287669	0.940744
MDM_cover_S8_5062	None	5.64994	-1.27297	1.19738	-1.06313	0.287725	NA
MDM_cover_S6_2939	None	4.54754	1.80961	1.70246	1.06294	0.28781	NA
MDM_cover_S7_4449	None	8.86708	2.92678	2.75372	1.06284	0.287853	0.940744
MDM_cover_S18_550	None	3.87734	2.05602	1.93456	1.06278	0.287881	NA
MDM_cover_S8_850	None	2.50494	-5.00722	4.71621	-1.0617	0.288371	NA
MDM_cover_S1_1339	50346	4.98207	-1.98976	1.87454	-1.06146	0.28848	NA
MDM_cover_S10_2470	None	16.2182	-1.87091	1.76268	-1.0614	0.288507	0.940744
MDM_cover_S4_1112	None	8.1111	5.44673	5.13304	1.06111	0.288639	NA
MDM_cover_S3_558	None	6.00988	1.30609	1.23127	1.06077	0.288795	NA
MDM_cover_S6_1133	None	11.0149	-1.23273	1.16224	-1.06065	0.288848	0.940744
MDM_cover_S7_2563	None	4.80495	-1.45337	1.37122	-1.05991	0.289185	NA
MDM_cover_S7_402	None	7.75712	1.29906	1.2267	1.05899	0.289605	NA
MDM_cover_S7_1512	None	24.2176	2.2544	2.12961	1.0586	0.289784	0.940744
MDM_cover_S4_1913	None	8.50503	-2.31643	2.18827	-1.05857	0.289797	NA
MDM_cover_S8_5535	55608	10.0608	-3.21606	3.03823	-1.05853	0.289815	0.940744
MDM_cover_S7_942	None	9.11526	-1.27902	1.20842	-1.05843	0.289859	0.940744
MDM_cover_S8_2712	None	6.20691	-1.77022	1.6729	-1.05817	0.289976	NA
MDM_cover_S10_4534	None	4.90588	1.59223	1.50535	1.05771	0.290185	NA
MDM_cover_S7_1340	None	12.7738	1.23722	1.1704	1.05709	0.29047	0.940744
MDM_cover_S2_236	None	8.43466	-5.44741	5.15341	-1.05705	0.290489	NA
MDM_cover_S8_1616	None	20.5168	-0.993747	0.940508	-1.05661	0.290691	0.940744
MDM_cover_S8_5511	None	4.76043	-1.49956	1.41953	-1.05638	0.290795	NA
MDM_cover_S18_1638	None	8.27669	-0.797499	0.754979	-1.05632	0.290822	NA
MDM_cover_S4_2927	None	82.0423	-1.01832	0.964172	-1.05616	0.290896	0.940744
MDM_cover_S16_940	None	12.4073	-1.82488	1.72921	-1.05532	0.291277	0.940744
MDM_cover_S8_1383	None	85.7169	0.895515	0.848608	1.05528	0.291299	0.940744
MDM_cover_S15_193	None	15.3399	1.46793	1.39234	1.05429	0.29175	0.940744
MDM_cover_S17_1856	None	8.64113	1.9274	1.82832	1.05419	0.291796	NA
MDM_cover_S8_5863	None	111.454	0.676142	0.64176	1.05357	0.292078	0.940744
MDM_cover_S6_3264	None	10.7546	-1.64014	1.55693	-1.05345	0.292136	0.940744
MDM_cover_S7_4287	None	15.8895	1.15903	1.10076	1.05293	0.292372	0.940744
MDM_cover_S18_1231	None	9.01764	-1.3054	1.23991	-1.05282	0.292425	0.940744
MDM_cover_S1_758	None	3.23429	-1.70441	1.61949	-1.05243	0.292601	NA
MDM_cover_S8_1821	None	11.12	-1.11857	1.06309	-1.05218	0.292715	0.940744
MDM_cover_S2_627	None	3.80568	-1.25861	1.19652	-1.0519	0.292847	NA
MDM_cover_S8_5097	None	8.07655	-1.45319	1.38199	-1.05152	0.293021	NA
MDM_cover_S15_1171	None	152.181	0.736228	0.700257	1.05137	0.29309	0.940744
MDM_cover_S1_1662	None	15.3933	-1.30616	1.24291	-1.05089	0.293308	0.940744
MDM_cover_S7_4662	None	26.3137	-0.899535	0.856244	-1.05056	0.293461	0.940744
MDM_cover_S10_2138	K10946	10.0442	-1.17479	1.11909	-1.04978	0.293821	0.940744
MDM_cover_S1_1891	None	22.1671	-1.17689	1.12176	-1.04915	0.294108	0.940744
MDM_cover_S10_1487	None	3.36166	1.66104	1.58385	1.04874	0.294298	NA
MDM_cover_S10_3472	None	36.3952	0.834908	0.796423	1.04832	0.29449	0.940744
MDM_cover_S8_1696	None	32.4761	-1.51486	1.44547	-1.048	0.294637	0.940744
MDM_cover_S1_121	None	121.486	-2.06484	1.9705	-1.04788	0.294694	0.940744
MDM_cover_S8_4814	None	40.2252	-0.791369	0.755244	-1.04783	0.294716	0.940744
MDM_cover_S8_3943	None	8.47221	-0.916244	0.874499	-1.04774	0.29476	NA
MDM_cover_S8_6054	None	4.38807	1.58175	1.51072	1.04702	0.295092	NA
MDM_cover_S8_3202	None	5.04601	-1.21156	1.15738	-1.04681	0.295188	NA
MDM_cover_S8_2746	None	13.2055	-1.19659	1.14524	-1.04484	0.296098	0.940744
MDM_cover_S9_1266	None	5.88352	1.25317	1.20068	1.04372	0.296616	NA
MDM_cover_S16_360	None	16.6971	-1.0656	1.02167	-1.043	0.296949	0.940744
MDM_cover_S4_2074	None	8.03359	-2.38415	2.28642	-1.04274	0.297068	NA
MDM_cover_S8_5800	None	71.0005	-1.93884	1.85959	-1.04262	0.297127	0.940744
MDM_cover_S13_960	None	4.16578	-1.98874	1.90753	-1.04257	0.297147	NA
MDM_cover_S14_62	None	7.29251	-1.4306	1.37326	-1.04176	0.297523	NA
MDM_cover_S18_656	None	9.24987	-0.99399	0.95499	-1.04084	0.297951	0.940744
MDM_cover_S10_2740	K02355	9.37958	-1.47514	1.41765	-1.04055	0.298083	0.940744
MDM_cover_S1_158	None	4.50396	-1.72931	1.66268	-1.04007	0.298306	NA
MDM_cover_S15_851	None	9.68558	2.07226	1.99289	1.03983	0.298421	0.940744
MDM_cover_S18_534	None	8.17842	-1.43047	1.37709	-1.03877	0.298912	NA
MDM_cover_S8_1440	None	7.61918	-1.27565	1.22806	-1.03876	0.298917	NA
MDM_cover_S16_553	None	26.9811	1.22048	1.17584	1.03797	0.299286	0.940744
MDM_cover_S1_1108	None	22.8565	-1.30858	1.26078	-1.03792	0.299308	0.940744
MDM_cover_S8_5486	None	8.87645	-0.970381	0.935012	-1.03783	0.29935	0.940744
MDM_cover_S15_784	None	14.175	-0.995492	0.959313	-1.03771	0.299404	0.940744
MDM_cover_S10_2537	None	12.1603	1.2787	1.23339	1.03673	0.29986	0.940744
MDM_cover_S13_1164	None	28.1812	-1.35987	1.31216	-1.03636	0.300034	0.940744
MDM_cover_S8_6164	None	3.27656	1.50419	1.45214	1.03584	0.300276	NA
MDM_cover_S3_182	None	10.1259	-1.3905	1.34248	-1.03577	0.300309	0.940744
MDM_cover_S7_1028	None	8.05122	1.6492	1.59277	1.03543	0.300469	NA
MDM_cover_S8_751	None	6.60889	-1.26128	1.21955	-1.03422	0.301033	NA
MDM_cover_S8_4219	None	4.30652	-1.09306	1.05707	-1.03404	0.301116	NA
MDM_cover_S11_202	None	36.1456	-1.2538	1.21286	-1.03375	0.301252	0.940744
MDM_cover_S11_378	None	32.1878	-1.27008	1.22868	-1.03369	0.301281	0.940744
MDM_cover_S7_1799	None	30.2031	1.77773	1.72082	1.03307	0.301571	0.940744
MDM_cover_S7_4249	None	3.44242	-1.14152	1.10609	-1.03203	0.302056	NA
MDM_cover_S8_6063	K02690	6.16088	-1.4315	1.38716	-1.03197	0.302087	NA
MDM_cover_S13_816	None	23.7231	-1.11224	1.07884	-1.03096	0.302558	0.940744
MDM_cover_S5_42	None	20.1953	-1.70988	1.65877	-1.03081	0.302629	0.940744
MDM_cover_S4_1396	None	19.8095	1.12939	1.09578	1.03067	0.302694	0.940744
MDM_cover_S10_1767	None	18.0401	-1.29342	1.25537	-1.03031	0.302866	0.940744
MDM_cover_S8_1985	None	11.9308	-1.17314	1.13955	-1.02948	0.303255	0.940744
MDM_cover_S13_222	None	8.02415	-1.82268	1.77074	-1.02934	0.303322	NA
MDM_cover_S8_1074	None	6.60648	-0.795075	0.77279	-1.02884	0.303557	NA
MDM_cover_S1_417	None	4.97108	-1.43052	1.39061	-1.0287	0.30362	NA
MDM_cover_S7_3666	None	13.5828	0.989874	0.962498	1.02844	0.303741	0.940744
MDM_cover_S7_2756	None	9.04304	-1.48869	1.44753	-1.02843	0.303748	0.940744
MDM_cover_S18_743	None	78.8238	-1.00461	0.977128	-1.02812	0.303892	0.940744
MDM_cover_S10_263	None	4.70215	-1.18008	1.14796	-1.02799	0.303957	NA
MDM_cover_S10_2794	None	3.13034	-2.14761	2.08928	-1.02792	0.303988	NA
MDM_cover_S7_3712	None	4.22752	2.61314	2.54224	1.02789	0.304002	NA
MDM_cover_S7_2112	None	5.50654	-2.8736	2.7968	-1.02746	0.304205	NA
MDM_cover_S7_3238	None	12.2954	2.47477	2.40952	1.02708	0.304383	0.940744
MDM_cover_S16_223	None	140.009	0.893584	0.870189	1.02688	0.304475	0.940744
MDM_cover_S7_3163	None	2.11506	2.95008	2.87348	1.02666	0.304583	NA
MDM_cover_S16_778	None	30.974	-1.33822	1.30347	-1.02665	0.304584	0.940744
MDM_cover_S11_856	None	12.7665	-1.21875	1.18724	-1.02654	0.304638	0.940744
MDM_cover_S7_2139	None	49.4724	1.04633	1.01933	1.02648	0.304663	0.940744
MDM_cover_S14_746	None	18.9838	-0.870998	0.848569	-1.02643	0.304688	0.940744
MDM_cover_S7_3208	None	18.2531	1.10555	1.07737	1.02616	0.304818	0.940744
MDM_cover_S18_1117	None	15.9815	-0.958998	0.934634	-1.02607	0.30486	0.940744
MDM_cover_S7_3107	None	3.69088	-3.14052	3.06087	-1.02602	0.304881	NA
MDM_cover_S6_1424	None	4.27567	-1.68044	1.63786	-1.026	0.304893	NA
MDM_cover_S8_126	None	5.3648	-1.14311	1.11627	-1.02405	0.305814	NA
MDM_cover_S9_590	None	6.67199	-1.35169	1.32023	-1.02383	0.305916	NA
MDM_cover_S4_2098	None	3.60619	-1.24273	1.21392	-1.02373	0.305961	NA
MDM_cover_S9_663	None	16.2397	-1.00143	0.978223	-1.02373	0.305964	0.942582
MDM_cover_S4_1158	None	2.13498	4.69891	4.59008	1.02371	0.305973	NA
MDM_cover_S12_453	None	12.0875	-0.789876	0.772025	-1.02312	0.30625	0.942582
MDM_cover_S8_4588	None	4.31483	-1.35711	1.32656	-1.02303	0.306293	NA
MDM_cover_S17_1255	None	10.4721	1.67672	1.64111	1.0217	0.306925	0.942645
MDM_cover_S11_611	None	6.9888	-1.59725	1.56395	-1.02129	0.307115	NA
MDM_cover_S7_368	None	46.4529	-0.800982	0.784348	-1.02121	0.307156	0.942645
MDM_cover_S8_886	None	4.43272	-1.30341	1.27814	-1.01977	0.307838	NA
MDM_cover_S4_1385	None	8.68891	1.49532	1.46667	1.01954	0.307949	NA
MDM_cover_S10_2968	None	5.46586	-1.50501	1.4774	-1.01869	0.308351	NA
MDM_cover_S14_1232	None	8.06733	-1.49969	1.47274	-1.0183	0.308535	NA
MDM_cover_S8_5412	None	7.19903	-1.00175	0.983861	-1.01818	0.308593	NA
MDM_cover_S11_1039	None	13.2781	-1.09481	1.07639	-1.01711	0.3091	0.942645
MDM_cover_S10_4001	None	4.60532	-1.94323	1.9108	-1.01697	0.309167	NA
MDM_cover_S4_719	None	4.33063	2.43326	2.39309	1.01678	0.309256	NA
MDM_cover_S10_2128	None	6.13683	-1.38399	1.36133	-1.01665	0.309322	NA
MDM_cover_S8_4696	None	7.29554	-1.63687	1.61037	-1.01646	0.309411	NA
MDM_cover_S16_512	None	40.0701	-2.5383	2.49726	-1.01643	0.309423	0.942645
MDM_cover_S13_163	None	13.0424	1.54195	1.51743	1.01616	0.309553	0.942645
MDM_cover_S7_4209	None	6.3187	1.40615	1.38479	1.01543	0.309901	NA
MDM_cover_S15_1283	47240	4.86728	-1.95986	1.93015	-1.01539	0.309919	NA
MDM_cover_S1_415	None	5.58973	-3.09736	3.05289	-1.01457	0.310313	NA
MDM_cover_S6_312	None	51.1107	2.76337	2.72412	1.01441	0.310388	0.942645
MDM_cover_S8_603	None	4.59181	-1.91751	1.89068	-1.01419	0.310492	NA
MDM_cover_S15_320	None	21.4278	1.20755	1.19082	1.01404	0.310561	0.942645
MDM_cover_S8_2528	None	17.2235	1.32266	1.30521	1.01338	0.310881	0.942645
MDM_cover_S17_1725	PF06868	4.93886	-3.46261	3.41946	-1.01262	0.311242	NA
MDM_cover_S7_1517	None	6.5757	1.14279	1.12864	1.01254	0.311281	NA
MDM_cover_S8_3723	None	4.51287	-1.69174	1.67197	-1.01183	0.311621	NA
MDM_cover_S4_0	None	2.83952	-1.72388	1.70433	-1.01147	0.311793	NA
MDM_cover_S8_4957	None	13.5432	1.14797	1.13498	1.01145	0.311802	0.942645
MDM_cover_S16_741	None	216.107	-1.96151	1.94052	-1.01082	0.312103	0.942645
MDM_cover_S8_1703	None	10.2189	-0.921463	0.91173	-1.01068	0.312172	0.942645
MDM_cover_S12_507	None	9.11809	-0.942253	0.932919	-1.01001	0.312493	0.942645
MDM_cover_S18_801	None	21.6088	0.703473	0.696585	1.00989	0.312549	0.942645
MDM_cover_S7_85	None	2.5087	5.14069	5.09275	1.00941	0.312776	NA
MDM_cover_S14_1263	None	9.67185	-1.73527	1.72159	-1.00795	0.31348	0.942645
MDM_cover_S8_4990	None	7.36938	-1.88558	1.87188	-1.00732	0.313781	NA
MDM_cover_S4_2674	None	5.81224	-1.24744	1.23874	-1.00703	0.313922	NA
MDM_cover_S9_310	None	12.1105	-2.70083	2.68264	-1.00678	0.31404	0.942645
MDM_cover_S1_1121	None	4.49642	-2.2052	2.19235	-1.00586	0.314482	NA
MDM_cover_S7_3921	None	5.29484	-1.3017	1.29414	-1.00584	0.314492	NA
MDM_cover_S8_2945	None	24.9319	1.50063	1.49294	1.00515	0.314827	0.942645
MDM_cover_S8_4987	None	2.9082	-1.6553	1.64689	-1.0051	0.314846	NA
MDM_cover_S14_1016	None	12.4297	-1.34803	1.34123	-1.00507	0.314862	0.942645
MDM_cover_S1_878	None	23.2403	-0.973651	0.969132	-1.00466	0.315059	0.942645
MDM_cover_S11_422	None	28.556	-0.889801	0.885992	-1.0043	0.315235	0.942645
MDM_cover_S10_4685	K02990	15.6793	-1.16649	1.16192	-1.00393	0.315412	0.942645
MDM_cover_S11_836	None	8.00238	-2.13094	2.12304	-1.00372	0.315513	NA
MDM_cover_S6_2547	None	17.3717	1.20222	1.19784	1.00366	0.315543	0.942645
MDM_cover_S5_693	None	2.34933	-2.78876	2.77914	-1.00346	0.315638	NA
MDM_cover_S6_2909	None	48.0027	-0.637438	0.635505	-1.00304	0.315841	0.942645
MDM_cover_S17_211	None	11.0442	-1.57907	1.57489	-1.00265	0.316029	0.942645
MDM_cover_S10_2162	None	3.28753	2.08901	2.0839	1.00245	0.316126	NA
MDM_cover_S4_964	None	71.1183	0.993083	0.990662	1.00244	0.316129	0.942645
MDM_cover_S13_749	None	16.2963	2.00498	2.00178	1.0016	0.316536	0.942645
MDM_cover_S1_997	None	10.6455	1.74806	1.74549	1.00147	0.316599	0.942645
MDM_cover_S1_981	None	4.34303	-3.45184	3.44727	-1.00132	0.31667	NA
MDM_cover_S17_1468	None	4.31452	-1.57977	1.57889	-1.00056	0.317039	NA
MDM_cover_S8_4854	None	4.94989	-1.02202	1.02245	-0.999577	0.317515	NA
MDM_cover_S9_79	None	7.03437	2.80191	2.80448	0.999085	0.317754	NA
MDM_cover_S10_2843	None	5.48019	1.6139	1.61679	0.998213	0.318176	NA
MDM_cover_S18_836	None	7.45547	-1.6488	1.65217	-0.997956	0.318301	NA
MDM_cover_S18_1461	None	42.4804	1.94644	1.95349	0.996393	0.319059	0.943289
MDM_cover_S10_200	None	3.72756	-1.46172	1.46715	-0.996304	0.319103	NA
MDM_cover_S15_1006	None	4.30976	-1.87685	1.88408	-0.996161	0.319172	NA
MDM_cover_S17_879	None	11.2488	-1.33424	1.33947	-0.996091	0.319206	0.943289
MDM_cover_S14_25	None	55.3142	-2.28015	2.2896	-0.995875	0.319311	0.943289
MDM_cover_S17_659	None	9.33323	-1.17598	1.18199	-0.994919	0.319776	0.943289
MDM_cover_S10_3464	None	57.8234	1.04477	1.05066	0.994394	0.320031	0.943289
MDM_cover_S12_584	None	11.8892	-1.41051	1.41847	-0.994392	0.320032	0.943289
MDM_cover_S10_1921	None	15.4568	-1.15227	1.15889	-0.994295	0.320079	0.943289
MDM_cover_S12_873	None	14.5858	-1.60327	1.61278	-0.994104	0.320172	0.943289
MDM_cover_S10_1754	51182	4.93516	1.58506	1.59481	0.993883	0.32028	NA
MDM_cover_S7_4006	None	3.01708	3.7295	3.75345	0.99362	0.320408	NA
MDM_cover_S8_3002	None	37.8659	-0.965037	0.971651	-0.993192	0.320616	0.943289
MDM_cover_S8_496	None	15.9156	-1.23113	1.2403	-0.992604	0.320903	0.943289
MDM_cover_S8_2806	None	9.93631	-2.57898	2.59973	-0.992021	0.321187	0.943289
MDM_cover_S1_1665	None	5.4397	-2.4726	2.49448	-0.991225	0.321576	NA
MDM_cover_S8_4788	None	4.21831	1.55386	1.56791	0.991041	0.321665	NA
MDM_cover_S8_967	None	6.72113	-1.18486	1.19659	-0.990197	0.322078	NA
MDM_cover_S2_920	None	40.6075	-1.38191	1.39563	-0.990171	0.322091	0.944558
MDM_cover_S10_2065	None	3.51954	-1.3582	1.37225	-0.989759	0.322292	NA
MDM_cover_S8_531	None	18.3727	-1.59491	1.61182	-0.989506	0.322415	0.944558
MDM_cover_S7_934	None	2.46451	1.99184	2.01385	0.989072	0.322628	NA
MDM_cover_S4_271	None	23.6431	1.08916	1.10191	0.988427	0.322943	0.944938
MDM_cover_S7_2224	None	3.1745	2.25753	2.28551	0.987755	0.323273	NA
MDM_cover_S1_1309	110921	6.31737	-1.46629	1.48502	-0.987393	0.32345	NA
MDM_cover_S8_4003	K10946	11.4081	-1.44561	1.46445	-0.987135	0.323576	0.945624
MDM_cover_S6_2137	55718	3.40317	1.30189	1.31886	0.987135	0.323576	NA
MDM_cover_S8_5917	None	7.36347	-1.06132	1.07518	-0.987108	0.32359	NA
MDM_cover_S10_4035	None	8.76524	0.839168	0.850971	0.986131	0.324069	NA
MDM_cover_S16_401	None	48.4456	-1.43093	1.45108	-0.986111	0.324079	0.945927
MDM_cover_S10_2442	None	5.10314	0.972268	0.986072	0.986001	0.324133	NA
MDM_cover_S8_685	None	2.31088	2.30152	2.33745	0.984626	0.324808	NA
MDM_cover_S8_6001	None	17.5984	1.59074	1.61617	0.984266	0.324985	0.947407
MDM_cover_S1_1148	None	3.27561	-1.59675	1.62352	-0.983514	0.325355	NA
MDM_cover_S18_194	None	6.58219	1.57397	1.60084	0.983212	0.325503	NA
MDM_cover_S1_1270	None	3.61702	-2.00909	2.04421	-0.982823	0.325695	NA
MDM_cover_S1_1772	None	48.6442	0.737693	0.751296	0.981894	0.326152	0.949643
MDM_cover_S7_205	None	3.20557	1.55748	1.58652	0.981697	0.326249	NA
MDM_cover_S8_2445	None	3.08138	2.01253	2.0502	0.981627	0.326284	NA
MDM_cover_S16_418	None	33.4833	-2.2898	2.33446	-0.980869	0.326657	0.949949
MDM_cover_S8_5918	None	6.20257	-1.63075	1.66283	-0.980706	0.326738	NA
MDM_cover_S4_2322	None	7.43758	0.881791	0.900123	0.979634	0.327267	NA
MDM_cover_S6_166	None	4.77051	1.53287	1.56543	0.979206	0.327478	NA
MDM_cover_S12_677	None	8.38772	-0.754384	0.770673	-0.978865	0.327647	NA
MDM_cover_S6_197	None	5.26403	1.25842	1.28591	0.978616	0.32777	NA
MDM_cover_S8_2673	None	3.76536	-1.89473	1.93709	-0.978131	0.328009	NA
MDM_cover_S6_1149	None	5.89506	1.4957	1.52932	0.978014	0.328067	NA
MDM_cover_S11_489	None	4.94555	-2.15934	2.20864	-0.977679	0.328233	NA
MDM_cover_S7_4218	K02520	4.00407	1.88435	1.92968	0.976511	0.328811	NA
MDM_cover_S3_1003	None	14.6336	2.11344	2.16588	0.975787	0.32917	0.95506
MDM_cover_S2_689	None	29.379	0.887707	0.909829	0.975686	0.32922	0.95506
MDM_cover_S2_758	None	5.14238	-1.28777	1.32058	-0.975154	0.329484	NA
MDM_cover_S12_698	None	6.42451	-0.856215	0.878053	-0.975129	0.329496	NA
MDM_cover_S10_3102	K02864	5.75844	-1.52196	1.56189	-0.97444	0.329838	NA
MDM_cover_S8_1224	None	30.7367	-1.19053	1.22257	-0.973792	0.33016	0.956525
MDM_cover_S8_4257	None	2.05132	-1.96953	2.02299	-0.973572	0.330269	NA
MDM_cover_S8_2635	None	32.8795	-0.802632	0.824918	-0.972984	0.330561	0.956525
MDM_cover_S18_1588	None	7.59469	1.26472	1.3011	0.972035	0.331033	NA
MDM_cover_S7_2393	None	5.83104	-1.00193	1.0314	-0.971422	0.331338	NA
MDM_cover_S3_1065	None	14.7695	1.50353	1.54829	0.971089	0.331504	0.956525
MDM_cover_S1_1383	None	5.47476	-0.971784	1.00074	-0.971069	0.331514	NA
MDM_cover_S1_1034	None	11.4626	-2.26802	2.33569	-0.971029	0.331534	0.956525
MDM_cover_S8_5885	None	11.4943	-1.70944	1.76136	-0.970521	0.331787	0.956525
MDM_cover_S1_708	None	10.1493	-1.74808	1.80251	-0.969805	0.332144	0.956525
MDM_cover_S4_307	COG4939	3.13869	-1.92184	1.98184	-0.969725	0.332184	NA
MDM_cover_S8_4641	None	4.52351	-1.31256	1.35361	-0.969674	0.332209	NA
MDM_cover_S17_191	None	6.95977	-2.04553	2.10951	-0.969673	0.332209	NA
MDM_cover_S8_4335	None	7.36417	-1.17995	1.21776	-0.968949	0.33257	NA
MDM_cover_S8_3171	None	3.41419	-1.96257	2.0275	-0.967974	0.333057	NA
MDM_cover_S7_1304	51182	5.6552	0.964273	0.996426	0.967732	0.333178	NA
MDM_cover_S17_1123	None	5.26717	-2.19539	2.26973	-0.96725	0.333419	NA
MDM_cover_S12_1305	None	17.3983	-0.707602	0.731767	-0.966976	0.333556	0.958337
MDM_cover_S6_2353	None	2.67633	4.58849	4.74524	0.966967	0.33356	NA
MDM_cover_S1_2127	None	11.9962	-1.67162	1.72914	-0.966729	0.333679	0.958337
MDM_cover_S6_253	COG1180	4.18426	2.19939	2.27631	0.966207	0.33394	NA
MDM_cover_S13_90	None	13.3184	0.786125	0.81382	0.965968	0.33406	0.958337
MDM_cover_S7_4353	None	16.5353	2.4784	2.56921	0.964652	0.334719	0.958337
MDM_cover_S6_547	None	41.8863	0.897084	0.930141	0.96446	0.334816	0.958337
MDM_cover_S2_332	None	6.44079	1.73382	1.79798	0.964317	0.334887	NA
MDM_cover_S15_1118	None	3.85917	-1.62889	1.68945	-0.964156	0.334968	NA
MDM_cover_S7_282	None	4.81723	1.02614	1.0643	0.964146	0.334973	NA
MDM_cover_S13_141	None	5.37296	-1.28421	1.33339	-0.963117	0.335489	NA
MDM_cover_S8_5158	None	3.15244	-1.16979	1.21474	-0.962994	0.33555	NA
MDM_cover_S8_2190	None	8.2872	-1.04399	1.0842	-0.962913	0.335591	NA
MDM_cover_S17_978	None	15.2188	-2.34407	2.43455	-0.962837	0.335629	0.958337
MDM_cover_S17_1619	None	4.38635	-1.24424	1.29412	-0.961457	0.336323	NA
MDM_cover_S7_4649	None	9.01361	-0.761663	0.793077	-0.96039	0.336859	0.958337
MDM_cover_S17_1166	None	10.5731	2.31666	2.41351	0.959874	0.337119	0.958337
MDM_cover_S6_3078	None	4.91455	-1.58933	1.65594	-0.959776	0.337168	NA
MDM_cover_S6_3055	None	17.7711	1.15845	1.20724	0.959585	0.337264	0.958337
MDM_cover_S8_1607	None	16.696	0.98999	1.03187	0.959413	0.337351	0.958337
MDM_cover_S6_1887	None	5.21276	-2.44786	2.55256	-0.95898	0.337569	NA
MDM_cover_S1_2049	None	4.13956	-3.80066	3.96767	-0.957909	0.338109	NA
MDM_cover_S7_1598	None	15.5139	-1.26531	1.32144	-0.957526	0.338302	0.958337
MDM_cover_S6_1380	None	3.82255	-2.48449	2.59471	-0.95752	0.338305	NA
MDM_cover_S7_987	None	5.46146	1.85361	1.93745	0.956724	0.338706	NA
MDM_cover_S13_1032	None	6.40469	-1.05312	1.10155	-0.956031	0.339057	NA
MDM_cover_S17_272	None	4.54268	-1.24857	1.30645	-0.955693	0.339228	NA
MDM_cover_S4_3005	None	12.0572	-1.05476	1.10525	-0.954325	0.339919	0.958337
MDM_cover_S8_1631	None	3.18817	-1.44146	1.51062	-0.954218	0.339973	NA
MDM_cover_S6_2636	None	3.34073	-1.60768	1.68507	-0.954068	0.340049	NA
MDM_cover_S1_818	None	2.9328	-3.26977	3.42826	-0.95377	0.3402	NA
MDM_cover_S17_1865	None	10.0896	-1.9912	2.08774	-0.953758	0.340206	0.958337
MDM_cover_S7_1121	None	12.5761	0.962259	1.00917	0.953513	0.34033	0.958337
MDM_cover_S14_1075	None	5.73228	-1.95938	2.05527	-0.953342	0.340417	NA
MDM_cover_S1_449	None	16.3213	-2.43085	2.55145	-0.952732	0.340726	0.958337
MDM_cover_S4_1433	None	7.03124	-1.0656	1.11921	-0.952108	0.341042	NA
MDM_cover_S9_1163	None	10.3035	-1.05423	1.10759	-0.951826	0.341185	0.958337
MDM_cover_S12_502	None	4.72809	2.53866	2.66774	0.951615	0.341292	NA
MDM_cover_S8_182	None	363.223	-0.613802	0.645464	-0.950947	0.341631	0.958337
MDM_cover_S16_686	57642	94.7656	1.3826	1.45403	0.950879	0.341666	0.958337
MDM_cover_S10_2836	None	6.08002	-1.51629	1.59567	-0.950252	0.341984	NA
MDM_cover_S9_206	None	2.56784	3.00716	3.16553	0.949969	0.342128	NA
MDM_cover_S7_2663	None	3.35599	1.35439	1.42672	0.949305	0.342465	NA
MDM_cover_S15_1219	None	14.9599	-1.60843	1.6945	-0.949201	0.342518	0.958337
MDM_cover_S8_1225	None	27.1656	-1.52889	1.613	-0.947859	0.343201	0.958337
MDM_cover_S8_2571	None	32.2069	-1.21109	1.27908	-0.946839	0.343721	0.958337
MDM_cover_S10_2613	48113	7.12001	-2.10566	2.22449	-0.946581	0.343852	NA
MDM_cover_S10_350	None	13.3957	-1.23208	1.30225	-0.946119	0.344088	0.958337
MDM_cover_S15_976	None	13.4261	0.777695	0.822211	0.945858	0.344221	0.958337
MDM_cover_S6_1739	None	17.2013	-0.755856	0.799258	-0.945697	0.344303	0.958337
MDM_cover_S15_1088	None	2.40919	2.54853	2.69544	0.945499	0.344404	NA
MDM_cover_S8_6146	None	7.94237	-1.45004	1.53554	-0.944324	0.345004	NA
MDM_cover_S4_1864	None	5.55954	2.4815	2.62803	0.944246	0.345044	NA
MDM_cover_S8_5820	None	13.6792	-1.5425	1.63372	-0.944161	0.345088	0.958337
MDM_cover_S10_954	None	6.35181	-1.09043	1.15507	-0.944036	0.345151	NA
MDM_cover_S10_4636	None	5.74093	-1.87128	1.98399	-0.94319	0.345584	NA
MDM_cover_S8_607	None	3.31759	-2.99414	3.17785	-0.94219	0.346096	NA
MDM_cover_S8_2198	None	10.963	-1.32215	1.40335	-0.942139	0.346121	0.958337
MDM_cover_S13_785	None	24.9281	-0.855591	0.908807	-0.941444	0.346477	0.958337
MDM_cover_S8_997	K04080	10.3349	-0.740268	0.786991	-0.940631	0.346894	0.958337
MDM_cover_S13_1058	None	11.9875	1.73981	1.84991	0.940482	0.34697	0.958337
MDM_cover_S8_5358	None	6.24118	1.4767	1.57063	0.940196	0.347117	NA
MDM_cover_S18_859	None	5.78361	1.05548	1.12305	0.939835	0.347302	NA
MDM_cover_S4_819	None	11.9312	1.77379	1.88882	0.939101	0.347679	0.958337
MDM_cover_S8_4741	None	8.00855	-1.13752	1.21192	-0.938612	0.34793	NA
MDM_cover_S17_273	None	4.33126	-1.46955	1.56654	-0.938089	0.348199	NA
MDM_cover_S16_587	None	15.5758	1.22731	1.30877	0.937755	0.34837	0.958337
MDM_cover_S8_447	None	39.4136	1.57175	1.67622	0.93768	0.348409	0.958337
MDM_cover_S6_2264	None	46.4658	-1.63933	1.74868	-0.937465	0.34852	0.958337
MDM_cover_S17_114	None	70.6186	-0.784075	0.836631	-0.937181	0.348665	0.958337
MDM_cover_S18_1676	None	27.0333	-0.947602	1.01165	-0.93669	0.348918	0.958337
MDM_cover_S2_55	None	20.7903	2.26979	2.42363	0.936528	0.349002	0.958337
MDM_cover_S15_780	None	7.26154	1.35084	1.44278	0.936279	0.34913	NA
MDM_cover_S10_283	None	13.1712	1.27017	1.35906	0.9346	0.349995	0.958337
MDM_cover_S16_1068	None	4.60317	-1.72278	1.84347	-0.934528	0.350031	NA
MDM_cover_S4_1204	None	6.8411	-1.09392	1.17063	-0.934475	0.350059	NA
MDM_cover_S8_3109	None	5.36826	-0.981565	1.05041	-0.934463	0.350065	NA
MDM_cover_S9_976	None	4.88603	-1.41544	1.51484	-0.934382	0.350107	NA
MDM_cover_S15_854	None	26.3551	-0.728734	0.780013	-0.934258	0.350171	0.958337
MDM_cover_S7_2658	None	4.56621	4.15244	4.44528	0.934123	0.350241	NA
MDM_cover_S16_390	None	9.88296	1.08224	1.15859	0.934094	0.350255	0.958337
MDM_cover_S8_1473	None	25.501	-1.16191	1.24687	-0.931862	0.351408	0.958337
MDM_cover_S10_2601	None	6.20581	-1.03614	1.11211	-0.931691	0.351496	NA
MDM_cover_S8_2109	None	3.74597	-1.57485	1.69052	-0.931578	0.351554	NA
MDM_cover_S3_62	None	16.9182	-0.791611	0.850026	-0.931279	0.351709	0.958337
MDM_cover_S10_3233	None	9.20318	-1.00267	1.07721	-0.930805	0.351955	0.958337
MDM_cover_S8_564	None	34.6648	0.621751	0.668	0.930765	0.351975	0.958337
MDM_cover_S6_762	None	9.53477	-1.47168	1.58279	-0.9298	0.352475	0.958337
MDM_cover_S8_2506	None	2.91937	-1.37483	1.47887	-0.92965	0.352552	NA
MDM_cover_S9_610	57667	26.8466	-0.748614	0.807259	-0.927353	0.353743	0.958337
MDM_cover_S4_2913	None	4.4931	-1.11512	1.20284	-0.927072	0.353889	NA
MDM_cover_S10_2541	None	4.83232	-1.4578	1.57278	-0.926891	0.353983	NA
MDM_cover_S10_998	None	16.4854	-0.918137	0.990658	-0.926795	0.354033	0.958337
MDM_cover_S8_1032	None	47.4304	0.481432	0.519545	0.926642	0.354112	0.958337
MDM_cover_S8_565	None	4.06356	-1.93981	2.09386	-0.926429	0.354223	NA
MDM_cover_S9_912	None	85.9024	0.670619	0.724033	0.926227	0.354328	0.958337
MDM_cover_S8_2370	None	20.184	-0.815748	0.881081	-0.925848	0.354525	0.958337
MDM_cover_S10_4735	None	6.6613	2.31787	2.50362	0.925809	0.354545	NA
MDM_cover_S9_966	None	236.901	-0.953328	1.03001	-0.925551	0.354679	0.958337
MDM_cover_S8_2052	None	5.64289	-1.21274	1.31042	-0.925454	0.35473	NA
MDM_cover_S8_71	None	5.03806	-1.28273	1.38646	-0.925188	0.354868	NA
MDM_cover_S3_166	None	42.607	-0.987852	1.06784	-0.925097	0.354915	0.958337
MDM_cover_S9_715	None	134.202	0.715265	0.773874	0.924264	0.355349	0.958337
MDM_cover_S1_83	None	6.71937	-1.0683	1.15586	-0.924245	0.355359	NA
MDM_cover_S7_1026	None	10.4359	1.38952	1.50383	0.923989	0.355492	0.958337
MDM_cover_S10_4447	None	4.74544	1.51984	1.64571	0.923519	0.355737	NA
MDM_cover_S4_430	None	9.69509	-1.4561	1.5776	-0.922986	0.356015	0.958337
MDM_cover_S4_1186	None	5.29402	-1.94901	2.11171	-0.922956	0.35603	NA
MDM_cover_S15_947	None	13.4115	-1.8266	1.98016	-0.922449	0.356294	0.958337
MDM_cover_S16_1167	None	3.3238	3.9685	4.30401	0.922048	0.356503	NA
MDM_cover_S18_1573	None	6.96657	-0.829587	0.899737	-0.922032	0.356512	NA
MDM_cover_S10_598	None	4.82019	-1.36812	1.48402	-0.921903	0.356579	NA
MDM_cover_S8_57	None	4.28345	-1.6393	1.7784	-0.921785	0.356641	NA
MDM_cover_S4_683	None	39.0299	-2.61368	2.83559	-0.921741	0.356664	0.958337
MDM_cover_S8_1420	None	8.52263	-1.53989	1.6719	-0.92104	0.357029	NA
MDM_cover_S7_2578	None	16.8827	2.13336	2.31917	0.919878	0.357636	0.958337
MDM_cover_S9_985	None	6.34012	0.995718	1.08249	0.91984	0.357656	NA
MDM_cover_S6_3269	None	13.8611	0.977221	1.06328	0.919062	0.358063	0.958337
MDM_cover_S9_828	None	20.0477	-2.30187	2.50479	-0.918988	0.358102	0.958337
MDM_cover_S17_1220	None	69.4336	-1.42527	1.55143	-0.918687	0.358259	0.958337
MDM_cover_S7_409	None	4.81376	1.96831	2.1435	0.918268	0.358479	NA
MDM_cover_S16_327	None	3.74599	1.75803	1.91517	0.917946	0.358647	NA
MDM_cover_S1_720	None	5.16993	-1.96669	2.14302	-0.917719	0.358766	NA
MDM_cover_S17_1735	None	6.45567	-1.47222	1.6046	-0.917497	0.358882	NA
MDM_cover_S14_384	None	6.44008	1.27758	1.39326	0.916965	0.359161	NA
MDM_cover_S4_1806	None	10.312	1.2174	1.32771	0.916915	0.359187	0.958337
MDM_cover_S13_751	None	20.5905	-0.894145	0.975245	-0.916841	0.359226	0.958337
MDM_cover_S3_571	None	5.80472	-1.99339	2.17479	-0.916588	0.359358	NA
MDM_cover_S8_5426	None	2.47999	-1.14972	1.25439	-0.916554	0.359376	NA
MDM_cover_S14_829	None	61.1572	0.940533	1.02643	0.916319	0.3595	0.958337
MDM_cover_S11_392	None	6.21234	-1.42529	1.5559	-0.916057	0.359637	NA
MDM_cover_S8_2842	COG1143	14.6519	-1.07973	1.17911	-0.915715	0.359816	0.958337
MDM_cover_S17_853	None	4.18417	1.02131	1.11563	0.915462	0.359949	NA
MDM_cover_S1_1598	None	9.92428	-1.29616	1.41603	-0.91535	0.360008	0.958337
MDM_cover_S7_832	None	13.669	-1.13076	1.23574	-0.91504	0.360171	0.958337
MDM_cover_S6_1361	None	6.20606	-1.78596	1.95208	-0.914904	0.360242	NA
MDM_cover_S1_2028	75704	3.20081	-1.97487	2.159	-0.914714	0.360342	NA
MDM_cover_S8_507	None	5.26339	-2.24652	2.45699	-0.914337	0.36054	NA
MDM_cover_S7_4501	None	12.4464	-1.08591	1.18783	-0.914199	0.360612	0.958337
MDM_cover_S8_944	None	1.96433	-2.27686	2.49194	-0.91369	0.36088	NA
MDM_cover_S7_852	None	11.2023	-0.84968	0.930221	-0.913417	0.361023	0.958337
MDM_cover_S9_1248	None	27.7603	0.936509	1.02528	0.913416	0.361024	0.958337
MDM_cover_S15_1274	None	16.3719	-1.37542	1.50653	-0.912972	0.361257	0.958337
MDM_cover_S18_785	None	4.80343	-1.58942	1.74256	-0.91212	0.361706	NA
MDM_cover_S4_3193	None	6.23538	1.98445	2.17594	0.911993	0.361772	NA
MDM_cover_S8_3464	None	12.9532	-1.39427	1.52928	-0.911717	0.361917	0.958337
MDM_cover_S8_3078	None	3.78156	-1.20632	1.3235	-0.911457	0.362055	NA
MDM_cover_S8_1921	None	8.06005	-1.36574	1.49859	-0.911346	0.362113	NA
MDM_cover_S11_987	None	5.45616	-1.11302	1.2213	-0.91134	0.362116	NA
MDM_cover_S8_2992	None	4.7185	-0.8996	0.988004	-0.910523	0.362547	NA
MDM_cover_S10_2403	None	5.53052	1.50825	1.65667	0.910407	0.362608	NA
MDM_cover_S9_360	None	5.66282	-1.72787	1.89808	-0.910328	0.36265	NA
MDM_cover_S8_592	None	39.4934	0.689851	0.758114	0.909956	0.362846	0.958337
MDM_cover_S15_635	None	19.3139	-0.871924	0.958354	-0.909814	0.362921	0.958337
MDM_cover_S6_869	None	7.58446	1.59437	1.75303	0.909496	0.363088	NA
MDM_cover_S8_2595	None	3.77996	1.33523	1.46891	0.908991	0.363355	NA
MDM_cover_S6_2822	None	33.4459	-1.32746	1.4606	-0.908849	0.36343	0.958337
MDM_cover_S10_4363	None	9.81314	1.07021	1.17928	0.907508	0.364138	0.958337
MDM_cover_S8_4775	None	10.7401	2.26015	2.49073	0.907425	0.364182	0.958337
MDM_cover_S15_309	None	5.61584	1.27453	1.40462	0.907385	0.364203	NA
MDM_cover_S8_5256	None	9.89111	-1.46267	1.61244	-0.907116	0.364345	0.958337
MDM_cover_S17_302	None	15.9476	-1.40959	1.5541	-0.907019	0.364397	0.958337
MDM_cover_S13_502	None	5.90303	0.799868	0.882153	0.906722	0.364554	NA
MDM_cover_S7_4068	None	11.9925	1.5388	1.69767	0.90642	0.364713	0.958337
MDM_cover_S9_388	None	111.465	-1.07175	1.18347	-0.905594	0.365151	0.958337
MDM_cover_S8_3523	None	4.59091	-1.43502	1.58539	-0.905155	0.365383	NA
MDM_cover_S1_649	None	82.3815	-1.08787	1.20212	-0.904964	0.365485	0.958337
MDM_cover_S18_380	K10944	5.92363	-0.826914	0.914603	-0.904124	0.36593	NA
MDM_cover_S16_866	None	7.43368	-1.0773	1.1918	-0.903925	0.366035	NA
MDM_cover_S8_5061	None	3.55728	-1.41167	1.56177	-0.903895	0.366051	NA
MDM_cover_S18_1589	None	6.98977	-1.01378	1.12165	-0.903829	0.366086	NA
MDM_cover_S8_1259	K02705	7.22247	-1.46125	1.61897	-0.902576	0.366751	NA
MDM_cover_S1_335	None	144.274	-1.20983	1.34114	-0.902094	0.367007	0.960219
MDM_cover_S7_4394	None	4.97	2.8965	3.21087	0.902094	0.367007	NA
MDM_cover_S6_220	None	5.54505	-1.20784	1.34036	-0.901134	0.367517	NA
MDM_cover_S7_699	None	13.4655	-1.50273	1.66852	-0.900639	0.36778	0.960219
MDM_cover_S8_6200	None	3.39973	-1.59236	1.76874	-0.900275	0.367974	NA
MDM_cover_S1_1374	None	6.58875	-1.1111	1.23469	-0.899898	0.368174	NA
MDM_cover_S8_2043	None	6.65432	-1.20404	1.33812	-0.899798	0.368228	NA
MDM_cover_S16_309	None	75.0788	2.22763	2.47717	0.899264	0.368512	0.960219
MDM_cover_S8_1507	None	7.13656	-1.33416	1.48403	-0.899015	0.368645	NA
MDM_cover_S7_340	None	17.4096	-1.52083	1.69191	-0.898884	0.368715	0.960219
MDM_cover_S8_248	None	5.59955	-0.983227	1.09393	-0.898801	0.368759	NA
MDM_cover_S16_701	None	5.8995	-1.3586	1.51172	-0.898716	0.368804	NA
MDM_cover_S8_1844	None	4.58561	1.11052	1.23569	0.898702	0.368812	NA
MDM_cover_S6_107	None	14.068	0.947948	1.05558	0.898037	0.369166	0.960219
MDM_cover_S8_2955	None	45.2407	-0.969744	1.08093	-0.89714	0.369644	0.960219
MDM_cover_S3_269	None	2.78254	1.72014	1.91767	0.896998	0.36972	NA
MDM_cover_S10_1480	K06960	9.30316	-0.919231	1.02492	-0.896877	0.369785	0.960219
MDM_cover_S14_828	None	37.7537	0.75088	0.838314	0.895703	0.370411	0.960219
MDM_cover_S8_2810	None	20.5561	1.56204	1.74463	0.895341	0.370605	0.960219
MDM_cover_S9_741	None	8.6757	0.961272	1.07375	0.895252	0.370653	NA
MDM_cover_S8_3906	COG5592	2.12314	-2.02047	2.25892	-0.894442	0.371085	NA
MDM_cover_S3_336	None	4.53738	-1.16212	1.30023	-0.893777	0.371441	NA
MDM_cover_S7_4684	None	12.4038	-0.948297	1.06208	-0.89287	0.371927	0.960219
MDM_cover_S8_1044	None	8.64296	1.68582	1.88863	0.892618	0.372062	NA
MDM_cover_S18_53	None	50.3871	-1.36244	1.52734	-0.892029	0.372377	0.960219
MDM_cover_S14_1045	None	4.90497	1.58806	1.78078	0.891778	0.372512	NA
MDM_cover_S9_661	None	6.55853	0.877766	0.984314	0.891754	0.372525	NA
MDM_cover_S4_2057	None	14.6761	-2.18407	2.44962	-0.891596	0.37261	0.960219
MDM_cover_S6_1141	None	5.50895	-1.0579	1.1879	-0.890563	0.373164	NA
MDM_cover_S7_4237	None	16.0773	1.35674	1.52393	0.890287	0.373312	0.960219
MDM_cover_S9_139	None	24.8557	-0.723666	0.812972	-0.890148	0.373386	0.960219
MDM_cover_S15_1054	None	13.455	1.11211	1.24977	0.889848	0.373548	0.960219
MDM_cover_S4_94	None	5.52392	1.27202	1.43066	0.889111	0.373944	NA
MDM_cover_S4_2788	None	6.59002	-1.21363	1.36499	-0.889107	0.373946	NA
MDM_cover_S8_3016	None	15.5245	-1.24775	1.40417	-0.8886	0.374218	0.960219
MDM_cover_S4_1299	81321	3.39207	1.18917	1.33904	0.888079	0.374498	NA
MDM_cover_S7_714	None	116.535	0.874994	0.985403	0.887955	0.374565	0.960219
MDM_cover_S2_623	None	7.23741	-1.06543	1.20065	-0.887375	0.374877	NA
MDM_cover_S4_1480	COG3798	2.92373	1.86393	2.10328	0.886199	0.37551	NA
MDM_cover_S4_2279	None	20.9624	-1.19703	1.35247	-0.88507	0.376119	0.960219
MDM_cover_S9_240	None	9.4522	-0.959542	1.08467	-0.884638	0.376352	0.960219
MDM_cover_S7_1667	None	18.5328	-1.25703	1.42207	-0.883944	0.376726	0.960219
MDM_cover_S3_1122	None	10.5182	-1.95783	2.21501	-0.88389	0.376755	0.960219
MDM_cover_S13_632	None	15.5041	1.61983	1.83274	0.883829	0.376789	0.960219
MDM_cover_S7_3198	None	33.4482	1.23034	1.39236	0.88364	0.376891	0.960219
MDM_cover_S4_1609	None	6.22256	0.996436	1.12766	0.883634	0.376894	NA
MDM_cover_S4_1074	None	3.9536	-1.42322	1.61122	-0.883316	0.377066	NA
MDM_cover_S8_3690	None	7.93782	-0.84627	0.958371	-0.883029	0.37722	NA
MDM_cover_S7_1362	None	33.0917	1.49389	1.69261	0.882595	0.377455	0.960219
MDM_cover_S10_294	None	3.62097	-1.96784	2.23022	-0.882355	0.377585	NA
MDM_cover_S8_1781	None	9.06453	-1.17328	1.33009	-0.882103	0.377721	0.960219
MDM_cover_S11_138	None	7.54945	-0.969802	1.09966	-0.881914	0.377823	NA
MDM_cover_S1_1428	None	3.5056	-1.35077	1.53234	-0.881512	0.378041	NA
MDM_cover_S9_999	None	9.29927	-0.991462	1.12476	-0.881485	0.378055	0.960219
MDM_cover_S4_641	None	9.69323	-1.07581	1.22116	-0.880977	0.37833	0.960219
MDM_cover_S7_1077	None	4.06632	-1.02129	1.15966	-0.880684	0.378489	NA
MDM_cover_S4_2829	None	6.40805	-1.70016	1.93091	-0.880498	0.37859	NA
MDM_cover_S1_1676	None	4.33307	-1.09165	1.24184	-0.87906	0.379368	NA
MDM_cover_S13_184	None	23.4412	4.26984	4.85768	0.878989	0.379407	0.960219
MDM_cover_S4_2383	None	16.4394	1.43487	1.63349	0.878406	0.379723	0.960219
MDM_cover_S17_122	None	84.6723	0.701971	0.799288	0.878246	0.37981	0.960219
MDM_cover_S18_887	None	18.8837	-1.09598	1.248	-0.878189	0.379841	0.960219
MDM_cover_S17_1346	None	5.60429	-0.901898	1.02763	-0.877649	0.380134	NA
MDM_cover_S1_1434	None	3.62109	1.5839	1.80553	0.877249	0.380351	NA
MDM_cover_S15_116	None	16.7146	1.71833	1.95887	0.877204	0.380376	0.960219
MDM_cover_S10_189	None	9.24995	-0.847407	0.966975	-0.876348	0.380841	0.960219
MDM_cover_S8_8	None	10.522	0.969787	1.10686	0.876157	0.380945	0.960219
MDM_cover_S8_474	None	3.39687	-1.3896	1.5864	-0.875943	0.381061	NA
MDM_cover_S16_1218	None	7.13887	1.62058	1.85086	0.875582	0.381257	NA
MDM_cover_S8_641	None	17.4829	-1.00396	1.14695	-0.875332	0.381393	0.960219
MDM_cover_S1_1753	None	6.68864	-1.76806	2.02103	-0.874835	0.381664	NA
MDM_cover_S11_352	None	15.8381	-0.915181	1.04715	-0.87397	0.382135	0.960219
MDM_cover_S4_1135	None	178.72	0.74075	0.848232	0.873287	0.382507	0.960219
MDM_cover_S16_1036	None	48.695	-0.956477	1.09563	-0.872996	0.382665	0.960219
MDM_cover_S10_1062	None	4.64971	-0.906539	1.03872	-0.872747	0.382801	NA
MDM_cover_S10_854	None	9.52587	-1.38318	1.58761	-0.871234	0.383626	0.960219
MDM_cover_S8_5923	None	31.0541	-1.25042	1.4355	-0.871071	0.383715	0.960219
MDM_cover_S17_179	None	10.3292	-1.10665	1.27148	-0.870365	0.384101	0.960219
MDM_cover_S7_4622	None	14.7916	0.947187	1.08834	0.870307	0.384133	0.960219
MDM_cover_S7_3847	None	7.95611	-1.81346	2.0856	-0.869517	0.384565	NA
MDM_cover_S10_1928	None	12.8256	1.52514	1.75455	0.869245	0.384713	0.960219
MDM_cover_S10_2218	None	24.6457	-1.02656	1.18284	-0.867877	0.385462	0.960219
MDM_cover_S7_2240	None	18.9937	1.47672	1.70204	0.867619	0.385603	0.960219
MDM_cover_S6_1659	None	33.4353	-1.1148	1.28503	-0.867525	0.385655	0.960219
MDM_cover_S7_3746	K02968	4.56035	0.978803	1.12857	0.867292	0.385782	NA
MDM_cover_S10_3723	None	29.9547	-1.31428	1.51542	-0.867268	0.385795	0.960219
MDM_cover_S4_947	None	7.23565	-0.772881	0.89133	-0.86711	0.385882	NA
MDM_cover_S8_2967	None	25.0675	-1.24133	1.43194	-0.866887	0.386004	0.960219
MDM_cover_S10_4262	K02703	2.57704	2.18244	2.5176	0.866875	0.386011	NA
MDM_cover_S10_1166	None	4.40412	-1.27275	1.46826	-0.866841	0.386029	NA
MDM_cover_S5_298	None	5.82395	-1.26679	1.46291	-0.865942	0.386522	NA
MDM_cover_S18_775	None	3.65281	-1.1396	1.31631	-0.86575	0.386627	NA
MDM_cover_S7_260	None	8.13952	-1.64559	1.90081	-0.865731	0.386638	NA
MDM_cover_S7_2884	None	2.11677	1.75713	2.03101	0.86515	0.386956	NA
MDM_cover_S10_732	None	11.1744	0.799147	0.924512	0.864399	0.387369	0.960219
MDM_cover_S8_3824	140423	7.09065	0.994936	1.15144	0.864077	0.387546	NA
MDM_cover_S6_690	None	18.2119	-0.775311	0.897679	-0.863684	0.387762	0.960219
MDM_cover_S1_279	None	7.26137	-1.35312	1.56701	-0.863503	0.387861	NA
MDM_cover_S1_421	None	4.98674	-0.816735	0.946825	-0.862604	0.388355	NA
MDM_cover_S6_1532	57283	5.54754	-1.83895	2.13293	-0.862169	0.388594	NA
MDM_cover_S10_1061	None	4.34515	-1.871	2.17285	-0.861081	0.389193	NA
MDM_cover_S7_2106	None	4.76629	1.21007	1.40668	0.86023	0.389662	NA
MDM_cover_S10_657	None	8.05688	-1.2121	1.40939	-0.860015	0.389781	NA
MDM_cover_S10_2973	None	4.55553	-1.52152	1.76945	-0.859883	0.389853	NA
MDM_cover_S6_1496	None	9.79906	-0.837726	0.974233	-0.859882	0.389854	0.960219
MDM_cover_S8_2827	None	3.82646	-1.37121	1.59481	-0.859797	0.389901	NA
MDM_cover_S8_6116	None	5.5642	1.27668	1.48666	0.858759	0.390473	NA
MDM_cover_S7_2230	None	6.59235	1.36393	1.58873	0.8585	0.390617	NA
MDM_cover_S6_388	None	7.44278	-1.09724	1.27921	-0.857745	0.391033	NA
MDM_cover_S10_2812	None	8.78111	-1.18613	1.38332	-0.857447	0.391198	NA
MDM_cover_S8_5662	None	3.83874	-2.67075	3.11686	-0.856872	0.391515	NA
MDM_cover_S8_3550	None	11.3636	-1.29115	1.50864	-0.855837	0.392088	0.960219
MDM_cover_S9_64	None	15.3857	0.84365	0.986788	0.854946	0.392581	0.960219
MDM_cover_S6_352	None	4.94909	-1.61222	1.8858	-0.854925	0.392593	NA
MDM_cover_S8_6259	55753	6.61819	-1.26701	1.48314	-0.854274	0.392953	NA
MDM_cover_S2_198	None	4.41721	-2.03832	2.38609	-0.85425	0.392966	NA
MDM_cover_S8_3488	None	6.34622	-0.931101	1.09048	-0.853849	0.393189	NA
MDM_cover_S4_2086	None	3.70612	3.05877	3.58514	0.85318	0.39356	NA
MDM_cover_S16_509	None	4.67113	-1.07716	1.2627	-0.853057	0.393628	NA
MDM_cover_S6_2548	None	10.3535	-1.13085	1.32583	-0.852942	0.393692	0.960219
MDM_cover_S4_2712	COG0316	3.40482	-0.990921	1.16235	-0.852514	0.393929	NA
MDM_cover_S8_3715	None	37.6011	-1.0182	1.19462	-0.85232	0.394036	0.960219
MDM_cover_S7_1643	None	7.2236	1.56069	1.83203	0.851891	0.394274	NA
MDM_cover_S11_219	None	15.1734	0.740017	0.869098	0.851477	0.394504	0.960219
MDM_cover_S12_245	None	22.958	-1.19795	1.40722	-0.851287	0.39461	0.960219
MDM_cover_S13_350	57095	10.4368	-1.41969	1.66857	-0.850843	0.394857	0.960219
MDM_cover_S4_1124	None	46.5738	0.728042	0.85593	0.850586	0.394999	0.960219
MDM_cover_S8_1491	None	5.06263	-2.23379	2.62683	-0.850374	0.395117	NA
MDM_cover_S7_3558	None	42.822	1.95384	2.29843	0.850079	0.395281	0.960219
MDM_cover_S8_6197	None	6.40236	1.0187	1.19864	0.849874	0.395395	NA
MDM_cover_S8_47	None	102.925	0.586826	0.690693	0.849619	0.395537	0.960219
MDM_cover_S8_3541	None	4.97974	-1.00763	1.18604	-0.849574	0.395562	NA
MDM_cover_S8_4709	None	2.84668	1.43189	1.68546	0.849557	0.395571	NA
MDM_cover_S8_3481	None	14.3061	-0.944799	1.11275	-0.84907	0.395842	0.960219
MDM_cover_S8_5621	K03183	2.50051	-1.31138	1.54499	-0.848795	0.395995	NA
MDM_cover_S4_1790	None	6.84558	-1.37607	1.62205	-0.848357	0.396239	NA
MDM_cover_S7_1220	None	9.47162	-0.99621	1.17451	-0.848189	0.396333	0.960219
MDM_cover_S14_707	None	36.5474	-1.17698	1.38795	-0.847996	0.39644	0.960219
MDM_cover_S9_696	None	10.7532	-0.94831	1.11933	-0.847209	0.396879	0.960219
MDM_cover_S16_1256	None	17.3399	1.15668	1.36552	0.84706	0.396962	0.960219
MDM_cover_S1_919	None	13.8889	-1.32017	1.56071	-0.845883	0.397618	0.960219
MDM_cover_S16_1246	None	6.3074	1.24748	1.47527	0.845595	0.397779	NA
MDM_cover_S15_1282	None	6.58404	-1.77561	2.10021	-0.845445	0.397863	NA
MDM_cover_S8_2874	None	4.30083	-1.05915	1.25392	-0.844669	0.398296	NA
MDM_cover_S6_185	None	6.84478	-1.68927	2.00022	-0.844542	0.398367	NA
MDM_cover_S8_3317	None	32.7571	0.816329	0.966594	0.844542	0.398367	0.960219
MDM_cover_S14_132	57440	6.21638	1.12966	1.33774	0.844454	0.398416	NA
MDM_cover_S16_820	None	9.02389	-0.942138	1.11579	-0.84437	0.398463	0.960219
MDM_cover_S4_2337	None	3.28271	1.6252	1.92498	0.844271	0.398518	NA
MDM_cover_S7_423	None	25.2844	-0.786977	0.932665	-0.843794	0.398785	0.960219
MDM_cover_S6_2061	None	30.3953	-1.47201	1.74482	-0.843643	0.398869	0.960219
MDM_cover_S6_3134	None	5.96071	-1.94622	2.30779	-0.843327	0.399045	NA
MDM_cover_S15_329	None	15.3066	-0.840329	0.996545	-0.843242	0.399093	0.960219
MDM_cover_S10_769	None	46.6563	-1.0119	1.2006	-0.842831	0.399323	0.960219
MDM_cover_S6_3292	None	29.909	1.26292	1.49847	0.842807	0.399337	0.960219
MDM_cover_S3_676	None	52.3532	1.89233	2.24528	0.842804	0.399338	0.960219
MDM_cover_S18_104	None	12.7991	-0.758531	0.90043	-0.84241	0.399559	0.960219
MDM_cover_S8_4739	None	51.8783	-0.604795	0.718302	-0.841978	0.3998	0.960219
MDM_cover_S8_3433	None	10.892	0.991441	1.17835	0.841383	0.400133	0.960219
[truncated: 3,320 more rows]

## Sheet: NT_v_CT
NTW vs. CT Differentially Expressed Contigs
Contig ID	Function ID	baseMean	log2FoldChange	lfcSE	stat	pvalue	padj
MDM_cover_S14_1254	None	24.2121	20.2785	2.15372	9.41557	4.70511e-21	1.98085e-17
MDM_cover_S8_4616	None	36.3975	20.1779	2.19926	9.17484	4.52261e-20	9.52008e-17
MDM_cover_S10_3470	None	129.89	20.396	2.35271	8.66914	4.35395e-18	6.11004e-15
MDM_cover_S10_2302	None	56.9261	20.3978	2.44725	8.335	7.74954e-17	8.15639e-14
MDM_cover_S3_293	None	17.2277	20.9154	2.63755	7.92987	2.19383e-15	1.8472e-12
MDM_cover_S16_309	None	75.0788	21.1742	2.74253	7.72069	1.15701e-14	8.11836e-12
MDM_cover_S8_3231	COG5006	46.3679	21.8193	2.92031	7.47159	7.92294e-14	4.76508e-11
MDM_cover_S7_528	None	13.3046	21.1163	2.85729	7.39032	1.46475e-13	7.70827e-11
MDM_cover_S10_2437	None	32.8953	21.3449	2.89442	7.37449	1.64977e-13	7.71728e-11
MDM_cover_S12_3	None	22.2282	20.4329	2.93981	6.95042	3.64199e-12	1.39823e-09
MDM_cover_S8_6201	None	7.76731	20.7807	2.99004	6.94998	3.65333e-12	1.39823e-09
MDM_cover_S7_2337	None	38.3595	9.98216	1.4872	6.71206	1.91897e-11	6.73239e-09
MDM_cover_S6_1990	None	17.2084	21.1973	3.19414	6.6363	3.21662e-11	1.04169e-08
MDM_cover_S6_312	None	51.1107	19.2684	2.96732	6.49356	8.38321e-11	2.52095e-08
MDM_cover_S6_2539	None	41.5409	19.848	3.17962	6.24225	4.31314e-10	1.21055e-07
MDM_cover_S7_3690	None	11.3556	17.283	2.81565	6.13819	8.34646e-10	2.19616e-07
MDM_cover_S15_431	None	54.4662	20.5943	3.43962	5.98738	2.13254e-09	5.28118e-07
MDM_cover_S8_3415	None	75.4401	10.39	1.88149	5.52223	3.3472e-08	7.82874e-06
MDM_cover_S4_1365	None	172.137	-26.3315	5.13426	-5.12859	2.91913e-07	6.21802e-05
MDM_cover_S4_120	None	22.4078	-4.70949	0.918681	-5.12636	2.95393e-07	6.21802e-05
MDM_cover_S1_1346	None	10.035	7.58199	1.524	4.97508	6.52224e-07	0.000130755
MDM_cover_S8_1473	None	25.501	7.66196	1.5812	4.84567	1.26186e-06	0.000241475
MDM_cover_S13_1144	None	41.3369	10.4013	2.21724	4.69111	2.71722e-06	0.00049737
MDM_cover_S5_64	None	195.956	5.16238	1.10667	4.66479	3.08938e-06	0.000541928
MDM_cover_S8_1782	None	47.8526	3.98946	0.858636	4.64627	3.37987e-06	0.00056917
MDM_cover_S9_1261	None	62.8678	-3.28948	0.711329	-4.62442	3.75652e-06	0.000591758
MDM_cover_S5_433	None	10.5004	7.48955	1.62031	4.6223	3.79512e-06	0.000591758
MDM_cover_S1_1662	None	15.3933	7.78943	1.70207	4.57645	4.72922e-06	0.000711072
MDM_cover_S5_24	None	60.1858	10.2172	2.23674	4.56792	4.9259e-06	0.000715105
MDM_cover_S9_612	None	10.3475	-23.3259	5.1354	-4.54218	5.56755e-06	0.000781312
MDM_cover_S6_2568	None	5.96903	6.30373	1.39887	4.50629	6.59702e-06	0.000871162
MDM_cover_S11_993	None	10.7924	7.46372	1.65714	4.50398	6.66929e-06	0.000871162
MDM_cover_S7_1667	None	18.5328	8.2776	1.83989	4.49896	6.82859e-06	0.000871162
MDM_cover_S8_3920	None	12.3589	6.82198	1.52418	4.47584	7.61126e-06	0.000906953
MDM_cover_S8_5313	None	14.6901	8.59699	1.92331	4.46989	7.82597e-06	0.000906953
MDM_cover_S16_1095	None	39.4952	6.97819	1.56214	4.46706	7.93027e-06	0.000906953
MDM_cover_S1_27	None	34.6608	22.9316	5.13474	4.46597	7.97084e-06	0.000906953
MDM_cover_S10_2839	None	18.425	9.28361	2.10784	4.40433	1.06111e-05	0.0011756
MDM_cover_S2_908	None	30.3617	-3.01766	0.686216	-4.39753	1.09489e-05	0.00118192
MDM_cover_S13_1164	None	28.1812	7.1066	1.65088	4.30473	1.67192e-05	0.0017597
MDM_cover_S11_227	None	77.8789	9.13015	2.12745	4.2916	1.77393e-05	0.00180805
MDM_cover_S8_5820	None	13.6792	8.61075	2.00815	4.28789	1.80375e-05	0.00180805
MDM_cover_S8_3835	None	13.685	8.6881	2.03191	4.27582	1.90431e-05	0.00186445
MDM_cover_S7_2474	None	6.32511	-6.33363	1.48522	-4.26444	2.00405e-05	0.00191751
MDM_cover_S15_721	None	37.1331	4.32833	1.02676	4.21554	2.49182e-05	0.00233124
MDM_cover_S6_2498	K02703	50.8785	8.25312	1.96028	4.21018	2.55169e-05	0.00233535
MDM_cover_S8_4955	None	10.2058	8.22496	1.97493	4.16468	3.11793e-05	0.00276845
MDM_cover_S1_428	None	11.8725	7.52734	1.80864	4.16188	3.15643e-05	0.00276845
MDM_cover_S5_307	None	14.9965	9.01333	2.21147	4.07573	4.58711e-05	0.00394117
MDM_cover_S6_2823	None	35.1026	-7.90901	1.94921	-4.05754	4.95915e-05	0.00416911
MDM_cover_S13_287	None	95.9445	5.67618	1.40039	4.05328	5.05046e-05	0.00416911
MDM_cover_S8_5816	None	24.0961	8.54494	2.11202	4.04587	5.21299e-05	0.00422052
MDM_cover_S6_840	None	20.7016	4.75041	1.17962	4.02707	5.6476e-05	0.00444332
MDM_cover_S17_831	None	262.584	8.04218	1.99809	4.02493	5.69927e-05	0.00444332
MDM_cover_S8_2833	None	5.14758	6.1946	1.54162	4.01824	5.8635e-05	0.00448824
MDM_cover_S6_2628	None	7.07075	20.5764	5.13641	4.00599	6.17582e-05	0.0046429
MDM_cover_S15_635	None	19.3139	4.76357	1.19732	3.97854	6.93387e-05	0.00512133
MDM_cover_S3_136	None	12.7193	7.19764	1.8121	3.97199	7.12745e-05	0.00517355
MDM_cover_S16_338	None	91.1423	6.35261	1.60379	3.96099	7.46402e-05	0.00532602
MDM_cover_S8_202	None	12.9834	5.59381	1.4183	3.94404	8.01218e-05	0.00562188
MDM_cover_S15_279	COG3819	74.773	5.90876	1.50141	3.93549	8.30288e-05	0.00573035
MDM_cover_S9_680	None	28.7031	-7.61378	1.94009	-3.92446	8.69255e-05	0.00590252
MDM_cover_S7_2283	None	20.68	20.0736	5.13652	3.90801	9.30581e-05	0.00621864
MDM_cover_S1_1601	None	15.4025	7.99441	2.05259	3.8948	9.82814e-05	0.00634685
MDM_cover_S8_6063	K02690	6.16088	7.00777	1.80171	3.8895	0.000100451	0.00634685
MDM_cover_S4_627	None	36.2249	-3.15292	0.810814	-3.88858	0.000100831	0.00634685
MDM_cover_S10_2422	None	12.6309	7.65761	1.97051	3.8861	0.000101866	0.00634685
MDM_cover_S4_1018	None	15.6651	-5.57756	1.43583	-3.88456	0.000102515	0.00634685
MDM_cover_S17_1474	None	9.05077	6.73646	1.73781	3.87641	0.00010601	0.00646812
MDM_cover_S17_916	None	30.5188	7.41839	1.91972	3.86431	0.000111404	0.00668324
MDM_cover_S4_2935	None	215.74	2.59402	0.67177	3.86146	0.00011271	0.00668324
MDM_cover_S8_1033	None	5.48911	6.97353	1.80853	3.8559	0.000115305	0.00674213
MDM_cover_S6_1003	None	32.6131	7.29762	1.90313	3.83453	0.000125807	0.00725545
MDM_cover_S8_3156	None	38.8275	4.60132	1.20128	3.83034	0.000127968	0.00726239
MDM_cover_S6_1089	None	30.1252	-7.71843	2.01947	-3.822	0.000132373	0.00726239
MDM_cover_S6_3230	None	14.1116	7.35369	1.92747	3.81521	0.000136068	0.00726239
MDM_cover_S8_914	None	17.1401	5.39559	1.41464	3.81412	0.000136671	0.00726239
MDM_cover_S18_1353	None	7.37484	-7.38264	1.93605	-3.81325	0.000137152	0.00726239
MDM_cover_S15_1080	None	120.03	4.5566	1.19523	3.81231	0.000137675	0.00726239
MDM_cover_S12_677	None	8.38772	3.67401	0.963873	3.81172	0.000138003	0.00726239
MDM_cover_S6_388	None	7.44278	6.31595	1.65889	3.80735	0.000140467	0.00730079
MDM_cover_S4_1781	None	364.719	5.18722	1.37751	3.76565	0.000166115	0.00839112
MDM_cover_S1_2037	None	220.493	4.73662	1.25866	3.76323	0.000167732	0.00839112
MDM_cover_S3_170	None	35.1813	2.84265	0.7558	3.76112	0.000169157	0.00839112
MDM_cover_S1_933	None	8.6722	7.12195	1.89385	3.76056	0.000169532	0.00839112
MDM_cover_S1_1679	None	8.72612	7.88091	2.09858	3.75536	0.000173092	0.00839112
MDM_cover_S16_778	None	30.974	6.08025	1.61928	3.75491	0.000173403	0.00839112
MDM_cover_S3_117	None	9.88009	7.03542	1.87664	3.74894	0.000177583	0.00844547
MDM_cover_S2_1031	51110	36.1781	-8.69425	2.32012	-3.74733	0.000178729	0.00844547
MDM_cover_S8_2987	None	10.6549	6.85599	1.83081	3.74479	0.000180544	0.00844547
MDM_cover_S7_3296	None	9.77051	5.09052	1.36387	3.7324	0.000189663	0.00874747
MDM_cover_S8_3976	None	37.0282	2.88229	0.772645	3.73043	0.000191156	0.00874747
MDM_cover_S8_3511	None	50.4563	5.21024	1.39865	3.72519	0.000195167	0.00882849
MDM_cover_S8_4898	None	30.1396	6.52698	1.75469	3.71973	0.000199437	0.00882849
MDM_cover_S8_380	None	9.00313	8.22435	2.21184	3.71834	0.000200537	0.00882849
MDM_cover_S8_4759	None	8.50638	5.21284	1.4023	3.71736	0.000201315	0.00882849
MDM_cover_S8_4361	None	23.9662	4.02829	1.08524	3.7119	0.000205712	0.00890527
MDM_cover_S8_2129	None	4.82978	6.5865	1.77536	3.70995	0.000207296	0.00890527
MDM_cover_S17_698	None	66.7131	8.54977	2.30902	3.70277	0.000213255	0.00906874
MDM_cover_S1_525	None	6.06523	7.36769	1.99864	3.68634	0.000227501	0.00957781
MDM_cover_S4_428	81878	17.2458	2.81155	0.763306	3.68339	0.000230153	0.00959094
MDM_cover_S14_515	None	16.1476	6.82697	1.85468	3.68095	0.00023237	0.00959094
MDM_cover_S8_714	None	59.4551	4.60151	1.25425	3.66875	0.000243737	0.00996247
MDM_cover_S8_488	None	37.9815	9.79455	2.68694	3.64525	0.000267135	0.0107542
MDM_cover_S17_14	None	11.4845	6.84035	1.87723	3.64385	0.000268585	0.0107542
MDM_cover_S8_3070	None	4.42642	6.51872	1.78999	3.64177	0.000270772	0.0107542
MDM_cover_S10_52	None	5.00428	6.29245	1.73004	3.63717	0.000275646	0.0108212
MDM_cover_S8_1136	None	8.80652	6.46473	1.77829	3.63536	0.000277598	0.0108212
MDM_cover_S8_5541	None	19.4053	5.06298	1.39391	3.6322	0.000281014	0.0108422
MDM_cover_S8_705	None	5.83117	6.14691	1.69331	3.63012	0.000283288	0.0108422
MDM_cover_S17_1762	None	458.447	5.76169	1.59391	3.61481	0.000300568	0.0113999
MDM_cover_S15_1156	None	16.9424	4.40981	1.22123	3.61096	0.000305069	0.0114673
MDM_cover_S1_2061	None	13.723	8.18141	2.2768	3.59338	0.000326412	0.0121118
MDM_cover_S8_4129	None	7.56435	6.90542	1.92237	3.59214	0.000327969	0.0121118
MDM_cover_S6_782	None	12.7438	5.21149	1.45337	3.58579	0.00033606	0.0122069
MDM_cover_S8_1613	None	14.4964	3.80294	1.06062	3.58557	0.000336342	0.0122069
MDM_cover_S10_1380	None	11.6341	6.15892	1.72079	3.57912	0.000344757	0.0123796
MDM_cover_S1_1811	None	7.9225	7.65699	2.14036	3.57744	0.000346981	0.0123796
MDM_cover_S10_3588	None	4.26218	5.9817	1.67479	3.57161	0.000354797	NA
MDM_cover_S10_258	None	8.35499	7.06022	1.98187	3.56241	0.000367471	0.0130004
MDM_cover_S8_241	None	5.26707	7.0537	1.98483	3.5538	0.000379706	0.0132235
MDM_cover_S6_3132	None	7.4593	5.82274	1.63856	3.55356	0.000380057	0.0132235
MDM_cover_S6_3182	None	21.1974	-5.99223	1.68735	-3.55126	0.000383392	0.0132302
MDM_cover_S8_4964	None	67.0336	10.8	3.06746	3.52082	0.000430208	0.014725
MDM_cover_S6_905	None	16.276	6.76544	1.92363	3.51702	0.000436424	0.0148173
MDM_cover_S13_995	48452	17.4747	4.81425	1.37101	3.51147	0.000445639	0.0150091
MDM_cover_S6_2307	None	69.5206	5.62421	1.60599	3.50202	0.00046175	0.0153819
MDM_cover_S17_933	50814	14.6339	7.14438	2.04083	3.50071	0.000464014	0.0153819
MDM_cover_S8_5097	None	8.07655	6.23561	1.78501	3.49333	0.000477045	0.0156903
MDM_cover_S1_548	None	6.37302	7.01834	2.01067	3.49054	0.000482042	0.0157318
MDM_cover_S8_5186	None	9.58084	5.66571	1.62439	3.48791	0.00048682	0.0157655
MDM_cover_S17_997	None	38.1507	8.85326	2.54074	3.48453	0.000493008	0.0158146
MDM_cover_S14_1220	None	10.1409	5.80417	1.66643	3.48299	0.000495851	0.0158146
MDM_cover_S6_220	None	5.54505	5.91764	1.7013	3.47831	0.000504594	0.0159725
MDM_cover_S8_4201	None	9.77108	5.94094	1.71029	3.47366	0.00051342	0.0161306
MDM_cover_S10_2192	None	34.344	8.2208	2.37274	3.46469	0.000530849	0.0165546
MDM_cover_S8_3180	None	7.90134	6.91904	2.00219	3.45574	0.000548788	0.0169882
MDM_cover_S18_802	None	42.1753	-2.40093	0.696257	-3.44834	0.000564042	0.017333
MDM_cover_S8_5563	None	48.7639	6.10513	1.77168	3.44596	0.00056903	0.0173595
MDM_cover_S1_224	None	8.94832	7.49532	2.17654	3.44369	0.000573843	0.0173804
MDM_cover_S6_1993	None	9.88916	7.10541	2.07399	3.42596	0.000612633	0.0183293
MDM_cover_S6_2822	None	33.4459	5.29105	1.54465	3.42541	0.00061388	0.0183293
MDM_cover_S17_1003	None	18.9282	6.01135	1.7567	3.42195	0.00062174	0.0184333
MDM_cover_S2_461	PF05919	37.8921	-7.9264	2.31979	-3.41687	0.000633458	0.0186494
MDM_cover_S17_800	None	8.5727	5.43447	1.59379	3.40978	0.00065015	0.0190079
MDM_cover_S6_3064	None	4.70902	5.39634	1.58541	3.40376	0.000664658	0.019298
MDM_cover_S8_4696	None	7.29554	6.48329	1.90947	3.39533	0.000685454	0.0197655
MDM_cover_S9_961	None	17.1052	-4.74463	1.3988	-3.39192	0.000694043	0.019877
MDM_cover_S12_43	None	13.6951	6.27998	1.85396	3.38733	0.000705764	0.0200761
MDM_cover_S4_1232	None	5.79142	-6.88141	2.03373	-3.38365	0.000715302	0.0202109
MDM_cover_S8_5465	None	6.97208	6.17237	1.8263	3.37972	0.000725607	0.0203654
MDM_cover_S8_4647	None	6.56975	7.28623	2.15802	3.37635	0.000734547	0.0204327
MDM_cover_S11_747	None	25.5089	6.73726	1.99613	3.37517	0.000737714	0.0204327
MDM_cover_S11_1000	None	16.1117	-3.50447	1.04048	-3.36812	0.000756819	0.0208249
MDM_cover_S1_1504	None	10.0023	8.53854	2.54176	3.3593	0.000781404	0.021232
MDM_cover_S8_3310	None	194.438	5.59073	1.66445	3.35891	0.000782516	0.021232
MDM_cover_S6_2273	None	5.7904	5.26367	1.56826	3.35638	0.000789702	0.021232
MDM_cover_S10_715	None	12.3044	6.49365	1.93514	3.35565	0.000791787	0.021232
MDM_cover_S8_3479	None	21.3349	2.57806	0.768844	3.35316	0.000798954	0.0212886
MDM_cover_S16_697	None	23.8845	5.24213	1.56459	3.35047	0.000806734	0.0213155
MDM_cover_S8_1510	None	5.29319	6.81832	2.03573	3.34932	0.00081009	0.0213155
MDM_cover_S8_6107	None	4.7891	4.81531	1.43932	3.34554	0.000821218	0.0214296
MDM_cover_S4_2730	None	29.8323	-2.49166	0.745025	-3.3444	0.000824606	0.0214296
MDM_cover_S16_686	57642	94.7656	5.42981	1.62446	3.34254	0.000830145	0.0214412
MDM_cover_S1_1955	None	8.22797	6.46288	1.93528	3.33951	0.000839274	0.0215448
MDM_cover_S1_724	None	18.8935	9.18202	2.75167	3.33689	0.000847214	0.0216168
MDM_cover_S8_5697	None	10.9395	4.88684	1.46633	3.3327	0.000860068	0.0218088
MDM_cover_S12_387	46894	11.2774	5.54471	1.66454	3.33108	0.0008651	0.0218088
MDM_cover_S17_949	None	17.3145	6.72583	2.02173	3.32676	0.000878611	0.0220093
MDM_cover_S3_1097	None	14.7342	6.86971	2.06623	3.32476	0.000884942	0.0220093
MDM_cover_S8_969	None	6.96021	6.97496	2.0987	3.32347	0.000889041	0.0220093
MDM_cover_S2_896	None	16.0441	-8.2771	2.49165	-3.32193	0.000893966	0.0220093
MDM_cover_S10_2183	None	52.3276	9.41704	2.83891	3.31713	0.000909467	0.0221354
MDM_cover_S10_4417	None	5.35005	6.55358	1.9757	3.31709	0.000909603	0.0221354
MDM_cover_S1_885	None	11.7103	4.30863	1.30022	3.31377	0.000920459	0.0222709
MDM_cover_S1_1406	None	5.31303	5.25109	1.59024	3.30207	0.000959753	0.022939
MDM_cover_S8_2083	None	18.586	8.94621	2.7098	3.30143	0.00096192	0.022939
MDM_cover_S7_826	None	70.647	4.6077	1.39597	3.30071	0.000964419	0.022939
MDM_cover_S7_3119	None	15.9089	4.33829	1.31668	3.29487	0.000984656	0.0232249
MDM_cover_S7_4029	None	5.25504	5.19476	1.57752	3.29298	0.000991309	0.0232249
MDM_cover_S8_3038	None	7.65749	3.30807	1.00473	3.29251	0.000992988	0.0232249
MDM_cover_S10_3508	None	9.71191	6.48175	1.97117	3.28827	0.00100805	0.0234469
MDM_cover_S7_4582	None	33.0218	15.4269	4.69569	3.28534	0.0010186	0.0235622
MDM_cover_S8_3202	None	5.04601	5.02599	1.53057	3.28374	0.00102439	0.0235665
MDM_cover_S8_2444	None	4.46278	6.24488	1.90492	3.27829	0.00104436	0.0238955
MDM_cover_S10_638	None	7.28389	5.8065	1.77246	3.27596	0.00105303	0.0239174
MDM_cover_S6_918	None	35.8574	4.79517	1.46418	3.27498	0.00105668	0.0239174
MDM_cover_S12_560	None	47.9099	5.84366	1.78536	3.2731	0.00106376	0.0239487
MDM_cover_S1_603	None	5.81691	7.46598	2.28391	3.26894	0.0010795	0.024174
MDM_cover_S8_5146	None	8.95342	7.00982	2.15177	3.25771	0.00112317	0.0248902
MDM_cover_S1_1878	None	7.51686	6.42305	1.97167	3.25767	0.00112331	0.0248902
MDM_cover_S8_496	None	15.9156	4.3746	1.34471	3.25319	0.00114116	0.0251533
MDM_cover_S6_3292	None	29.909	5.38303	1.6569	3.24885	0.00115873	0.0253772
MDM_cover_S1_1185	None	6.57706	6.37343	1.96244	3.24771	0.00116337	0.0253772
MDM_cover_S8_2297	None	16.367	6.22207	1.91776	3.24445	0.00117677	0.0255372
MDM_cover_S7_4684	None	12.4038	4.08131	1.25913	3.24137	0.00118958	0.0256828
MDM_cover_S1_597	47266	15.1772	3.45394	1.06691	3.23734	0.0012065	0.0258371
MDM_cover_S7_4068	None	11.9925	6.6796	2.06368	3.23675	0.001209	0.0258371
MDM_cover_S8_1112	None	5.27542	5.38983	1.66611	3.23498	0.00121652	0.0258665
MDM_cover_S6_2117	None	18.8456	6.88325	2.1323	3.22809	0.00124621	0.0263646
MDM_cover_S6_45	None	11.0099	5.61335	1.73983	3.22637	0.00125369	0.0263902
MDM_cover_S10_48	None	8.25411	6.65618	2.06567	3.22228	0.00127173	0.0265133
MDM_cover_S18_334	81423	6.19724	3.75293	1.16511	3.2211	0.00127699	0.0265133
MDM_cover_S8_2720	None	6.77252	5.68427	1.76488	3.22078	0.00127843	0.0265133
MDM_cover_S10_1654	None	31.2638	5.82575	1.81414	3.2113	0.00132134	0.0271964
MDM_cover_S9_370	None	5.85326	-4.08021	1.27083	-3.21066	0.00132429	0.0271964
MDM_cover_S8_3148	None	28.612	6.19671	1.93703	3.19908	0.00137866	0.0281439
MDM_cover_S10_4022	None	6.84915	-6.93339	2.16869	-3.19704	0.00138846	0.0281439
MDM_cover_S7_3251	None	12.2824	4.08998	1.27982	3.19575	0.00139467	0.0281439
MDM_cover_S10_2158	None	54.0712	5.07579	1.58855	3.19524	0.00139717	0.0281439
MDM_cover_S6_1472	None	6.72643	5.83545	1.82959	3.18949	0.00142524	0.0285726
MDM_cover_S10_3901	None	12.1764	6.28174	1.97143	3.18639	0.00144059	0.0287435
MDM_cover_S17_378	None	3.66627	5.25417	1.64922	3.18585	0.00144331	NA
MDM_cover_S1_1383	None	5.47476	4.31038	1.3555	3.17993	0.00147309	0.0292534
MDM_cover_S10_740	None	47.9864	6.23056	1.96229	3.17515	0.00149758	0.0293978
MDM_cover_S16_811	None	13.1381	8.91032	2.80693	3.1744	0.00150148	0.0293978
MDM_cover_S14_1016	None	12.4297	5.32183	1.67657	3.17424	0.0015023	0.0293978
MDM_cover_S16_1240	None	13.5002	4.3898	1.38345	3.17308	0.0015083	0.0293978
MDM_cover_S12_539	None	8.19525	6.92089	2.18302	3.17033	0.00152267	0.0294232
MDM_cover_S14_730	None	93.7677	3.96019	1.24921	3.17016	0.00152357	0.0294232
MDM_cover_S14_1263	None	9.67185	6.51802	2.05867	3.16612	0.00154485	0.0296979
MDM_cover_S10_587	None	10.0701	2.32704	0.736426	3.15991	0.00157819	0.0302008
MDM_cover_S10_3198	None	6.12022	6.18796	1.95961	3.15775	0.00158994	0.030277
MDM_cover_S8_6062	None	6.13637	5.65224	1.7909	3.15609	0.001599	0.030277
MDM_cover_S4_2383	None	16.4394	-5.08534	1.61172	-3.15523	0.00160374	0.030277
MDM_cover_S8_2888	None	14.7616	7.42836	2.35562	3.15346	0.00161346	0.0303244
MDM_cover_S6_1329	None	14.9948	6.1795	1.96056	3.15191	0.00162207	0.0303508
MDM_cover_S8_1869	None	8.22229	7.10924	2.25661	3.1504	0.00163045	0.0303725
MDM_cover_S1_1034	None	11.4626	8.20518	2.60587	3.14873	0.00163983	0.0304128
MDM_cover_S1_1522	None	165.835	4.17142	1.32754	3.14221	0.00167678	0.030936
MDM_cover_S8_532	None	7.52733	6.28247	2.00004	3.14117	0.00168274	0.030936
MDM_cover_S7_4341	46934	31.0489	4.11946	1.31511	3.1324	0.00173384	0.0314993
MDM_cover_S10_3130	57959	7.40899	5.20814	1.66278	3.13218	0.00173512	0.0314993
MDM_cover_S5_445	None	25.3371	8.21655	2.62337	3.13206	0.00173583	0.0314993
MDM_cover_S8_3794	None	2.80608	5.17936	1.65576	3.12808	0.00175955	NA
MDM_cover_S8_4805	None	19.8374	4.91998	1.57304	3.12769	0.00176184	0.0317553
MDM_cover_S15_1305	None	9.50191	6.17312	1.97403	3.12716	0.00176502	0.0317553
MDM_cover_S10_317	None	6.11932	5.52917	1.77071	3.12258	0.00179274	0.0321168
MDM_cover_S7_4659	None	43.21	-4.1616	1.33658	-3.11363	0.00184803	0.032967
MDM_cover_S6_2817	None	79.1635	14.8305	4.76547	3.11208	0.00185777	0.0330009
MDM_cover_S4_2159	None	33.6177	-3.07213	0.988558	-3.10769	0.00188555	0.0333536
MDM_cover_S8_1274	None	9.66248	4.93046	1.58945	3.102	0.00192218	0.0338284
MDM_cover_S8_4449	None	6.94635	6.30611	2.03355	3.10103	0.00192846	0.0338284
MDM_cover_S12_1042	None	5.47912	5.51954	1.78528	3.0917	0.00199014	0.0347656
MDM_cover_S10_751	None	6.85332	6.41469	2.07635	3.08941	0.00200554	0.0348898
MDM_cover_S13_381	None	19.3551	-7.16062	2.31965	-3.08693	0.00202232	0.0350369
MDM_cover_S8_1175	None	13.4122	7.2478	2.35665	3.07547	0.00210171	0.0360425
MDM_cover_S18_496	None	4.78261	6.72646	2.18731	3.07521	0.00210352	0.0360425
MDM_cover_S6_2120	None	99.1957	7.47963	2.43303	3.0742	0.00211069	0.0360425
MDM_cover_S6_723	None	8.10517	6.75066	2.19631	3.07365	0.00211461	0.0360425
MDM_cover_S7_942	None	9.11526	4.29804	1.40095	3.06794	0.0021554	0.0364575
MDM_cover_S8_108	None	12.9127	8.65474	2.82114	3.06782	0.00215627	0.0364575
MDM_cover_S1_1378	None	3.32059	6.24077	2.03547	3.066	0.0021694	NA
MDM_cover_S15_961	None	11.0183	3.91722	1.28019	3.05987	0.00221434	0.0369793
MDM_cover_S1_121	None	121.486	6.119	1.99997	3.05954	0.00221676	0.0369793
MDM_cover_S1_876	None	20.535	4.76745	1.55834	3.05932	0.00221841	0.0369793
MDM_cover_S3_886	None	5.80553	6.71668	2.19586	3.0588	0.00222227	0.0369793
MDM_cover_S1_758	None	3.23429	5.99088	1.96307	3.0518	0.00227476	NA
MDM_cover_S1_1844	None	15.6243	6.01073	1.97064	3.05014	0.00228731	0.0379118
MDM_cover_S10_2431	None	42.2713	5.56438	1.82619	3.04699	0.00231147	0.038162
MDM_cover_S8_4324	None	11.4242	3.17893	1.04413	3.04456	0.00233024	0.0383215
MDM_cover_S6_2913	None	38.0931	14.7485	4.84798	3.04221	0.00234851	0.0384275
MDM_cover_S8_1924	143517	34.4733	5.20405	1.71108	3.04138	0.00235494	0.0384275
MDM_cover_S8_101	None	13.3547	3.27244	1.07727	3.03771	0.00238385	0.0384359
MDM_cover_S1_468	None	7.39737	7.67847	2.52825	3.03707	0.00238887	0.0384359
MDM_cover_S8_4331	None	13.1487	6.23149	2.05189	3.03694	0.0023899	0.0384359
MDM_cover_S10_1972	None	11.5958	6.42587	2.11672	3.03576	0.00239929	0.0384359
MDM_cover_S8_130	None	5.23019	5.13319	1.69103	3.03553	0.0024011	0.0384359
MDM_cover_S1_74	None	9.31118	7.02164	2.31563	3.03228	0.00242718	0.0387034
MDM_cover_S10_1406	None	11.5459	6.17543	2.03732	3.03115	0.0024362	0.0387034
MDM_cover_S8_2604	None	5.29817	6.30318	2.0819	3.02761	0.00246497	0.0388927
MDM_cover_S15_712	None	18.3737	8.25357	2.72628	3.02741	0.00246659	0.0388927
MDM_cover_S15_461	None	6.33385	5.81219	1.92268	3.02297	0.0025031	0.0392643
MDM_cover_S18_572	None	15.092	2.92575	0.96806	3.02228	0.00250881	0.0392643
MDM_cover_S6_3216	None	8.66896	4.84059	1.603	3.01971	0.00253021	0.0394525
MDM_cover_S6_1884	None	4.17158	6.56596	2.17563	3.01796	0.00254483	NA
MDM_cover_S16_1107	None	8.60264	4.19749	1.39242	3.01453	0.00257382	0.0399844
MDM_cover_S17_1857	None	10.6204	3.33266	1.10722	3.00993	0.00261308	0.0404452
MDM_cover_S8_2421	None	8.36434	3.01813	1.00433	3.00512	0.00265474	0.0409393
MDM_cover_S6_727	None	5.80519	-6.31664	2.10347	-3.00296	0.00267364	0.0410804
MDM_cover_S10_1578	None	18.5478	4.53428	1.51063	3.00159	0.00268577	0.0411155
MDM_cover_S10_4556	54768	12.4195	4.70227	1.56754	2.99977	0.00270182	0.0411155
MDM_cover_S6_2624	None	4.73987	6.79771	2.26637	2.99939	0.00270522	0.0411155
MDM_cover_S16_895	None	11.6414	5.04344	1.68478	2.99353	0.00275775	0.041763
MDM_cover_S10_3453	None	7.3866	6.14525	2.05879	2.98489	0.00283682	0.0425
MDM_cover_S1_650	None	6.96436	4.16254	1.39542	2.98299	0.00285447	0.0425
MDM_cover_S1_214	None	8.43208	4.91294	1.64737	2.98228	0.00286106	0.0425
MDM_cover_S8_4851	None	10.3926	5.68086	1.90524	2.98171	0.00286645	0.0425
MDM_cover_S9_150	None	18.0542	2.51303	0.843433	2.97953	0.00288695	0.0425
MDM_cover_S7_3269	None	9.09869	6.52498	2.19002	2.97942	0.00288793	0.0425
MDM_cover_S2_624	None	5.605	-3.00093	1.00729	-2.9792	0.00289	0.0425
MDM_cover_S12_88	None	14.8592	6.71083	2.25297	2.97866	0.00289514	0.0425
MDM_cover_S4_3142	None	4.89527	-3.97976	1.33619	-2.97843	0.00289727	0.0425
MDM_cover_S8_5621	K03183	2.50051	5.6648	1.90406	2.97511	0.00292879	NA
MDM_cover_S8_1968	None	15.485	8.63118	2.90195	2.97427	0.00293685	0.0427952
MDM_cover_S8_2759	None	29.8414	2.83551	0.953495	2.9738	0.00294134	0.0427952
MDM_cover_S12_245	None	22.958	4.37702	1.47258	2.97235	0.00295532	0.0427952
MDM_cover_S8_1905	None	4.45053	4.75247	1.59905	2.97206	0.00295805	0.0427952
MDM_cover_S4_587	None	7.15398	-5.06739	1.70861	-2.9658	0.00301896	0.0435267
MDM_cover_S1_254	None	5.37668	7.18679	2.42603	2.96236	0.00305289	0.0438657
MDM_cover_S7_4330	None	50.8071	-15.1754	5.13651	-2.95442	0.00313253	0.0447886
MDM_cover_S6_3180	None	13.9685	5.67384	1.92083	2.95385	0.0031384	0.0447886
MDM_cover_S10_1767	None	18.0401	4.87493	1.65167	2.95151	0.00316227	0.044878
MDM_cover_S10_2810	K02690	15.7709	4.75724	1.61253	2.95017	0.00317598	0.044878
MDM_cover_S8_5767	None	4.79528	4.43363	1.50287	2.95011	0.00317664	0.044878
MDM_cover_S8_3550	None	11.3636	4.91463	1.66792	2.94657	0.00321324	0.0452433
MDM_cover_S8_5904	None	2.86821	5.19109	1.76338	2.94382	0.00324185	NA
MDM_cover_S10_2561	None	4.82875	4.54293	1.5435	2.94326	0.00324777	0.0455771
MDM_cover_S4_2779	PF05919	24.4543	-9.15202	3.11134	-2.9415	0.00326622	0.0456837
MDM_cover_S16_166	None	65.9791	14.3314	4.87386	2.94046	0.00327729	0.0456868
MDM_cover_S8_5969	None	20.6852	4.65362	1.5837	2.93844	0.00329864	0.0457808
MDM_cover_S10_3650	None	5.48748	5.99398	2.04072	2.93719	0.00331202	0.0457808
MDM_cover_S7_3532	None	81.7089	8.26845	2.81551	2.93676	0.00331666	0.0457808
MDM_cover_S7_1147	None	4.86352	4.20782	1.43419	2.93394	0.00334692	0.0460476
MDM_cover_S8_323	None	11.8254	3.86549	1.31876	2.93115	0.00337713	0.0463118
MDM_cover_S10_200	None	3.72756	5.35294	1.82761	2.92893	0.00340136	NA
MDM_cover_S7_1303	None	14.5951	4.5912	1.56779	2.92845	0.00340659	0.0464704
MDM_cover_S6_1235	None	6.72945	4.69852	1.60497	2.92747	0.00341728	0.0464704
MDM_cover_S16_256	COG3819	29.5644	3.45203	1.17997	2.92554	0.00343864	0.0464704
MDM_cover_S4_638	None	6.46146	-4.58373	1.56681	-2.92552	0.00343878	0.0464704
MDM_cover_S8_4910	None	9.41635	3.38888	1.15891	2.9242	0.00345347	0.0464704
MDM_cover_S17_1416	None	129.843	5.14362	1.75906	2.92407	0.00345493	0.0464704
MDM_cover_S17_794	None	3.32839	6.08298	2.08144	2.92248	0.0034725	NA
MDM_cover_S1_85	None	57.3957	4.22144	1.44622	2.91895	0.00351214	0.0470895
MDM_cover_S16_489	None	17.0024	8.8374	3.0358	2.91106	0.00360202	0.0480668
MDM_cover_S4_3019	None	20.2439	-4.91674	1.68951	-2.91016	0.00361245	0.0480668
MDM_cover_S8_3702	None	4.85321	5.43654	1.8685	2.90957	0.00361928	0.0480668
MDM_cover_S9_715	None	134.202	-2.24659	0.772731	-2.90733	0.00364525	0.0482594
MDM_cover_S8_5258	None	14.3247	4.07599	1.40292	2.90536	0.00366832	0.0484126
MDM_cover_S7_3198	None	33.4482	4.39675	1.5203	2.89203	0.00382762	0.0503572
MDM_cover_S15_284	None	10.2321	5.47819	1.89692	2.88794	0.00387779	0.0508582
MDM_cover_S1_299	None	7.28216	5.05448	1.75198	2.885	0.00391411	0.0511751
MDM_cover_S8_1179	None	9.25176	4.37238	1.51677	2.88268	0.00394303	0.0512507
MDM_cover_S9_1266	None	5.88352	-3.39076	1.17629	-2.88259	0.00394423	0.0512507
MDM_cover_S10_2589	None	10.7588	6.30577	2.19182	2.87695	0.00401534	0.0518002
MDM_cover_S1_1487	None	9.31293	6.65859	2.31452	2.87687	0.00401635	0.0518002
MDM_cover_S8_2801	None	8.97415	3.93583	1.36836	2.87632	0.00402343	0.0518002
MDM_cover_S8_4172	None	14.2816	3.3662	1.1724	2.8712	0.0040892	0.052387
MDM_cover_S8_3962	None	7.44629	4.91391	1.71216	2.87	0.00410467	0.052387
MDM_cover_S8_1289	None	4.49521	6.1983	2.15978	2.86987	0.00410635	0.052387
MDM_cover_S10_1599	None	7.6273	6.14775	2.14302	2.86873	0.00412119	0.0524175
MDM_cover_S10_4407	None	39.7752	2.44749	0.854159	2.86538	0.00416513	0.0528168
MDM_cover_S15_1303	None	113.287	-3.83581	1.34094	-2.86054	0.00422926	0.053469
MDM_cover_S10_4316	None	17.1054	4.56501	1.59965	2.85375	0.0043207	0.054148
MDM_cover_S12_345	None	5.30427	7.16518	2.51116	2.85334	0.0043263	0.054148
MDM_cover_S17_245	None	11.7051	6.70136	2.34899	2.85287	0.00433265	0.054148
MDM_cover_S6_2502	None	9.3166	5.7271	2.00809	2.85201	0.00434436	0.054148
MDM_cover_S10_509	None	6.07585	3.91775	1.37378	2.8518	0.00434727	0.054148
MDM_cover_S8_5346	None	13.3998	7.52613	2.64012	2.85068	0.00436258	0.0541784
MDM_cover_S8_940	None	11.8624	4.15121	1.45809	2.84701	0.00441319	0.0546451
MDM_cover_S8_3938	None	12.7612	3.90056	1.3705	2.84608	0.00442612	0.0546451
MDM_cover_S16_205	None	12.5458	5.07566	1.7845	2.84431	0.00445078	0.0546643
MDM_cover_S8_3829	64268	16.753	4.05888	1.42712	2.8441	0.00445364	0.0546643
MDM_cover_S1_31	53067	5.37823	6.22423	2.18944	2.84284	0.00447133	0.0547218
MDM_cover_S9_167	None	15.2073	-2.54151	0.895257	-2.83886	0.00452752	0.0552489
MDM_cover_S10_4246	None	21.422	5.84118	2.05894	2.83698	0.00455426	0.0552568
MDM_cover_S15_947	None	13.4115	6.45813	2.27642	2.83697	0.00455442	0.0552568
MDM_cover_S16_1199	None	182.063	3.45867	1.22121	2.83218	0.00462322	0.0559303
MDM_cover_S10_770	None	10.7979	6.68372	2.36198	2.82972	0.00465891	0.0562006
MDM_cover_S18_1041	None	9.81574	-3.30838	1.17059	-2.82626	0.00470953	0.0565669
MDM_cover_S4_1831	None	30.2763	-7.28964	2.57966	-2.82581	0.00471615	0.0565669
MDM_cover_S8_2913	None	8.36832	4.58946	1.62472	2.82476	0.00473157	0.0565906
MDM_cover_S6_3038	None	4.06326	5.99352	2.12333	2.82271	0.00476201	NA
MDM_cover_S10_1434	None	16.3468	3.05902	1.08479	2.81992	0.00480352	0.0572257
MDM_cover_S10_1863	None	9.45767	6.0614	2.15028	2.81889	0.00481902	0.0572257
MDM_cover_S17_970	None	60.5	4.50824	1.60001	2.81764	0.00483782	0.0572257
MDM_cover_S15_753	57829	9.24897	4.58896	1.6287	2.81756	0.00483904	0.0572257
MDM_cover_S6_1303	None	7.99166	5.24202	1.86343	2.8131	0.00490657	0.0578618
MDM_cover_S8_5363	None	9.44755	4.16129	1.48145	2.80892	0.00497073	0.0584547
MDM_cover_S9_917	None	15.861	-3.82941	1.36432	-2.80682	0.00500325	0.0586404
MDM_cover_S1_40	None	6.2277	6.76292	2.41007	2.80611	0.00501438	0.0586404
MDM_cover_S10_4696	103642	7.26556	4.08766	1.45719	2.80517	0.00502899	0.0586484
MDM_cover_S10_462	None	8.09326	5.71266	2.0379	2.80321	0.00505974	0.0588439
MDM_cover_S5_696	None	5.01911	4.30402	1.53658	2.80103	0.00509395	0.0590786
MDM_cover_S8_4822	None	14.8952	3.07427	1.10151	2.79095	0.00525536	0.0604947
MDM_cover_S9_149	None	10.1028	-2.83989	1.01758	-2.79084	0.00525715	0.0604947
MDM_cover_S8_603	None	4.59181	6.10972	2.1893	2.79072	0.00525916	0.0604947
MDM_cover_S10_2794	None	3.13034	6.59185	2.36826	2.78341	0.00537905	NA
MDM_cover_S4_761	None	11.3533	-2.32262	0.834638	-2.78278	0.00538951	0.0616598
MDM_cover_S8_2806	None	9.93631	7.90133	2.84008	2.78208	0.00540122	0.0616598
MDM_cover_S9_887	None	205.148	2.11149	0.759013	2.78189	0.00540439	0.0616598
MDM_cover_S1_720	None	5.16993	6.7321	2.42157	2.78005	0.00543503	0.0618017
MDM_cover_S18_1241	None	25.0693	2.40117	0.86392	2.77939	0.00544619	0.0618017
MDM_cover_S8_2485	None	3.1884	3.67711	1.32331	2.77871	0.00545752	NA
MDM_cover_S9_1153	None	11.4855	-3.42025	1.23235	-2.77538	0.00551366	0.0622564
MDM_cover_S12_653	None	167.391	6.42309	2.31487	2.77471	0.00552512	0.0622564
MDM_cover_S1_2057	None	8.95413	3.2518	1.17214	2.77425	0.00553298	0.0622564
MDM_cover_S7_1369	None	174.166	1.9949	0.719418	2.77293	0.00555537	0.0622564
MDM_cover_S7_4010	None	15.5214	3.47249	1.25241	2.77265	0.00556019	0.0622564
MDM_cover_S6_2902	None	12.6973	6.82496	2.46406	2.76981	0.00560892	0.0626354
MDM_cover_S8_3892	None	6.18807	4.65653	1.68469	2.76403	0.00570925	0.063579
MDM_cover_S10_4751	None	100.926	5.74199	2.07801	2.76321	0.00572362	0.063579
MDM_cover_S8_4354	None	10.1191	3.36996	1.2205	2.76114	0.00575996	0.0638143
MDM_cover_S16_1208	None	20.1427	6.10523	2.21458	2.75684	0.0058363	0.0644904
MDM_cover_S12_286	None	14.0023	5.55218	2.01741	2.75214	0.00592075	0.0652522
MDM_cover_S17_1542	None	14.8524	5.98115	2.17632	2.74828	0.00599081	0.0656851
MDM_cover_S7_4376	None	9.871	2.81517	1.02435	2.74826	0.00599123	0.0656851
MDM_cover_S6_205	158397	3.90556	-6.10065	2.22021	-2.74778	0.00599996	NA
MDM_cover_S10_3436	None	12.8091	4.40144	1.6027	2.74626	0.00602796	0.0658958
MDM_cover_S8_3692	None	6.12947	5.25921	1.91557	2.74551	0.00604176	0.0658958
MDM_cover_S1_1676	None	4.33307	4.13254	1.50637	2.74339	0.00608093	NA
MDM_cover_S10_1956	100950	19.7752	4.30534	1.57033	2.74167	0.00611273	0.0664977
MDM_cover_S10_2470	None	16.2182	5.5477	2.02479	2.7399	0.00614586	0.0666857
MDM_cover_S9_1174	None	38.8151	-2.39011	0.873236	-2.73707	0.00619882	0.0670875
MDM_cover_S1_1828	None	2.7666	6.13963	2.24322	2.73697	0.00620084	NA
MDM_cover_S7_2890	None	5.72437	3.96424	1.44923	2.7354	0.00623046	0.0672086
MDM_cover_S1_1270	None	3.61702	6.36358	2.32672	2.73499	0.00623815	NA
MDM_cover_S8_1259	K02705	7.22247	5.33348	1.95023	2.73479	0.00624193	0.0672086
MDM_cover_S8_4753	None	4.21087	6.06978	2.21957	2.73467	0.00624433	NA
MDM_cover_S12_49	None	6.68869	5.13338	1.87918	2.73171	0.00630071	0.0676684
MDM_cover_S17_1	None	22.1985	5.84546	2.14095	2.73032	0.00632736	0.0677476
MDM_cover_S10_3638	None	4.07646	6.15562	2.25489	2.72989	0.00633547	NA
MDM_cover_S10_4402	None	27.4403	4.99789	1.83133	2.7291	0.0063507	0.0677476
MDM_cover_S8_4168	None	9.49824	3.99248	1.46323	2.72854	0.00636153	0.0677476
MDM_cover_S8_5070	None	4.52036	4.45475	1.63299	2.72797	0.00637246	0.0677476
MDM_cover_S4_1094	None	12.9253	-2.77478	1.0185	-2.72437	0.00644238	0.0682906
MDM_cover_S2_348	None	13.6489	2.19944	0.807525	2.72368	0.00645597	0.0682906
MDM_cover_S7_252	None	3.88041	3.62591	1.33134	2.7235	0.00645951	NA
MDM_cover_S10_3289	None	18.4932	6.15371	2.2609	2.7218	0.0064927	0.0685069
MDM_cover_S8_2058	None	4.69719	4.02852	1.48078	2.72055	0.00651743	0.0685698
MDM_cover_S6_294	None	4.28761	5.37351	1.97534	2.7203	0.0065223	NA
MDM_cover_S7_3495	None	5.5264	6.08201	2.23616	2.71985	0.00653124	0.0685698
MDM_cover_S8_5729	None	17.8423	2.8852	1.06199	2.71679	0.00659192	0.0690348
MDM_cover_S8_2189	None	11.9072	3.49654	1.28832	2.71404	0.00664689	0.0694377
MDM_cover_S10_1530	None	5.55823	3.29811	1.21797	2.70788	0.00677152	0.0705646
MDM_cover_S7_2014	None	24.9364	3.42491	1.26648	2.70428	0.00684533	0.0710374
MDM_cover_S18_766	None	9.04269	-5.5592	2.0559	-2.70402	0.00685064	0.0710374
MDM_cover_S6_3164	None	5.57566	6.5522	2.42501	2.70193	0.00689383	0.0713097
MDM_cover_S10_2947	None	7.34891	6.30638	2.33551	2.70021	0.00692952	0.0715031
MDM_cover_S7_821	None	7.02811	5.03293	1.86547	2.69795	0.00697685	0.0718155
MDM_cover_S7_3053	None	3.5478	5.29392	1.96619	2.69248	0.00709223	NA
MDM_cover_S6_2956	None	18.9534	3.43174	1.2759	2.68966	0.00715248	0.0734437
MDM_cover_S7_4650	None	32.9311	-3.62306	1.3479	-2.68792	0.00718977	0.073647
MDM_cover_S8_265	None	5.51839	6.08061	2.26326	2.68666	0.00721711	0.0737477
MDM_cover_S13_279	None	7.0562	5.99819	2.23385	2.68513	0.00725013	0.0739057
MDM_cover_S8_1336	None	12.0503	5.11326	1.90965	2.67759	0.00741538	0.075378
MDM_cover_S1_417	None	4.97108	4.15301	1.55144	2.67687	0.00743133	0.075378
MDM_cover_S10_1546	None	10.7037	5.09363	1.90337	2.67611	0.00744827	0.075378
MDM_cover_S8_3548	None	3.3331	6.02811	2.2547	2.67357	0.00750481	NA
MDM_cover_S4_77	None	12.491	-4.59759	1.72126	-2.67106	0.00756114	0.0763367
MDM_cover_S1_802	None	9.67678	4.44754	1.66675	2.66838	0.0076217	0.076764
MDM_cover_S15_1077	None	24.9339	-2.94742	1.10687	-2.66283	0.00774856	0.0776742
MDM_cover_S6_3047	None	12.7503	6.70003	2.51615	2.66281	0.00774907	0.0776742
MDM_cover_S10_2601	None	6.20581	3.26028	1.22474	2.66202	0.00776742	0.0776742
MDM_cover_S1_1105	None	3.61761	7.03426	2.64252	2.66195	0.00776894	NA
MDM_cover_S1_1058	None	19.2662	5.3419	2.00773	2.66067	0.00779858	0.077801
MDM_cover_S6_337	K03183	3.15693	6.05237	2.27683	2.65825	0.00785483	NA
MDM_cover_S10_2755	None	10.5797	3.72621	1.40203	2.65773	0.00786697	0.0782978
MDM_cover_S10_2975	None	5.62104	5.94838	2.24006	2.65545	0.00792028	0.0784416
MDM_cover_S17_978	None	15.2188	7.12344	2.68308	2.65495	0.00793209	0.0784416
MDM_cover_S8_5926	None	4.82775	4.49559	1.69382	2.65412	0.00795147	0.0784416
MDM_cover_S16_580	None	34.8694	-3.91992	1.47702	-2.65393	0.00795596	0.0784416
MDM_cover_S8_3751	COG5592	3.80559	6.82667	2.57248	2.65373	0.0079607	NA
MDM_cover_S10_1642	COG3237	3.35288	4.74352	1.78749	2.65373	0.00796075	NA
MDM_cover_S10_2077	None	3.85866	4.45018	1.67781	2.65238	0.00799262	NA
MDM_cover_S10_3207	None	6.33755	5.79825	2.18738	2.65077	0.00803093	0.0789958
MDM_cover_S10_4517	None	4.88226	6.37412	2.40622	2.64902	0.00807252	0.0792198
MDM_cover_S8_4257	None	2.05132	6.0987	2.30275	2.64844	0.0080864	NA
MDM_cover_S7_2745	None	14.6615	2.88855	1.09391	2.64057	0.00827665	0.0810342
MDM_cover_S7_1956	None	4.11519	5.40927	2.04979	2.63894	0.00831646	NA
MDM_cover_S6_1307	None	7.80614	4.85275	1.8398	2.63765	0.00834833	0.0815464
MDM_cover_S10_2429	None	9.86936	4.38856	1.669	2.62946	0.00855215	0.0832148
MDM_cover_S8_5865	COG3861	5.11037	5.37102	2.04284	2.6292	0.00855867	0.0832148
MDM_cover_S10_1061	None	4.34515	6.42646	2.44437	2.62908	0.00856156	NA
MDM_cover_S4_1552	None	24.3785	-3.10766	1.18284	-2.62729	0.00860677	0.0833554
MDM_cover_S15_329	None	15.3066	2.77153	1.055	2.62706	0.00861273	0.0833554
MDM_cover_S10_3807	None	18.7218	2.28537	0.870239	2.62614	0.00863581	0.0833871
MDM_cover_S5_10	None	11.3183	3.171	1.20797	2.62506	0.00866343	0.0834049
MDM_cover_S8_3543	None	14.5522	4.91177	1.8716	2.62437	0.00868094	0.0834049
MDM_cover_S12_603	None	207.819	5.86747	2.2363	2.62374	0.00869709	0.0834049
MDM_cover_S1_736	None	13.9662	4.74526	1.81162	2.61935	0.00880983	0.084294
MDM_cover_S3_839	None	22.2361	3.45638	1.32012	2.61822	0.00883895	0.084319
MDM_cover_S10_3112	None	10.5793	4.00107	1.52854	2.61757	0.00885576	0.084319
MDM_cover_S8_5153	None	10.8791	5.66747	2.16586	2.61672	0.00887779	0.084319
MDM_cover_S16_820	None	9.02389	3.74492	1.43146	2.61616	0.00889255	0.084319
MDM_cover_S15_1254	None	9.54399	5.45295	2.08673	2.61316	0.00897102	0.0847381
MDM_cover_S6_2967	None	3.80555	-6.24619	2.39066	-2.61275	0.00898177	NA
MDM_cover_S1_1377	None	3.57807	4.15452	1.59013	2.61269	0.00898316	NA
MDM_cover_S10_2065	None	3.51954	4.49015	1.7187	2.61253	0.00898747	NA
MDM_cover_S10_1871	51445	5.66836	4.65557	1.78244	2.61191	0.00900375	0.0847381
MDM_cover_S10_2603	None	6.36884	6.1043	2.33754	2.61142	0.00901661	0.0847381
MDM_cover_S7_1980	None	24.9222	4.73675	1.81428	2.61082	0.00903266	0.0847381
MDM_cover_S7_3118	None	55.7464	2.33041	0.892878	2.60999	0.0090544	0.0847381
MDM_cover_S6_1560	None	60.0493	-1.72853	0.662382	-2.60956	0.00906586	0.0847381
MDM_cover_S11_141	None	15.3896	3.87601	1.4859	2.60853	0.00909328	0.0847381
MDM_cover_S8_279	None	5.08279	3.88367	1.48893	2.60836	0.00909777	0.0847381
MDM_cover_S15_640	None	5.6045	4.89624	1.87789	2.60732	0.00912551	0.0848088
MDM_cover_S6_2215	None	4.62608	6.04436	2.31946	2.60593	0.00916257	0.0849657
MDM_cover_S15_854	None	26.3551	2.14318	0.823911	2.60123	0.00928914	0.0859501
MDM_cover_S12_631	None	5.0685	5.35925	2.06253	2.59838	0.00936647	0.0862579
MDM_cover_S1_1146	None	7.64875	4.89689	1.88479	2.59811	0.00937394	0.0862579
MDM_cover_S15_116	None	16.7146	5.92865	2.28223	2.59774	0.00938387	0.0862579
MDM_cover_S8_2877	None	10.0458	3.31985	1.27838	2.59693	0.0094061	0.0862738
MDM_cover_S8_3657	None	11.7162	6.04442	2.32834	2.59602	0.00943118	0.0863048
MDM_cover_S10_467	None	6.72777	5.29718	2.0411	2.59526	0.00945192	0.0863048
MDM_cover_S7_813	None	7.1216	3.72679	1.43706	2.59334	0.00950497	0.0863048
MDM_cover_S14_1232	None	8.06733	4.66545	1.80021	2.59161	0.00955274	0.0863048
MDM_cover_S1_363	None	3.20541	5.73696	2.21418	2.59101	0.00956948	NA
MDM_cover_S4_2322	None	7.43758	-2.28982	0.884099	-2.59	0.00959751	0.0863048
MDM_cover_S10_2495	None	57.6158	6.37116	2.45998	2.58993	0.00959957	0.0863048
MDM_cover_S16_277	None	20.4792	2.2669	0.87546	2.58938	0.00961481	0.0863048
MDM_cover_S12_999	None	9.94446	3.75123	1.44871	2.58935	0.00961563	0.0863048
MDM_cover_S8_4056	None	21.4428	2.6259	1.0142	2.58913	0.00962183	0.0863048
MDM_cover_S1_1758	None	12.1038	4.80968	1.85768	2.58908	0.00962316	0.0863048
MDM_cover_S18_487	None	5.27171	4.54899	1.75802	2.58756	0.00966587	0.0863048
MDM_cover_S11_378	None	32.1878	3.26001	1.2603	2.5867	0.00969002	0.0863048
MDM_cover_S15_1288	None	5.51477	5.86141	2.26609	2.58657	0.00969368	0.0863048
MDM_cover_S10_158	None	7.13513	4.69789	1.81633	2.58647	0.00969648	0.0863048
MDM_cover_S10_969	None	14.2423	4.69436	1.8182	2.58188	0.0098265	0.0872775
MDM_cover_S9_1255	None	5.89978	-6.10045	2.36396	-2.58061	0.00986265	0.0874142
MDM_cover_S10_756	None	25.4999	5.32691	2.06489	2.57975	0.00988713	0.0874471
MDM_cover_S10_4023	None	3.91467	-3.81542	1.47956	-2.57875	0.00991578	NA
MDM_cover_S7_3185	None	9.20645	1.83062	0.710365	2.57701	0.00996578	0.0879579
MDM_cover_S7_1995	None	4.06236	4.5195	1.75522	2.57489	0.0100271	NA
MDM_cover_S8_3314	None	13.1423	6.5464	2.5459	2.57135	0.0101304	0.089136
MDM_cover_S7_1863	None	1702.3	4.02921	1.5672	2.57096	0.0101416	0.089136
MDM_cover_S16_1247	None	27.8718	3.25379	1.26675	2.56862	0.0102105	0.0895543
MDM_cover_S16_1068	None	4.60317	5.48237	2.13576	2.56694	0.01026	0.0897524
MDM_cover_S8_3776	None	23.5323	3.00378	1.17096	2.56522	0.010311	0.0897524
MDM_cover_S7_1429	None	6.05786	4.87608	1.90096	2.56507	0.0103156	0.0897524
MDM_cover_S6_3094	None	23.7044	6.76346	2.63697	2.56486	0.0103219	0.0897524
MDM_cover_S10_3386	None	3.90209	4.61448	1.79958	2.5642	0.0103413	NA
MDM_cover_S8_4397	None	13.863	3.10869	1.21269	2.56347	0.0103632	0.0897524
MDM_cover_S14_202	None	9.77434	2.77854	1.08392	2.56342	0.0103647	0.0897524
MDM_cover_S11_463	None	7.48943	4.95484	1.93335	2.56283	0.0103823	0.0897524
MDM_cover_S10_1517	None	11.3424	5.85206	2.2847	2.56141	0.0104249	0.0899357
MDM_cover_S1_320	None	8.66483	3.67523	1.43566	2.55995	0.0104686	0.090077
MDM_cover_S18_342	None	5.09589	3.83078	1.49699	2.55898	0.010498	0.090077
MDM_cover_S6_1919	None	17.1357	4.08878	1.59804	2.55862	0.0105088	0.090077
MDM_cover_S10_2397	None	11.1889	2.99576	1.1712	2.55785	0.0105323	0.090077
MDM_cover_S14_585	None	8.96841	3.109	1.21573	2.55732	0.0105482	0.090077
MDM_cover_S14_973	None	39.6545	5.48053	2.1439	2.55634	0.010578	0.0901489
MDM_cover_S10_2281	None	33.0981	5.32601	2.08416	2.55547	0.0106043	0.0901903
MDM_cover_S9_360	None	5.66282	-4.28809	1.67903	-2.55391	0.010652	0.0904132
MDM_cover_S10_3793	None	7.15418	5.62392	2.20324	2.55257	0.0106932	0.0905802
MDM_cover_S7_3706	None	25.2823	5.23241	2.05121	2.55089	0.0107449	0.0908354
MDM_cover_S6_3269	None	13.8611	-2.69148	1.05587	-2.54905	0.0108017	0.0911329
MDM_cover_S5_123	None	43.4024	5.22665	2.05202	2.54708	0.010863	0.0913787
MDM_cover_S9_1007	None	12.1267	-4.49181	1.76377	-2.54671	0.0108743	0.0913787
MDM_cover_S5_256	None	4.78303	4.41464	1.73459	2.54506	0.010926	0.0915126
MDM_cover_S8_780	None	7.75567	3.85703	1.51565	2.54481	0.0109337	0.0915126
MDM_cover_S10_736	None	21.8928	7.62085	2.99863	2.54145	0.0110395	0.0921091
MDM_cover_S8_507	None	5.26339	6.86357	2.70096	2.54115	0.0110487	0.0921091
MDM_cover_S4_1609	None	6.22256	-2.79868	1.10192	-2.53982	0.0110909	0.0922781
MDM_cover_S18_1435	None	103.521	5.64231	2.22282	2.53835	0.0111375	0.0924831
MDM_cover_S10_963	57095	11.0077	4.55628	1.79624	2.53656	0.0111947	0.0927385
MDM_cover_S6_970	None	16.0805	5.17388	2.04017	2.53601	0.0112123	0.0927385
MDM_cover_S12_1088	None	17.7607	1.92884	0.761277	2.53368	0.0112871	0.0930806
MDM_cover_S14_403	None	18.3907	3.98183	1.57177	2.53335	0.0112979	0.0930806
MDM_cover_S17_1715	None	18.5625	4.43548	1.75268	2.53068	0.0113842	0.0934864
MDM_cover_S4_1526	None	4.34704	-3.94176	1.55778	-2.53037	0.0113943	NA
MDM_cover_S15_1236	None	14.1977	7.15051	2.82597	2.53028	0.0113971	0.0934864
MDM_cover_S5_172	None	18.4181	7.20798	2.85019	2.52895	0.0114405	0.0934864
MDM_cover_S6_2887	None	9.77664	3.29571	1.30358	2.5282	0.0114649	0.0934864
MDM_cover_S8_1300	None	6.45668	5.79074	2.29054	2.52811	0.0114679	0.0934864
MDM_cover_S10_1390	None	6.08278	3.2933	1.30317	2.52716	0.0114991	0.0934864
MDM_cover_S1_1251	None	11.2179	4.78561	1.89375	2.52705	0.0115026	0.0934864
MDM_cover_S1_764	None	269.57	1.57397	0.623091	2.52608	0.0115345	0.0935647
MDM_cover_S4_3136	None	23.6111	-4.94529	1.95836	-2.52522	0.0115625	0.0936121
MDM_cover_S1_1667	None	5.5542	5.89147	2.33609	2.52194	0.0116709	0.0943083
MDM_cover_S3_467	None	19.1099	4.58918	1.8214	2.51959	0.0117493	0.0947598
MDM_cover_S1_2028	75704	3.20081	6.0959	2.42273	2.51613	0.0118652	NA
MDM_cover_S8_3063	None	10.6627	4.30479	1.71156	2.51513	0.0118987	0.0957813
MDM_cover_S13_222	None	8.02415	5.06425	2.01632	2.51163	0.0120174	0.0965524
MDM_cover_S1_618	K00371	6.27611	4.29688	1.71262	2.50895	0.012109	0.0971028
MDM_cover_S4_1276	None	26.6613	1.8301	0.729709	2.50799	0.012142	0.0971819
MDM_cover_S10_1875	None	6.22742	5.0995	2.03419	2.50689	0.0121797	0.0972398
MDM_cover_S4_1790	None	6.84558	-3.75264	1.49748	-2.50597	0.0122115	0.0972398
MDM_cover_S1_335	None	144.274	3.37636	1.34743	2.50577	0.0122185	0.0972398
MDM_cover_S6_2335	None	179.221	-1.55357	0.6202	-2.50495	0.0122468	0.0972486
MDM_cover_S6_2238	None	10.792	4.88658	1.95158	2.50391	0.0122829	0.0972486
MDM_cover_S18_1137	None	5.83212	3.64607	1.45625	2.50374	0.0122889	0.0972486
MDM_cover_S5_346	None	6.36331	4.99274	1.99551	2.50199	0.0123496	0.0975456
MDM_cover_S17_1182	None	7.61785	2.84379	1.13702	2.50109	0.0123813	0.0976131
MDM_cover_S1_1613	None	19.7197	5.38743	2.15593	2.49888	0.0124585	0.0980379
MDM_cover_S8_2439	None	5.47322	6.8114	2.72742	2.49738	0.0125115	0.0982714
MDM_cover_S16_563	None	5.00067	4.73643	1.89771	2.49586	0.0125651	0.0983628
MDM_cover_S13_1001	None	6.47751	4.22493	1.69301	2.49552	0.0125774	0.0983628
MDM_cover_S6_3264	None	10.7546	4.2225	1.69234	2.49507	0.0125932	0.0983628
MDM_cover_S8_3542	None	14.4304	-1.92972	0.774241	-2.49241	0.0126881	0.0988237
MDM_cover_S13_51	None	5.64866	4.11111	1.65012	2.4914	0.0127242	0.0988237
MDM_cover_S10_2263	None	6.40546	5.81399	2.33399	2.49101	0.0127379	0.0988237
MDM_cover_S13_764	None	4.56289	4.49001	1.803	2.49029	0.0127638	0.0988237
MDM_cover_S6_102	None	38.1327	-1.24096	0.498417	-2.4898	0.0127815	0.0988237
MDM_cover_S9_1077	None	14.5747	2.36187	0.948741	2.48948	0.0127931	0.0988237
MDM_cover_S18_969	None	8.55612	3.00793	1.20923	2.48747	0.0128657	0.0990546
MDM_cover_S9_729	None	13.7967	-1.77047	0.711789	-2.48735	0.01287	0.0990546
MDM_cover_S6_471	None	6.81181	5.81384	2.33886	2.48576	0.0129276	0.0991837
MDM_cover_S10_4329	K02884	8.98467	3.35744	1.35084	2.48544	0.0129393	0.0991837
MDM_cover_S17_1251	None	4.83475	5.19587	2.09139	2.48441	0.0129768	0.0991837
MDM_cover_S8_4514	None	12.1933	4.01072	1.61443	2.48429	0.0129811	0.0991837
MDM_cover_S7_2667	None	6.47432	-2.5233	1.01637	-2.48267	0.0130403	0.0994018
MDM_cover_S8_3261	None	120.026	5.33079	2.1481	2.48164	0.013078	0.0994018
MDM_cover_S14_1269	None	21.1718	3.02532	1.21911	2.48157	0.0130804	0.0994018
MDM_cover_S8_4888	None	9.51184	2.10739	0.849508	2.48072	0.0131118	0.0994608
MDM_cover_S12_115	None	16.2021	6.3815	2.57363	2.47957	0.0131541	0.099602
MDM_cover_S10_1442	None	4.64302	4.94372	1.99486	2.47823	0.0132034	0.0997962
MDM_cover_S8_1985	None	11.9308	2.98685	1.20572	2.47723	0.0132405	0.0998969
MDM_cover_S7_630	103032	36.5165	2.04809	0.827091	2.47626	0.0132766	0.0999904
MDM_cover_S7_62	None	4.1734	5.96289	2.40899	2.47527	0.0133137	NA
MDM_cover_S12_66	None	4.32533	4.39922	1.77799	2.47427	0.0133509	NA
MDM_cover_S10_3297	K03704	9.1664	3.42803	1.38577	2.47373	0.0133709	0.100364
MDM_cover_S16_1188	None	15.7046	7.68865	3.10886	2.47314	0.0133933	0.100364
MDM_cover_S7_714	None	116.535	2.46242	0.995716	2.47302	0.0133978	0.100364
MDM_cover_S8_3392	57903	3.4493	5.34847	2.16314	2.47255	0.0134155	NA
MDM_cover_S8_5971	None	17.6515	5.9882	2.42255	2.47186	0.0134412	0.10051
MDM_cover_S8_1738	None	40.2443	-2.90138	1.17428	-2.47076	0.0134825	0.100641
MDM_cover_S6_965	None	8.26093	6.61999	2.68036	2.46982	0.0135181	0.100728
MDM_cover_S7_4164	None	3.42188	5.11819	2.07314	2.46881	0.0135564	NA
MDM_cover_S8_5066	None	1.94874	5.43804	2.20433	2.46698	0.0136256	NA
MDM_cover_S8_1658	None	2.88946	4.69822	1.90654	2.46426	0.0137296	NA
MDM_cover_S8_2358	None	5.83905	5.48871	2.2298	2.46153	0.0138348	0.102905
MDM_cover_S4_2318	None	5.9191	-5.78951	2.35311	-2.46036	0.0138797	0.103057
MDM_cover_S9_309	None	25.1284	-4.79775	1.95107	-2.45904	0.013931	0.103116
MDM_cover_S1_1297	None	7.51911	3.50085	1.42375	2.45889	0.0139367	0.103116
MDM_cover_S6_185	None	6.84478	5.49949	2.23714	2.45826	0.013961	0.103116
MDM_cover_S8_1583	None	6.7562	2.87771	1.17244	2.45446	0.0141095	0.104014
MDM_cover_S10_3359	89796	10.9224	6.14235	2.50344	2.45356	0.0141449	0.104014
MDM_cover_S9_53	None	6.93169	-2.80661	1.14403	-2.45326	0.0141568	0.104014
MDM_cover_S6_145	None	3.34977	5.60288	2.28434	2.45273	0.0141777	NA
MDM_cover_S15_827	None	330.838	3.31468	1.35277	2.45029	0.0142743	0.104695
MDM_cover_S7_3153	None	12.0266	3.78554	1.54539	2.44957	0.0143029	0.104722
MDM_cover_S7_2039	None	6.70345	5.54121	2.26363	2.44794	0.0143678	0.104987
MDM_cover_S10_2790	None	5.75319	5.71309	2.33449	2.44726	0.0143949	0.104987
MDM_cover_S10_2128	None	6.13683	4.04906	1.65516	2.44633	0.014432	0.104987
MDM_cover_S6_359	None	5.068	3.80294	1.55466	2.44616	0.0144389	0.104987
MDM_cover_S18_1529	50729	4.6247	3.24132	1.32713	2.44235	0.0145921	0.105919
MDM_cover_S6_640	None	3.55821	4.34926	1.78108	2.44193	0.0146092	NA
MDM_cover_S7_2503	None	18.6968	5.13446	2.10453	2.43971	0.014699	0.106511
MDM_cover_S10_330	None	6.53595	-2.32056	0.951863	-2.43791	0.0147723	0.106858
MDM_cover_S8_5928	None	13.6317	3.55681	1.45951	2.43698	0.0148104	0.106926
MDM_cover_S8_5885	None	11.4943	4.46721	1.8335	2.43644	0.0148325	0.106926
MDM_cover_S10_3208	None	27.0732	4.69575	1.92791	2.43567	0.0148643	0.106972
MDM_cover_S4_719	None	4.33063	-5.6391	2.31578	-2.43508	0.0148885	NA
MDM_cover_S8_3227	None	9.31689	4.94013	2.03004	2.43351	0.0149531	0.107173
MDM_cover_S8_4613	None	6.07918	5.54388	2.27857	2.43305	0.0149723	0.107173
MDM_cover_S9_970	COG1298	37.2893	-2.86818	1.17898	-2.43276	0.0149843	0.107173
MDM_cover_S8_5824	COG0545	27.5034	-2.78117	1.14333	-2.43252	0.014994	0.107173
MDM_cover_S3_441	None	2.96432	5.05924	2.07994	2.4324	0.0149991	NA
MDM_cover_S8_2673	None	3.76536	5.3111	2.1838	2.43204	0.015014	NA
MDM_cover_S8_2038	None	3.53089	3.20817	1.32056	2.42939	0.0151241	NA
MDM_cover_S17_1912	None	26.4646	4.66602	1.92118	2.42873	0.0151519	0.108118
MDM_cover_S6_1532	57283	5.54754	5.68694	2.34312	2.42708	0.0152207	0.108378
MDM_cover_S10_2426	None	6.01708	7.15841	2.94994	2.42663	0.0152399	0.108378
MDM_cover_S8_3670	None	17.7712	2.0924	0.862892	2.42487	0.0153137	0.108719
MDM_cover_S8_2513	None	4.73386	4.7274	1.95048	2.42371	0.0153629	0.108885
MDM_cover_S5_677	None	17.9119	2.12277	0.876457	2.42199	0.0154358	0.109218
MDM_cover_S2_842	None	22.9495	-4.09244	1.69079	-2.42043	0.015502	0.10938
MDM_cover_S11_634	None	26.1106	3.09079	1.27707	2.42023	0.0155107	0.10938
MDM_cover_S6_1036	None	2.43911	4.70675	1.94551	2.41929	0.0155508	NA
MDM_cover_S11_155	None	9.98827	-5.85841	2.4218	-2.41903	0.0155618	0.109557
MDM_cover_S7_1684	None	19.927	3.37313	1.39589	2.41647	0.0156719	0.110148
MDM_cover_S6_511	None	7.04534	5.18305	2.14648	2.41467	0.0157495	0.110509
MDM_cover_S18_1082	None	9.60911	3.35483	1.38994	2.41364	0.0157939	0.110636
MDM_cover_S7_1765	None	7.03251	4.15841	1.72439	2.41153	0.0158859	0.111096
MDM_cover_S4_388	None	12.078	-5.63872	2.33932	-2.41041	0.0159347	0.111252
MDM_cover_S6_621	None	4.30449	4.98344	2.068	2.40978	0.015962	NA
MDM_cover_S7_1713	None	8.68442	4.80642	1.99548	2.40865	0.0160116	0.111604
MDM_cover_S6_493	None	56.2388	4.63279	1.92487	2.40681	0.0160924	0.111883
MDM_cover_S7_4522	None	16.832	6.13722	2.5507	2.40609	0.0161243	0.111883
MDM_cover_S8_3723	None	4.51287	4.46366	1.85572	2.40535	0.0161569	0.111883
MDM_cover_S17_1428	None	9.22299	3.04594	1.26633	2.40533	0.0161579	0.111883
MDM_cover_S10_3723	None	29.9547	3.93763	1.6377	2.40437	0.0162006	0.111994
MDM_cover_S8_197	None	7.45172	6.38072	2.65533	2.40299	0.0162616	0.112122
MDM_cover_S8_2000	None	12.6834	5.77546	2.40463	2.40181	0.0163141	0.112122
MDM_cover_S7_3691	None	21.4944	-2.1461	0.893599	-2.40163	0.016322	0.112122
MDM_cover_S8_184	None	5.09714	4.43935	1.84853	2.40155	0.0163256	0.112122
MDM_cover_S10_2328	None	10.8072	2.09225	0.871632	2.40039	0.0163778	0.11228
MDM_cover_S18_390	None	6.15536	6.67599	2.78184	2.39985	0.016402	0.11228
MDM_cover_S10_2832	None	27.1221	6.73549	2.80907	2.39777	0.0164953	0.112322
MDM_cover_S1_23	None	74.2234	3.17473	1.32405	2.39775	0.0164962	0.112322
MDM_cover_S10_2858	None	5.95741	3.80208	1.58595	2.39735	0.0165141	0.112322
MDM_cover_S8_5800	None	71.0005	4.49738	1.87599	2.39734	0.0165148	0.112322
MDM_cover_S18_650	None	14.168	2.49273	1.04035	2.39605	0.0165728	0.112535
MDM_cover_S1_656	None	5.81435	2.69541	1.1263	2.39315	0.0167045	0.113246
MDM_cover_S8_2215	None	4.18908	4.76538	1.99183	2.39247	0.0167355	NA
MDM_cover_S8_428	None	6.90765	-2.59238	1.08369	-2.39217	0.0167491	0.113283
MDM_cover_S4_1291	None	348.725	-1.43965	0.6019	-2.39185	0.0167637	0.113283
MDM_cover_S8_2955	None	45.2407	2.60968	1.09172	2.39043	0.0168288	0.113359
MDM_cover_S8_2226	None	5.30302	4.70611	1.96917	2.3899	0.0168532	0.113359
MDM_cover_S6_2517	None	5.51948	3.26358	1.36561	2.38984	0.0168558	0.113359
MDM_cover_S10_105	None	11.7339	4.49387	1.88229	2.38744	0.016966	0.113918
MDM_cover_S8_5514	None	7.99274	3.10304	1.30116	2.38483	0.0170871	0.114549
MDM_cover_S9_1026	None	3.00063	-3.62627	1.52107	-2.38402	0.0171245	NA
MDM_cover_S8_3277	None	9.66948	3.264	1.36949	2.38338	0.0171546	0.114819
MDM_cover_S7_3437	None	15.1425	2.04467	0.858256	2.38236	0.0172023	0.114955
MDM_cover_S6_808	None	116.275	5.58712	2.34654	2.38101	0.0172654	0.115194
MDM_cover_S8_3078	None	3.78156	3.72337	1.56468	2.37963	0.01733	NA
MDM_cover_S18_1352	None	68.7	2.51973	1.05912	2.37909	0.0173555	0.115414
MDM_cover_S10_2282	None	13.1116	7.50287	3.15389	2.37893	0.0173631	0.115414
MDM_cover_S6_2290	None	5.24	6.64834	2.79512	2.37856	0.0173806	0.115414
MDM_cover_S7_317	None	11.5026	-4.15957	1.75016	-2.37668	0.0174691	0.115628
MDM_cover_S8_3447	None	12.5532	3.87969	1.63263	2.37635	0.017485	0.115628
MDM_cover_S8_4336	None	5.84768	2.70051	1.13652	2.37613	0.0174952	0.115628
MDM_cover_S8_5454	None	4.04643	5.50395	2.31647	2.37601	0.0175011	NA
MDM_cover_S18_1508	COG3819	34.7436	2.25025	0.94812	2.37338	0.0176259	0.116267
MDM_cover_S6_2157	None	7.32258	2.80901	1.18412	2.37224	0.0176808	0.116267
MDM_cover_S9_251	None	56.6649	-1.99169	0.839658	-2.37202	0.0176909	0.116267
MDM_cover_S11_118	None	5.47075	5.559	2.34381	2.37178	0.0177025	0.116267
MDM_cover_S8_2063	None	14.936	2.72762	1.15087	2.37006	0.0177852	0.116551
MDM_cover_S3_824	None	9.66513	3.04682	1.28582	2.36955	0.0178096	0.116551
MDM_cover_S10_3765	None	6.53258	7.28	3.07297	2.36904	0.0178341	0.116551
MDM_cover_S18_53	None	50.3871	3.67624	1.55208	2.36858	0.0178564	0.116551
MDM_cover_S5_312	None	64.3239	3.03493	1.28241	2.36659	0.017953	0.117
MDM_cover_S15_794	None	50.6646	3.58962	1.51774	2.36512	0.0180244	0.117156
MDM_cover_S18_596	None	6.51578	3.7475	1.5846	2.36495	0.0180325	0.117156
MDM_cover_S8_219	54637	6.07949	3.16092	1.33845	2.36162	0.0181952	0.11803
MDM_cover_S10_3455	K03183	4.48254	3.60279	1.52649	2.36018	0.0182662	0.118309
MDM_cover_S8_1461	None	23.2553	2.07657	0.880862	2.35743	0.0184017	0.119003
MDM_cover_S18_338	None	11.7462	-3.13469	1.33133	-2.35457	0.0185444	0.119742
MDM_cover_S2_866	None	2.19525	-5.98371	2.54405	-2.35204	0.0186708	NA
MDM_cover_S10_888	COG0607	6.10873	4.06205	1.72706	2.352	0.0186729	0.120297
MDM_cover_S3_195	None	5.64257	5.74235	2.44178	2.35171	0.0186875	0.120297
MDM_cover_S11_1019	None	9.60865	-2.77181	1.17913	-2.35073	0.0187365	0.120341
MDM_cover_S4_3183	None	26.0103	-2.46068	1.0469	-2.35043	0.0187515	0.120341
MDM_cover_S8_4862	None	5.25437	7.26379	3.09341	2.34815	0.018867	0.120898
MDM_cover_S10_240	None	31.6629	5.2964	2.25675	2.34691	0.0189296	0.121115
MDM_cover_S15_764	None	85.0377	5.00772	2.13717	2.34316	0.0191212	0.122036
MDM_cover_S6_1985	None	13.3725	2.74353	1.17097	2.34296	0.0191316	0.122036
MDM_cover_S7_1394	None	7.5991	4.48965	1.91784	2.34099	0.0192326	0.122287
MDM_cover_S8_1285	None	135.538	4.86424	2.07804	2.34079	0.0192431	0.122287
MDM_cover_S8_1353	47240	17.7708	3.96126	1.69283	2.34003	0.0192822	0.122287
MDM_cover_S4_2266	None	104.534	3.28915	1.40566	2.33993	0.0192871	0.122287
MDM_cover_S3_273	None	28.6964	3.5287	1.50854	2.33915	0.0193276	0.12236
MDM_cover_S10_350	None	13.3957	3.2878	1.40614	2.33817	0.0193784	0.122497
MDM_cover_S6_1986	None	24.4747	2.82247	1.20845	2.33562	0.0195113	0.123076
MDM_cover_S7_4546	None	4.46932	-2.28688	0.97927	-2.33529	0.0195285	0.123076
MDM_cover_S6_2348	None	4.12506	6.44542	2.76075	2.33466	0.0195611	NA
MDM_cover_S13_671	None	5.50872	-3.8519	1.65024	-2.33414	0.0195884	0.123084
MDM_cover_S15_984	None	7.29138	3.63294	1.5566	2.3339	0.019601	0.123084
MDM_cover_S7_3376	None	13.7402	6.05056	2.59282	2.33359	0.0196174	0.123084
MDM_cover_S7_1622	None	3.24491	6.05678	2.59633	2.33282	0.0196574	NA
MDM_cover_S15_188	None	12.4477	-1.65727	0.710529	-2.33244	0.0196776	0.123278
MDM_cover_S18_743	None	78.8238	2.29102	0.983908	2.32849	0.0198863	0.1244
MDM_cover_S8_20	None	7.34297	-2.8676	1.23303	-2.32565	0.0200372	0.125158
MDM_cover_S10_2991	None	6.26551	5.41822	2.3309	2.32452	0.0200975	0.125349
MDM_cover_S1_878	None	23.2403	2.31684	0.997485	2.32269	0.020196	0.125604
MDM_cover_S3_610	None	5.13566	3.29669	1.41937	2.32265	0.0201981	0.125604
MDM_cover_S17_956	None	5.68577	6.24732	2.69188	2.3208	0.0202976	0.125824
MDM_cover_S6_1266	None	9.44731	2.54107	1.09491	2.32079	0.020298	0.125824
MDM_cover_S7_1813	K02954	6.16338	3.86986	1.668	2.32006	0.0203374	0.125824
MDM_cover_S10_3806	None	4.40729	4.62362	1.99313	2.31978	0.020353	0.125824
MDM_cover_S17_197	None	615.279	3.04403	1.31326	2.31792	0.0204539	0.126187
MDM_cover_S6_997	None	4.41542	4.7309	2.04174	2.31709	0.0204988	0.126187
MDM_cover_S9_886	None	33.7162	-2.84798	1.22929	-2.31676	0.0205168	0.126187
MDM_cover_S17_1219	None	22.3636	3.57359	1.54287	2.3162	0.0205474	0.126187
MDM_cover_S1_555	None	7.64936	3.80738	1.64399	2.31594	0.0205616	0.126187
MDM_cover_S7_3067	None	7.46025	6.14411	2.65424	2.31483	0.0206223	0.126375
MDM_cover_S1_596	None	3.72226	5.11052	2.20815	2.31439	0.0206465	NA
MDM_cover_S9_247	None	25.2166	-1.94831	0.842392	-2.31283	0.0207317	0.126861
MDM_cover_S8_3091	None	6.93469	7.38285	3.19303	2.31218	0.0207679	0.126898
MDM_cover_S3_571	None	5.80472	5.51291	2.38737	2.3092	0.0209325	0.127718
MDM_cover_S1_877	K03704	3.96911	3.05916	1.32512	2.30859	0.0209662	NA
MDM_cover_S13_257	None	6.90659	3.11262	1.34903	2.3073	0.0210381	0.12806
MDM_cover_S1_695	None	8.96727	4.27681	1.85376	2.3071	0.0210493	0.12806
MDM_cover_S7_38	None	4.70116	-5.0687	2.20033	-2.30361	0.0212444	0.128525
MDM_cover_S1_1194	None	9.65617	2.18859	0.950102	2.30353	0.021249	0.128525
MDM_cover_S8_1954	None	5.22899	4.31107	1.87152	2.30352	0.0212497	0.128525
MDM_cover_S18_550	None	3.87734	-4.24635	1.84365	-2.30323	0.021266	NA
MDM_cover_S4_1308	None	31.5707	4.16897	1.8101	2.30317	0.0212694	0.128525
MDM_cover_S6_749	None	34.9946	2.54095	1.10332	2.30301	0.0212784	0.128525
MDM_cover_S8_906	None	8.1745	5.95173	2.58578	2.30171	0.0213513	0.128781
MDM_cover_S10_2679	51905	11.1969	4.8202	2.09494	2.30088	0.0213985	0.128841
MDM_cover_S12_1394	None	10.9149	2.25331	0.979507	2.30045	0.0214226	0.128841
MDM_cover_S6_2265	None	16.8327	5.24746	2.28263	2.29886	0.0215128	0.12903
MDM_cover_S7_1041	None	4.56806	5.0334	2.18989	2.29847	0.021535	0.12903
MDM_cover_S10_3828	None	17.8614	2.80876	1.22212	2.29828	0.0215458	0.12903
MDM_cover_S10_2877	None	11.9127	4.28112	1.86421	2.29648	0.0216483	0.129459
MDM_cover_S4_2020	None	5.66967	-4.15946	1.81322	-2.29397	0.0217923	0.130016
MDM_cover_S10_3548	None	5.14993	-3.60053	1.56969	-2.29378	0.0218032	0.130016
MDM_cover_S6_3078	None	4.91455	4.24802	1.85269	2.29289	0.0218543	0.130137
MDM_cover_S8_4527	None	7.02415	2.56866	1.12135	2.29069	0.0219813	0.130708
MDM_cover_S8_5229	None	4.91706	3.9219	1.71376	2.28848	0.0221097	0.131286
MDM_cover_S10_3371	None	3.88534	5.77016	2.52371	2.28638	0.0222322	NA
MDM_cover_S10_378	None	6.42883	5.94679	2.60126	2.28612	0.0222475	0.131918
MDM_cover_S8_2992	None	4.7185	2.54263	1.11268	2.28515	0.022304	0.132068
MDM_cover_S10_3472	None	36.3952	-1.81054	0.793271	-2.28237	0.0224675	0.132849
MDM_cover_S8_6058	None	33.434	-1.97424	0.865686	-2.28055	0.0225749	0.133296
MDM_cover_S1_1071	None	9.48074	4.33524	1.90268	2.27849	0.0226975	0.133658
MDM_cover_S8_6259	55753	6.61819	3.58905	1.57521	2.27845	0.0226996	0.133658
MDM_cover_S2_702	None	16.5847	4.57644	2.00907	2.27789	0.022733	0.133668
MDM_cover_S7_3983	None	22.4948	-1.32747	0.583506	-2.27499	0.0229067	0.134501
MDM_cover_S15_993	None	23.7435	2.22972	0.980353	2.27441	0.0229415	0.134506
MDM_cover_S18_887	None	18.8837	2.94741	1.29618	2.27391	0.0229714	0.134506
MDM_cover_S1_1262	None	5.18638	2.56828	1.13018	2.27246	0.0230589	0.13483
MDM_cover_S4_1141	None	9.91579	-3.2573	1.43507	-2.26979	0.0232206	0.135588
MDM_cover_S8_3817	None	5.78028	2.78	1.22664	2.26635	0.0234298	0.13662
MDM_cover_S1_1148	None	3.27561	4.24822	1.87599	2.26452	0.0235421	NA
MDM_cover_S6_3208	None	6.97077	5.18259	2.28992	2.26322	0.023622	0.13755
MDM_cover_S4_2511	None	21.6994	-4.28682	1.89502	-2.26215	0.0236882	0.137745
MDM_cover_S8_4199	None	7.4049	2.79331	1.23511	2.26159	0.0237226	0.137755
MDM_cover_S8_2453	None	5.30162	4.44825	1.96883	2.25934	0.0238626	0.138351
MDM_cover_S8_474	None	3.39687	4.19544	1.85747	2.25868	0.0239032	NA
MDM_cover_S1_415	None	5.58973	7.33206	3.24633	2.25857	0.0239102	0.138351
MDM_cover_S7_276	None	8.16172	4.19827	1.85934	2.25794	0.0239493	0.138351
MDM_cover_S14_23	None	14.7009	5.95145	2.63593	2.25782	0.0239568	0.138351
MDM_cover_S10_1545	None	18.9094	3.01467	1.33741	2.25411	0.0241895	0.139504
MDM_cover_S8_1616	None	20.5168	2.17562	0.965655	2.253	0.0242594	0.139715
MDM_cover_S8_4506	None	13.9901	6.25385	2.77986	2.2497	0.0244678	0.140493
MDM_cover_S1_1621	None	4.81557	3.63384	1.61544	2.24945	0.0244841	0.140493
MDM_cover_S16_1246	None	6.3074	-3.2509	1.44614	-2.24798	0.0245772	0.140493
MDM_cover_S17_591	None	7.45334	5.56128	2.47394	2.24794	0.0245797	0.140493
MDM_cover_S13_372	None	8.0057	3.68859	1.64103	2.24773	0.0245933	0.140493
MDM_cover_S1_129	None	54.115	-1.8071	0.80415	-2.24721	0.0246265	0.140493
MDM_cover_S15_845	None	10.6318	2.23246	0.993447	2.24719	0.024628	0.140493
MDM_cover_S6_1380	None	3.82255	6.30927	2.81048	2.24491	0.0247741	NA
MDM_cover_S17_1080	88633	7.84674	4.33859	1.93333	2.2441	0.0248256	0.141429
MDM_cover_S2_992	PF05919	43.1258	-4.3183	1.92516	-2.24309	0.0248911	0.141499
MDM_cover_S17_1652	None	8.24522	2.9553	1.31764	2.24287	0.0249052	0.141499
MDM_cover_S8_2506	None	2.91937	3.78211	1.68694	2.242	0.0249616	NA
MDM_cover_S8_4373	None	5.39457	4.09987	1.82941	2.24109	0.0250201	0.14196
MDM_cover_S12_1104	None	14.5971	2.91676	1.30244	2.23945	0.0251267	0.142145
MDM_cover_S4_1544	None	17.8746	-2.356	1.05215	-2.23922	0.0251415	0.142145
MDM_cover_S15_1147	None	14.2447	3.76272	1.68063	2.23888	0.0251638	0.142145
MDM_cover_S8_174	None	19.079	7.46968	3.33689	2.23851	0.0251876	0.142145
MDM_cover_S10_422	None	14.1577	2.69924	1.20696	2.2364	0.0253255	0.142599
MDM_cover_S7_2126	None	19.2675	2.77435	1.24063	2.23624	0.025336	0.142599
MDM_cover_S10_3050	None	5.57358	5.81869	2.60381	2.23469	0.0254379	0.142982
MDM_cover_S8_675	None	6.17456	4.85753	2.17581	2.23252	0.0255807	0.143593
MDM_cover_S8_2473	None	5.23555	2.82374	1.26654	2.22949	0.0257811	0.144237
MDM_cover_S1_158	None	4.50396	4.21547	1.89193	2.22813	0.0258722	0.144237
MDM_cover_S8_5351	COG5592	5.71682	5.36132	2.40665	2.22771	0.0258997	0.144237
MDM_cover_S1_919	None	13.8889	3.67287	1.64894	2.22741	0.0259196	0.144237
MDM_cover_S1_1477	None	9.52336	5.53645	2.48569	2.22733	0.0259253	0.144237
MDM_cover_S6_2966	None	4.66469	4.60483	2.06754	2.22721	0.0259335	0.144237
MDM_cover_S10_4658	None	5.15787	6.69534	3.0062	2.22718	0.0259352	0.144237
MDM_cover_S4_2263	None	8.30158	2.72232	1.22274	2.22641	0.0259865	0.144331
MDM_cover_S17_577	None	28.3731	2.40732	1.08165	2.22559	0.0260417	0.14439
MDM_cover_S10_1201	None	11.1573	3.75055	1.68546	2.22523	0.0260657	0.14439
MDM_cover_S7_1562	None	100.693	2.6591	1.19536	2.22453	0.0261131	0.144463
MDM_cover_S17_1458	None	9.34634	-5.98548	2.69166	-2.22371	0.0261677	0.144575
MDM_cover_S12_702	None	15.9048	4.07335	1.83489	2.21994	0.0264229	0.145793
MDM_cover_S7_4287	None	15.8895	2.94772	1.32871	2.21849	0.0265213	0.146145
MDM_cover_S8_5312	None	4.53917	2.9973	1.35228	2.21648	0.0266586	0.146505
MDM_cover_S8_1352	None	7.10913	5.22184	2.35636	2.21606	0.0266871	0.146505
MDM_cover_S8_1268	K03666	34.019	-2.26502	1.02212	-2.21601	0.0266911	0.146505
MDM_cover_S7_1077	None	4.06632	2.90961	1.31334	2.21544	0.0267301	NA
MDM_cover_S8_4856	None	3.70525	5.65043	2.55107	2.21493	0.0267648	NA
MDM_cover_S8_2125	None	35.8112	2.51668	1.13642	2.21456	0.02679	0.146856
MDM_cover_S10_1212	None	7.42517	5.39483	2.43693	2.21379	0.0268435	0.146958
MDM_cover_S7_3097	None	8.93049	4.93083	2.22886	2.21227	0.0269483	0.147341
MDM_cover_S1_1665	None	5.4397	5.99155	2.70909	2.21165	0.026991	0.147383
MDM_cover_S16_570	K02703	7.27307	4.09402	1.85159	2.21108	0.0270303	0.147406
MDM_cover_S8_3928	None	14.3283	1.82232	0.824372	2.21056	0.0270664	0.147412
MDM_cover_S1_1859	None	5.11013	3.34287	1.51286	2.20964	0.0271301	0.147568
MDM_cover_S1_623	None	5.39487	3.53212	1.59897	2.20899	0.0271751	0.147622
MDM_cover_S1_893	None	9.11595	5.35989	2.42835	2.20721	0.0272992	0.148105
MDM_cover_S8_3072	None	8.68729	4.35881	1.97525	2.20671	0.0273345	0.148106
MDM_cover_S11_869	None	6.8356	3.10886	1.40944	2.20575	0.0274015	0.148278
MDM_cover_S7_2013	None	12.3196	2.71633	1.23338	2.20235	0.0276408	0.149381
MDM_cover_S15_784	None	14.175	2.23947	1.01766	2.2006	0.0277642	0.149741
MDM_cover_S11_228	None	1563.64	-2.0819	0.946144	-2.2004	0.0277785	0.149741
MDM_cover_S8_2930	None	4.01747	3.8935	1.77007	2.19963	0.0278332	NA
MDM_cover_S1_1193	None	6.21591	2.46755	1.12528	2.19283	0.0283198	0.152463
MDM_cover_S6_2472	None	3.39218	4.00959	1.83049	2.19044	0.028492	NA
MDM_cover_S10_3215	None	5.52617	6.52736	2.98072	2.18986	0.0285344	0.153423
MDM_cover_S10_283	None	13.1712	-2.95113	1.3485	-2.18846	0.0286361	0.153665
MDM_cover_S8_4194	None	5.53135	6.68225	3.05421	2.18788	0.0286784	0.153665
MDM_cover_S17_1280	None	11.6769	2.26065	1.03337	2.18765	0.0286953	0.153665
MDM_cover_S10_3913	None	6.05978	3.06193	1.39991	2.18723	0.0287255	0.153665
MDM_cover_S9_388	None	111.465	2.60254	1.19038	2.18631	0.0287933	0.153832
MDM_cover_S5_329	None	7.33927	3.33435	1.52546	2.18579	0.0288308	0.153837
MDM_cover_S1_1871	None	4.30623	6.37339	2.91724	2.18473	0.0289084	NA
MDM_cover_S8_4641	None	4.52351	3.32108	1.52032	2.18446	0.0289287	0.154164
MDM_cover_S10_2243	None	3.36564	6.53743	2.99281	2.18438	0.0289346	NA
MDM_cover_S10_1927	None	2.51116	4.57609	2.0962	2.18304	0.0290332	NA
MDM_cover_S6_759	None	14.7539	2.04546	0.937344	2.18219	0.0290956	0.154858
MDM_cover_S8_1084	None	3.02443	5.70559	2.61594	2.18108	0.0291775	NA
MDM_cover_S8_486	None	24.6748	5.99656	2.75238	2.17868	0.0293551	0.155858
MDM_cover_S17_716	None	31.1627	1.60856	0.7384	2.17844	0.0293731	0.155858
MDM_cover_S8_266	None	3.72675	4.7924	2.20021	2.17816	0.0293944	NA
MDM_cover_S8_4391	None	11.8332	2.66679	1.22433	2.17815	0.0293946	0.155858
MDM_cover_S6_2876	None	11.4926	4.86396	2.23393	2.17731	0.0294576	0.155995
MDM_cover_S8_310	None	2.82903	4.73965	2.17786	2.17629	0.0295339	NA
MDM_cover_S8_3820	None	16.4777	3.34215	1.53656	2.17508	0.029624	0.15668
MDM_cover_S17_1150	None	12.4677	1.96924	0.905593	2.17453	0.0296651	0.1567
MDM_cover_S4_683	None	39.0299	-5.77572	2.65684	-2.17391	0.0297122	0.1567
MDM_cover_S10_178	None	5.96821	3.80128	1.74889	2.17354	0.0297395	0.1567
MDM_cover_S17_272	None	4.54268	3.34764	1.54062	2.17291	0.0297867	0.156744
MDM_cover_S14_502	None	4.46726	4.40572	2.028	2.17244	0.0298224	0.156744
MDM_cover_S7_4078	None	122.406	3.60375	1.6612	2.16937	0.0300549	0.157743
MDM_cover_S7_4379	None	7.16741	2.74532	1.26598	2.16854	0.0301175	0.157743
MDM_cover_S2_870	None	241.822	-1.14431	0.527712	-2.16844	0.0301249	0.157743
MDM_cover_S12_1279	None	5.02007	3.05803	1.41081	2.16757	0.0301913	0.157781
MDM_cover_S1_1537	None	5.21488	3.67094	1.69449	2.1664	0.0302808	0.157781
MDM_cover_S10_3295	None	8.64561	5.74574	2.65301	2.16575	0.0303306	0.157781
MDM_cover_S8_235	None	25.3523	1.47754	0.682279	2.1656	0.0303417	0.157781
MDM_cover_S7_4763	None	15.1045	-5.09328	2.35262	-2.16494	0.0303921	0.157781
MDM_cover_S9_401	None	6.56318	-2.47802	1.14482	-2.16455	0.030422	0.157781
MDM_cover_S7_4547	None	64.6049	6.21765	2.87265	2.16443	0.0304315	0.157781
MDM_cover_S8_447	None	39.4136	-3.62255	1.67392	-2.16411	0.0304558	0.157781
MDM_cover_S4_190	PF00680	8.81297	-3.09532	1.43041	-2.16394	0.0304693	0.157781
MDM_cover_S18_101	None	19.8653	-2.03508	0.941438	-2.16167	0.0306438	0.158471
MDM_cover_S15_497	None	50.9724	2.15325	0.996355	2.16113	0.0306855	0.158471
MDM_cover_S12_1330	None	9.59036	2.16158	1.00039	2.16074	0.0307156	0.158471
MDM_cover_S3_1177	None	11.0829	3.25044	1.50804	2.15542	0.0311293	0.160409
MDM_cover_S6_1834	None	6.64045	3.3816	1.56966	2.15436	0.0312122	0.16064
MDM_cover_S12_1211	None	42.6967	3.09073	1.43513	2.15363	0.0312692	0.160736
MDM_cover_S7_1220	None	9.47162	2.6435	1.22869	2.15148	0.0314386	0.16141
MDM_cover_S1_2090	None	2.73824	6.5431	3.04462	2.14907	0.031629	NA
MDM_cover_S10_4721	COG0093	6.17914	3.81873	1.7773	2.14861	0.0316651	0.162195
MDM_cover_S10_233	None	6.24164	7.83985	3.64887	2.14857	0.0316684	0.162195
MDM_cover_S10_2433	None	4.82933	5.49852	2.56047	2.14747	0.0317561	0.162446
MDM_cover_S8_2089	47819	3.92478	3.81251	1.77644	2.14616	0.0318606	NA
MDM_cover_S8_2953	None	45.0042	2.54627	1.18658	2.14588	0.0318822	0.162838
MDM_cover_S10_1952	None	7.08757	3.2332	1.50694	2.14554	0.03191	0.162838
MDM_cover_S8_438	None	26.4683	5.98403	2.79207	2.14322	0.0320951	0.163584
MDM_cover_S8_3077	None	24.3096	1.71686	0.801846	2.14114	0.0322628	0.16424
MDM_cover_S9_761	None	3.97182	-4.91202	2.29465	-2.14064	0.0323028	NA
MDM_cover_S1_188	K07401	3.58027	3.276	1.53126	2.13941	0.0324024	NA
MDM_cover_S4_964	None	71.1183	-2.11707	0.989644	-2.13922	0.0324175	0.164828
MDM_cover_S10_1551	None	3.52451	3.02957	1.41636	2.13898	0.032437	NA
MDM_cover_S10_2973	None	4.55553	4.26628	1.9951	2.13839	0.0324854	0.164974
MDM_cover_S8_3552	None	10.7169	2.49503	1.16706	2.13787	0.0325269	0.164986
MDM_cover_S13_960	None	4.16578	4.53866	2.12352	2.13733	0.0325708	NA
MDM_cover_S7_1289	None	7.24868	5.39523	2.52553	2.13628	0.0326567	0.165445
MDM_cover_S5_261	None	3.47595	5.6372	2.63967	2.13557	0.0327146	NA
MDM_cover_S6_1258	None	95.4665	-2.01367	0.943736	-2.13372	0.0328655	0.166027
MDM_cover_S12_615	None	12.1625	4.58032	2.14669	2.13367	0.03287	0.166027
MDM_cover_S4_2677	None	18.5952	-3.24026	1.51881	-2.13343	0.0328899	0.166027
MDM_cover_S15_1283	47240	4.86728	4.59474	2.15582	2.13132	0.033063	0.166701
MDM_cover_S8_5997	None	3.66917	5.22648	2.45242	2.13115	0.033077	NA
MDM_cover_S6_1738	None	11.0172	4.41022	2.07065	2.12988	0.0331818	0.166853
MDM_cover_S7_4467	None	6.02743	5.14681	2.41682	2.12958	0.033206	0.166853
MDM_cover_S7_3902	None	52.2624	-2.67387	1.25564	-2.12949	0.0332138	0.166853
MDM_cover_S6_880	None	145.93	4.89911	2.30158	2.12858	0.0332887	0.166853
MDM_cover_S7_4053	None	6.66885	4.08178	1.91763	2.12855	0.0332913	0.166853
MDM_cover_S6_1493	None	16.405	-3.61996	1.70169	-2.12728	0.0333971	0.167184
MDM_cover_S4_2631	117991	15.6826	-2.56335	1.20565	-2.12611	0.0334941	0.16735
MDM_cover_S1_1472	None	10.7016	2.66366	1.25322	2.12545	0.0335488	0.16735
MDM_cover_S8_3907	None	21.454	3.59001	1.68906	2.12545	0.0335495	0.16735
MDM_cover_S16_937	None	13.9835	2.3481	1.10523	2.12453	0.0336256	0.167435
MDM_cover_S18_511	None	6.44916	3.40753	1.60408	2.12429	0.0336461	0.167435
MDM_cover_S6_2636	None	3.34073	4.08044	1.92252	2.12244	0.0338007	NA
MDM_cover_S4_1575	None	10.5318	-1.56525	0.738452	-2.11964	0.0340362	0.169177
MDM_cover_S6_67	None	3.93719	-2.83293	1.33768	-2.1178	0.0341918	NA
MDM_cover_S3_987	None	3.9148	6.52211	3.08093	2.11693	0.034266	NA
MDM_cover_S9_428	None	10.8566	-1.93393	0.913562	-2.11691	0.0342678	0.169965
MDM_cover_S14_1031	None	17.4172	4.51848	2.13456	2.11681	0.0342757	0.169965
MDM_cover_S8_1280	None	3.86441	4.27836	2.02134	2.1166	0.0342938	NA
MDM_cover_S9_503	None	10.7245	-1.78048	0.842208	-2.11406	0.0345105	0.170928
MDM_cover_S2_312	None	7.2347	-2.57229	1.21746	-2.11283	0.0346155	0.171247
MDM_cover_S10_3064	None	1.93269	4.32724	2.04907	2.11181	0.0347024	NA
MDM_cover_S4_3158	None	3.91987	-5.01908	2.37732	-2.11123	0.0347523	NA
MDM_cover_S10_2655	None	7.43689	3.41904	1.61967	2.11095	0.0347766	0.171842
MDM_cover_S1_63	103515	3.75365	3.61724	1.71473	2.1095	0.034901	NA
MDM_cover_S4_432	75005	27.4427	-2.36357	1.12054	-2.10931	0.0349177	0.172124
MDM_cover_S4_1857	52166	7.62646	-2.1213	1.00584	-2.10899	0.0349456	0.172124
MDM_cover_S7_2112	None	5.50654	6.29773	2.98641	2.10879	0.0349626	0.172124
MDM_cover_S4_188	None	73.7644	-2.59295	1.22982	-2.10839	0.0349971	0.172124
MDM_cover_S13_667	None	4.75277	-3.70438	1.75841	-2.10667	0.0351464	0.172614
MDM_cover_S16_1146	COG5592	6.76678	4.83826	2.29705	2.1063	0.0351787	0.172614
MDM_cover_S8_2064	None	60.0905	3.36665	1.59888	2.10563	0.0352368	0.172638
MDM_cover_S6_2476	None	16.5592	2.87064	1.36359	2.1052	0.0352741	0.172638
MDM_cover_S8_5525	None	11.2194	-1.70125	0.808264	-2.10482	0.0353068	0.172638
MDM_cover_S14_900	None	9.02675	4.24531	2.01987	2.10177	0.0355731	0.173739
MDM_cover_S8_1215	None	4.35047	3.42478	1.62964	2.10156	0.0355922	NA
MDM_cover_S9_117	None	9.53767	-2.09892	0.99913	-2.10075	0.0356628	0.1738
MDM_cover_S10_2836	None	6.08002	3.62548	1.72585	2.10069	0.0356682	0.1738
MDM_cover_S9_1031	None	15.1681	-1.38905	0.661888	-2.09862	0.0358503	0.174391
MDM_cover_S8_2747	None	2.65423	6.02775	2.87239	2.09851	0.0358601	NA
MDM_cover_S1_1309	110921	6.31737	3.30881	1.57685	2.09837	0.0358724	0.174391
MDM_cover_S6_1640	None	35.1522	1.74393	0.832219	2.09552	0.0361246	0.175415
MDM_cover_S17_1473	None	14.2747	2.93085	1.39945	2.09429	0.0362343	0.175745
MDM_cover_S13_885	None	205.983	1.9762	0.944114	2.09318	0.0363332	0.176
MDM_cover_S15_254	COG0144	17.2439	6.58925	3.14859	2.09276	0.0363705	0.176
MDM_cover_S10_2221	None	3.49744	-3.02399	1.44512	-2.09255	0.0363893	NA
MDM_cover_S8_1847	None	10.3143	3.16	1.51149	2.09065	0.0365591	0.176401
MDM_cover_S6_3151	None	33.8322	6.39392	3.05839	2.09062	0.0365626	0.176401
MDM_cover_S7_941	None	6.41611	-4.29289	2.05359	-2.09043	0.0365791	0.176401
MDM_cover_S1_2101	None	9.14992	2.62565	1.25677	2.08921	0.0366888	0.176727
MDM_cover_S11_489	None	4.94555	5.05724	2.42142	2.08854	0.0367494	0.176817
MDM_cover_S6_196	None	4.1947	2.81123	1.34609	2.08844	0.0367585	NA
MDM_cover_S7_1799	None	30.2031	3.74661	1.79504	2.0872	0.0368696	0.176882
MDM_cover_S4_1201	None	4.4346	-4.55535	2.18294	-2.08679	0.0369068	0.176882
MDM_cover_S12_1146	None	11.5209	3.40625	1.63245	2.0866	0.0369247	0.176882
MDM_cover_S8_4039	None	83.6607	2.61964	1.25567	2.08624	0.0369564	0.176882
MDM_cover_S4_2215	None	7.21145	4.66623	2.23686	2.08606	0.0369729	0.176882
MDM_cover_S10_3152	None	4.26362	4.2376	2.03171	2.08573	0.0370028	NA
MDM_cover_S10_615	None	4.63333	3.97595	1.9064	2.08558	0.0370168	0.176891
MDM_cover_S6_2990	None	11.354	3.48568	1.67238	2.08427	0.0371357	0.177258
MDM_cover_S8_5777	None	2.17154	3.45513	1.65863	2.08313	0.0372395	NA
MDM_cover_S9_1237	None	5.96102	-2.78884	1.34037	-2.08065	0.0374658	0.178631
MDM_cover_S9_305	None	60.7635	-1.57278	0.75691	-2.07789	0.0377193	0.179408
MDM_cover_S17_487	None	10.436	3.08285	1.48398	2.07742	0.0377625	0.179408
MDM_cover_S17_879	None	11.2488	2.96193	1.42589	2.07724	0.0377792	0.179408
MDM_cover_S10_4081	None	21.4416	2.81365	1.35465	2.07702	0.0377994	0.179408
MDM_cover_S16_1036	None	48.695	2.3141	1.11459	2.07618	0.0378769	0.179574
MDM_cover_S6_2646	None	5.91706	-2.80115	1.3504	-2.0743	0.0380512	0.180132
MDM_cover_S15_412	TIGR01847	9.07465	2.20344	1.06241	2.07399	0.0380801	0.180132
MDM_cover_S7_2240	None	18.9937	-3.51589	1.69726	-2.07151	0.0383113	0.181022
MDM_cover_S10_3867	None	18.4242	-4.4997	2.17341	-2.07034	0.0384202	0.181333
MDM_cover_S7_48	None	3.49701	3.74161	1.80935	2.06793	0.0386467	NA
MDM_cover_S16_569	49785	4.58065	4.41824	2.13898	2.06558	0.0388678	0.183195
MDM_cover_S8_607	None	3.31759	6.9371	3.35855	2.0655	0.0388753	NA
MDM_cover_S17_1519	None	5.81076	2.92931	1.41845	2.06515	0.0389093	0.183195
MDM_cover_S10_2102	None	5.34041	2.26459	1.09687	2.0646	0.038961	0.183195
MDM_cover_S8_935	47565	2.60838	3.70421	1.79425	2.06449	0.0389711	NA
MDM_cover_S16_96	PF00504	6.11544	4.31642	2.09117	2.06411	0.0390069	0.183195
MDM_cover_S10_2541	None	4.83232	3.74794	1.81634	2.06345	0.0390696	0.183195
MDM_cover_S17_1197	100950	18.1835	3.38575	1.64087	2.06339	0.0390757	0.183195
MDM_cover_S1_708	None	10.1493	3.87749	1.8797	2.06283	0.0391289	0.18324
MDM_cover_S8_113	None	124.632	-1.04216	0.505477	-2.06174	0.0392324	0.18352
MDM_cover_S15_1006	None	4.30976	4.23648	2.05882	2.05772	0.0396167	NA
MDM_cover_S7_1612	None	4.96982	3.25051	1.57981	2.05754	0.0396344	0.185195
MDM_cover_S13_346	54593	4.11421	3.6929	1.7951	2.05721	0.0396657	NA
MDM_cover_S17_37	None	3.91695	3.62431	1.7636	2.05507	0.0398723	NA
MDM_cover_S3_318	None	5.99058	-4.74624	2.31	-2.05465	0.0399131	0.186194
MDM_cover_S2_888	None	13.1931	-2.17142	1.05696	-2.0544	0.0399367	0.186194
MDM_cover_S6_2298	None	5.91855	2.57002	1.25173	2.05318	0.0400555	0.186542
MDM_cover_S8_6010	None	6.77151	5.32348	2.59505	2.0514	0.0402281	0.187139
MDM_cover_S4_1342	None	5.01205	-2.33364	1.13878	-2.04924	0.0404387	0.187911
MDM_cover_S8_4425	None	41.7217	2.11404	1.03255	2.04739	0.0406199	0.188544
MDM_cover_S10_2103	None	9.74598	4.11107	2.00879	2.04654	0.0407036	0.188625
MDM_cover_S6_2711	None	4.48351	4.46824	2.18357	2.0463	0.0407269	0.188625
MDM_cover_S8_856	None	64.6498	3.12388	1.52842	2.04387	0.0409664	0.189361
MDM_cover_S8_1383	None	85.7169	-1.73257	0.847729	-2.04378	0.0409757	0.189361
MDM_cover_S17_1076	None	4.03978	2.75021	1.34618	2.04297	0.0410559	NA
MDM_cover_S18_1461	None	42.4804	-3.98402	1.95108	-2.04195	0.0411561	0.189986
MDM_cover_S8_4627	None	74.9202	-2.16107	1.05859	-2.04146	0.0412052	0.190004
MDM_cover_S1_617	None	8.53526	3.4766	1.70485	2.03924	0.0414258	0.190812
MDM_cover_S12_1242	None	4.91013	3.62528	1.77863	2.03825	0.0415252	0.191061
MDM_cover_S8_1442	None	8.2257	3.45084	1.6946	2.03637	0.0417127	0.191715
MDM_cover_S17_44	None	8.85555	3.96559	1.94834	2.03537	0.0418141	0.191971
MDM_cover_S7_3689	63817	30.261	-5.96526	2.93231	-2.03432	0.0419193	0.192244
MDM_cover_S8_1181	None	38.725	-2.53763	1.249	-2.03173	0.0421807	0.193048
MDM_cover_S10_2950	None	24.9453	-1.36252	0.670686	-2.03153	0.0422016	0.193048
MDM_cover_S2_909	None	6.89825	-5.67237	2.7928	-2.03107	0.0422477	0.193048
MDM_cover_S8_1309	None	4.62546	2.69825	1.32868	2.03077	0.0422779	0.193048
MDM_cover_S8_3991	None	47.2375	-1.30747	0.644194	-2.02962	0.0423948	0.193372
MDM_cover_S6_1776	None	9.14448	2.44651	1.20585	2.02887	0.0424713	0.193478
MDM_cover_S8_6081	None	48.3408	-1.89383	0.933712	-2.02828	0.0425319	0.193478
MDM_cover_S8_5339	None	30.1493	5.11591	2.52258	2.02804	0.042556	0.193478
MDM_cover_S17_1475	None	4.18159	5.22702	2.5784	2.02724	0.0426383	NA
MDM_cover_S4_563	None	7.56573	-2.4208	1.19459	-2.02647	0.0427167	0.193999
MDM_cover_S10_172	None	4.18901	3.39333	1.67741	2.02295	0.0430779	NA
MDM_cover_S13_101	None	246.162	-1.23151	0.608851	-2.02268	0.0431061	0.195557
MDM_cover_S7_340	None	17.4096	3.49444	1.72852	2.02163	0.0432145	0.195838
MDM_cover_S12_1347	None	4.3087	4.46047	2.20713	2.02094	0.0432862	NA
MDM_cover_S10_4359	K02986	13.4352	2.01711	0.998521	2.0201	0.0433732	0.196345
MDM_cover_S7_258	K10946	3.24087	3.99382	1.97875	2.01835	0.0435548	NA
MDM_cover_S15_503	None	5.44744	-3.03036	1.50158	-2.01811	0.0435798	0.197068
MDM_cover_S2_299	None	22.4694	-2.69444	1.33576	-2.01716	0.043679	0.197305
MDM_cover_S10_3067	None	4.52134	5.2469	2.60201	2.01648	0.04375	0.197414
MDM_cover_S17_221	K02876	5.46224	4.34802	2.15854	2.01434	0.0439741	0.198213
MDM_cover_S18_78	None	12.2389	2.10534	1.04562	2.01349	0.0440634	0.198403
MDM_cover_S10_1817	None	5.81743	5.76814	2.86589	2.01269	0.0441475	0.198562
MDM_cover_S4_478	None	5.05033	-3.79529	1.88609	-2.01226	0.044193	0.198562
MDM_cover_S10_3698	None	9.93939	3.0031	1.49279	2.01174	0.0442473	0.198594
MDM_cover_S8_1953	None	17.3268	2.44865	1.21764	2.01097	0.0443282	0.198745
MDM_cover_S1_409	None	20.9964	3.32341	1.65597	2.00692	0.0447577	0.200276
MDM_cover_S7_3188	None	6.22194	3.12632	1.55782	2.00686	0.0447647	0.200276
MDM_cover_S17_729	None	2.99004	4.09522	2.04077	2.0067	0.0447814	NA
MDM_cover_S16_626	None	11.4366	3.52614	1.7587	2.00497	0.0449661	0.200963
MDM_cover_S15_462	None	4.47113	-2.57777	1.28606	-2.00439	0.045028	0.201026
MDM_cover_S1_229	None	5.11072	2.78572	1.39014	2.00392	0.0450791	0.201041
MDM_cover_S17_369	None	13.5729	3.45916	1.72665	2.00339	0.045135	0.201041
MDM_cover_S3_861	None	12.0008	2.08508	1.04105	2.00286	0.0451923	0.201041
MDM_cover_S8_1921	None	8.06005	3.15785	1.57689	2.00258	0.0452222	0.201041
MDM_cover_S8_1631	None	3.18817	3.34301	1.67119	2.00037	0.0454599	NA
MDM_cover_S8_3659	47413	4.15627	3.20661	1.60372	1.99948	0.045556	NA
MDM_cover_S6_993	None	10.4633	2.70258	1.35202	1.99892	0.0456171	0.202582
MDM_cover_S10_1177	None	4.06101	5.08046	2.54162	1.99891	0.0456183	NA
MDM_cover_S17_1725	PF06868	4.93886	7.15772	3.58261	1.9979	0.045727	0.202747
MDM_cover_S1_1291	None	18.8829	3.45726	1.73081	1.99748	0.0457732	0.202747
MDM_cover_S8_220	None	5.44952	-2.46786	1.23563	-1.99724	0.0457986	0.202747
MDM_cover_S11_413	None	3.44491	-3.04206	1.5248	-1.99506	0.0460366	NA
MDM_cover_S9_1269	None	2.41985	-3.32882	1.66896	-1.99455	0.0460919	NA
MDM_cover_S4_2694	None	6.02053	-2.78881	1.3984	-1.99428	0.046121	0.203959
MDM_cover_S18_440	None	5.77186	2.53425	1.27107	1.99379	0.0461753	0.203986
MDM_cover_S7_3954	None	3.12407	5.18634	2.60213	1.99312	0.0462485	NA
MDM_cover_S8_2141	None	5.33527	2.79798	1.40464	1.99196	0.0463754	0.204655
MDM_cover_S13_280	None	6.056	2.52187	1.26634	1.99147	0.0464291	0.204677
MDM_cover_S10_4491	None	4.43539	5.85709	2.94304	1.99015	0.0465747	0.205104
MDM_cover_S8_5038	None	3.74731	7.05877	3.54755	1.98976	0.0466175	NA
MDM_cover_S17_658	None	3.37259	3.14872	1.583	1.98908	0.0466929	NA
MDM_cover_S17_1529	None	8.22591	2.35535	1.18418	1.98902	0.0466995	0.205235
MDM_cover_S8_4990	None	7.36938	3.85204	1.93673	1.98894	0.0467077	0.205235
MDM_cover_S17_1042	None	10.9586	2.73151	1.37371	1.98842	0.0467651	0.205235
MDM_cover_S10_2721	None	6.72405	-1.59988	0.804722	-1.98811	0.0467995	0.205235
MDM_cover_S7_4225	None	6.80664	3.37309	1.69802	1.98648	0.0469799	0.205812
MDM_cover_S4_1744	None	5.57042	-1.97565	0.99565	-1.98428	0.0472247	0.20667
MDM_cover_S7_4343	None	10.1471	-5.38287	2.71374	-1.98356	0.0473051	0.206698
MDM_cover_S11_202	None	36.1456	2.43126	1.22584	1.98334	0.0473294	0.206698
MDM_cover_S9_1271	None	189.775	-0.970209	0.489365	-1.98259	0.0474134	0.20685
MDM_cover_S8_4503	None	3.31585	2.63782	1.33049	1.98259	0.0474137	NA
MDM_cover_S6_3158	55811	7.92813	5.40891	2.72904	1.98198	0.0474817	0.206934
MDM_cover_S8_2570	None	3.5452	4.28285	2.1622	1.98079	0.0476152	NA
MDM_cover_S12_1384	None	8.89753	3.69245	1.86427	1.98064	0.0476313	0.207247
MDM_cover_S6_2216	81778	6.9797	2.15512	1.08819	1.98046	0.0476521	0.207247
MDM_cover_S1_1249	None	33.5632	3.25323	1.64311	1.97992	0.047713	0.207298
MDM_cover_S10_2545	None	3.23328	4.24575	2.14491	1.97945	0.0477653	NA
MDM_cover_S8_2183	None	11.0142	2.75604	1.39319	1.97823	0.0479026	0.207907
MDM_cover_S6_998	None	3.83761	6.26356	3.17164	1.97487	0.0482833	NA
MDM_cover_S2_644	None	137.456	-3.83898	1.944	-1.97478	0.0482928	0.209385
MDM_cover_S8_1781	None	9.06453	2.75052	1.39344	1.97391	0.0483923	0.209601
MDM_cover_S12_717	None	3.92743	-2.563	1.29883	-1.97331	0.0484607	NA
MDM_cover_S11_597	None	10.0399	3.40776	1.72787	1.97224	0.0485826	0.210208
MDM_cover_S8_4345	None	6.54371	3.53579	1.79529	1.96948	0.048898	0.211356
MDM_cover_S4_2714	None	3.50842	3.32719	1.68942	1.96942	0.048905	NA
MDM_cover_S6_2462	None	4.39257	3.63561	1.84676	1.96865	0.0489938	0.211546
MDM_cover_S12_440	None	24.1351	2.96688	1.50739	1.96822	0.0490426	0.211546
MDM_cover_S8_4492	None	99.2779	1.52796	0.777586	1.965	0.049414	0.212669
MDM_cover_S1_1184	64153	7.85971	2.20541	1.12244	1.96484	0.0494326	0.212669
MDM_cover_S8_816	None	6.25067	2.86425	1.45818	1.96425	0.0495006	0.212669
MDM_cover_S10_1874	None	7.42969	5.99446	3.05206	1.96407	0.049522	0.212669
MDM_cover_S10_2367	None	7.64403	6.5836	3.35251	1.96378	0.0495555	0.212669
MDM_cover_S3_1000	None	3.70723	5.01528	2.55547	1.96257	0.0496963	NA
MDM_cover_S9_1106	None	4.95479	-3.90503	1.99005	-1.96227	0.0497307	0.213086
MDM_cover_S1_609	None	9.68457	2.40614	1.22633	1.96207	0.0497538	0.213086
MDM_cover_S7_3541	None	4.55227	-3.66846	1.87076	-1.96095	0.049885	0.213343
MDM_cover_S4_1627	None	16.7564	2.487	1.26843	1.96069	0.0499151	0.213343
MDM_cover_S18_1072	None	3.54807	3.29657	1.68196	1.95996	0.0500006	NA
MDM_cover_S6_2061	None	30.3953	3.47289	1.77339	1.95833	0.0501907	0.214303
MDM_cover_S8_1557	None	2.44363	5.74326	2.93371	1.95768	0.0502676	NA
MDM_cover_S8_1811	None	10.0274	2.25353	1.15116	1.95762	0.0502751	0.214446
MDM_cover_S7_2393	None	5.83104	2.15337	1.10066	1.95643	0.0504143	0.214793
MDM_cover_S10_3258	14056047729	4.00996	3.70625	1.89445	1.95637	0.0504214	NA
MDM_cover_S8_765	None	9.403	2.85252	1.4583	1.95606	0.0504585	0.214793
MDM_cover_S14_25	None	55.3142	4.53155	2.31867	1.95438	0.0506563	0.215417
MDM_cover_S8_4741	None	8.00855	2.48755	1.27314	1.95387	0.0507163	0.215455
MDM_cover_S9_1004	None	12.3471	-1.77079	0.906735	-1.95293	0.0508274	0.215709
MDM_cover_S6_1959	None	31.3864	2.00942	1.02972	1.95143	0.0510057	0.216248
MDM_cover_S7_672	None	12.7435	-2.11961	1.08736	-1.94932	0.0512571	0.216899
MDM_cover_S14_712	None	12.1067	5.33492	2.73738	1.94892	0.0513053	0.216899
MDM_cover_S17_1783	None	8.95896	2.61227	1.34042	1.94885	0.0513138	0.216899
MDM_cover_S13_1229	None	4.95364	-3.59311	1.84609	-1.94633	0.0516149	0.217953
MDM_cover_S8_4747	None	2.84099	3.55563	1.82761	1.94551	0.051714	NA
MDM_cover_S8_142	None	10.4593	6.23533	3.20509	1.94545	0.0517214	0.218184
MDM_cover_S1_1792	None	4.85609	5.07963	2.61235	1.94447	0.051839	0.218461
MDM_cover_S12_530	None	4.07502	5.16395	2.6561	1.94418	0.0518732	NA
MDM_cover_S8_2322	None	11.6735	-2.89271	1.48844	-1.94345	0.0519616	0.218758
MDM_cover_S6_1607	None	5.82332	2.21311	1.14025	1.94089	0.052271	0.219841
MDM_cover_S8_6100	None	6.25696	2.03161	1.04717	1.94009	0.0523682	0.22003
MDM_cover_S15_1015	None	7.38762	-2.156	1.11154	-1.93966	0.0524212	0.220033
MDM_cover_S8_1657	None	5.10118	4.11735	2.12333	1.9391	0.0524892	0.220099
MDM_cover_S6_1876	None	5.44629	3.33585	1.7208	1.93855	0.0525563	0.220161
MDM_cover_S7_4102	None	3.09726	3.45899	1.78543	1.93734	0.0527039	NA
MDM_cover_S4_3189	None	11.4523	-1.51687	0.783039	-1.93716	0.052726	0.220653
MDM_cover_S8_639	None	31.7589	2.50499	1.29426	1.93546	0.052934	0.220728
MDM_cover_S14_980	None	11.8394	2.79282	1.44372	1.93445	0.0530575	0.220728
MDM_cover_S8_328	None	5.77177	-2.16487	1.11936	-1.93402	0.0531104	0.220728
MDM_cover_S7_216	None	24.9329	2.35019	1.21523	1.93394	0.05312	0.220728
MDM_cover_S14_696	None	9.92837	3.96455	2.04999	1.93394	0.0531202	0.220728
MDM_cover_S7_1362	None	33.0917	3.37229	1.74379	1.93389	0.0531266	0.220728
MDM_cover_S8_2015	None	12.0437	2.65246	1.37168	1.93374	0.0531456	0.220728
MDM_cover_S10_3617	None	7.71155	-2.81109	1.45382	-1.93359	0.0531635	0.220728
MDM_cover_S11_507	None	15.3474	-3.92811	2.03226	-1.93288	0.0532515	0.220876
MDM_cover_S6_2937	None	6.49874	-1.88669	0.97647	-1.93215	0.0533409	0.221029
MDM_cover_S10_3489	None	3.49982	3.58658	1.85697	1.93142	0.0534313	NA
MDM_cover_S3_87	None	5.34447	2.30273	1.19269	1.93069	0.0535208	0.221434
MDM_cover_S1_1754	None	20.754	1.97795	1.02457	1.93051	0.0535438	0.221434
MDM_cover_S1_277	None	7.15938	3.35548	1.73893	1.92963	0.0536527	0.221666
MDM_cover_S14_1206	None	18.0339	1.45932	0.756494	1.92906	0.0537234	0.221741
MDM_cover_S12_1	None	8.22563	1.80773	0.93758	1.92808	0.0538457	0.221833
MDM_cover_S8_3109	None	5.36826	2.22604	1.15457	1.92803	0.0538512	0.221833
MDM_cover_S10_4519	None	29.6971	4.05793	2.10711	1.92583	0.054126	0.222698
MDM_cover_S10_3745	None	5.03338	4.18699	2.17463	1.92538	0.0541812	0.222698
MDM_cover_S10_3166	None	23.4112	9.88483	5.13478	1.92508	0.0542199	0.222698
MDM_cover_S2_591	None	22.3657	-3.29456	1.71429	-1.92182	0.0546282	0.224143
MDM_cover_S10_2404	None	19.754	6.21903	3.23667	1.92142	0.0546782	0.224143
MDM_cover_S3_29	None	4.49353	-4.5151	2.35184	-1.91982	0.0548806	0.224754
MDM_cover_S18_1501	None	4.87492	3.31	1.7254	1.91839	0.0550617	0.225199
MDM_cover_S8_5061	None	3.55728	3.2229	1.68009	1.91828	0.055075	NA
MDM_cover_S7_3985	None	13.6777	-1.48704	0.775261	-1.91812	0.0550963	0.225199
MDM_cover_S6_746	None	8.03013	2.3267	1.21373	1.91698	0.0552404	0.22546
MDM_cover_S14_746	None	18.9838	1.66392	0.868084	1.91677	0.0552671	0.22546
MDM_cover_S4_1194	None	6.84696	-3.50288	1.82821	-1.91602	0.0553626	0.225631
MDM_cover_S8_548	None	2.92792	6.05604	3.16499	1.91344	0.0556912	NA
MDM_cover_S6_2690	None	25.2972	2.20999	1.15556	1.91249	0.0558132	0.227126
MDM_cover_S9_1042	None	14.9269	-2.06991	1.08242	-1.9123	0.0558375	0.227126
MDM_cover_S16_512	None	40.0701	4.90142	2.56555	1.91048	0.0560718	0.227742
MDM_cover_S5_464	None	32.5138	2.32734	1.21861	1.90984	0.0561539	0.227742
MDM_cover_S8_687	None	4.91691	5.03876	2.63863	1.90961	0.0561832	0.227742
MDM_cover_S4_1760	None	11.5642	-1.4256	0.746608	-1.90944	0.0562052	0.227742
MDM_cover_S8_4992	None	5.19352	2.32258	1.21689	1.90861	0.0563125	0.227957
MDM_cover_S1_1774	None	12.4111	3.04949	1.59825	1.90802	0.0563887	0.227982
MDM_cover_S8_1518	None	16.0817	1.97981	1.03779	1.90772	0.056427	0.227982
MDM_cover_S8_1101	None	5.93961	2.79441	1.46885	1.90245	0.0571124	0.230531
MDM_cover_S17_775	52540	2.39828	3.5036	1.84319	1.90084	0.0573232	NA
MDM_cover_S3_889	None	19.5592	3.32673	1.7508	1.90012	0.0574176	0.23154
MDM_cover_S1_1441	None	3.19978	3.39466	1.78704	1.89959	0.0574863	NA
MDM_cover_S7_1868	None	29.4733	-2.10674	1.10958	-1.89869	0.0576055	0.232076
MDM_cover_S15_86	None	4.07286	4.95412	2.61026	1.89794	0.0577041	NA
MDM_cover_S1_718	None	5.33346	2.23921	1.18095	1.89611	0.0579456	0.233158
MDM_cover_S8_1304	None	10.5066	4.2554	2.24463	1.89581	0.0579849	0.233158
MDM_cover_S9_508	None	14.8063	-1.29032	0.681431	-1.89354	0.0582865	0.23397
MDM_cover_S7_1529	None	2.69053	2.72178	1.43778	1.89304	0.0583524	NA
MDM_cover_S4_819	None	11.9312	-3.56344	1.88246	-1.89297	0.0583613	0.23397
MDM_cover_S7_3369	None	4.82746	5.40271	2.85491	1.89242	0.0584345	0.23397
MDM_cover_S10_3514	None	6.16612	-2.78673	1.47296	-1.89193	0.0585005	0.23397
MDM_cover_S1_1231	None	6.69551	3.8802	2.05108	1.89179	0.0585192	0.23397
MDM_cover_S10_3621	None	38.4412	2.96482	1.56721	1.89178	0.0585203	0.23397
MDM_cover_S1_2001	None	5.72297	3.99619	2.11501	1.88944	0.0588324	0.234869
MDM_cover_S6_1059	None	6.96391	2.48218	1.31395	1.88909	0.0588792	0.234869
MDM_cover_S4_836	None	55.6753	2.30294	1.21923	1.88885	0.0589126	0.234869
MDM_cover_S6_622	None	4.67308	5.5201	2.92419	1.88773	0.0590615	0.23524
MDM_cover_S9_912	None	85.9024	-1.36547	0.723614	-1.88701	0.0591591	0.235406
MDM_cover_S4_2918	None	3.51203	-3.99319	2.11686	-1.88638	0.0592443	NA
MDM_cover_S6_1964	None	11.9606	2.81926	1.49516	1.88559	0.0593507	0.235674
MDM_cover_S8_3325	None	14.55	-2.09786	1.11273	-1.88533	0.0593859	0.235674
MDM_cover_S11_197	None	9.76027	2.95779	1.5689	1.88526	0.0593942	0.235674
MDM_cover_S4_1429	None	7.8198	-1.59408	0.846411	-1.88335	0.0596536	0.23648
MDM_cover_S3_1099	None	4.78266	5.23422	2.78105	1.8821	0.0598224	0.236926
MDM_cover_S8_3020	None	7.94478	2.79725	1.487	1.88114	0.0599531	0.23722
MDM_cover_S8_3855	None	8.90206	4.61814	2.45606	1.88031	0.0600663	0.237445
MDM_cover_S10_1572	None	12.6227	3.06647	1.63265	1.87821	0.0603521	0.238334
MDM_cover_S8_2052	None	5.64289	2.69335	1.43429	1.87783	0.0604042	0.238334
MDM_cover_S2_324	None	2.27516	-4.07154	2.16825	-1.8778	0.0604086	NA
MDM_cover_S7_479	None	4.11272	3.43498	1.83033	1.8767	0.0605596	NA
MDM_cover_S1_1515	None	2.42286	5.35802	2.85653	1.87571	0.0606948	NA
MDM_cover_S9_596	None	7.27503	-4.22176	2.25124	-1.87531	0.0607506	0.239476
MDM_cover_S8_4094	None	2.69474	4.3675	2.3296	1.87479	0.0608216	NA
MDM_cover_S6_1177	None	3.68684	-2.96521	1.58266	-1.87356	0.0609914	NA
MDM_cover_S8_2973	None	5.21535	3.79709	2.02686	1.87339	0.0610147	0.240292
MDM_cover_S8_5609	None	2.89591	3.41451	1.82354	1.87246	0.0611424	NA
MDM_cover_S8_4466	PF05919	19.4192	9.61487	5.1349	1.87246	0.0611437	0.240346
MDM_cover_S14_915	K02994	9.5433	3.03487	1.62086	1.87238	0.0611542	0.240346
MDM_cover_S10_1325	None	5.75503	2.61565	1.39721	1.87205	0.0611998	0.240346
MDM_cover_S17_1480	K02884	5.37383	3.64429	1.94962	1.86923	0.0615908	0.24162
MDM_cover_S4_2962	None	9.05487	-2.85754	1.52901	-1.86888	0.0616389	0.24162
MDM_cover_S18_1594	None	6.67095	2.551	1.36556	1.8681	0.0617476	0.241821
MDM_cover_S15_1272	None	51.4144	-1.36029	0.728539	-1.86715	0.0618808	0.242037
MDM_cover_S3_1092	None	7.66729	5.44349	2.91582	1.86688	0.0619178	0.242037
MDM_cover_S17_832	None	9.75872	5.52058	2.95871	1.86587	0.0620593	0.242365
MDM_cover_S6_399	None	20.3097	5.72751	3.07513	1.86253	0.0625286	0.243946
MDM_cover_S8_871	None	13.0276	4.76481	2.55875	1.86216	0.0625801	0.243946
MDM_cover_S9_960	None	101.877	-1.24466	0.668932	-1.86066	0.062792	0.244546
MDM_cover_S4_2029	None	20.7499	-1.96731	1.05759	-1.86018	0.0628607	0.244587
MDM_cover_S8_722	None	16.2701	2.11399	1.1376	1.85829	0.0631272	0.245397
MDM_cover_S17_1612	None	6.68174	3.19226	1.71967	1.85633	0.0634072	0.246259
MDM_cover_S4_2978	None	4.02413	-2.25645	1.21594	-1.85572	0.0634934	NA
MDM_cover_S15_200	K03111	5.36766	3.60054	1.94039	1.85558	0.0635135	0.246444
MDM_cover_S10_2613	48113	7.12001	4.36927	2.35573	1.85474	0.0636336	0.246683
MDM_cover_S15_1239	None	5.7572	2.92376	1.57876	1.85194	0.0640349	0.24801
MDM_cover_S6_142	None	6.6485	-2.29421	1.23937	-1.85112	0.0641526	0.248238
MDM_cover_S9_64	None	15.3857	-1.81687	0.983121	-1.84806	0.0645938	0.24901
MDM_cover_S12_13	None	11.6749	4.18203	2.26301	1.848	0.0646028	0.24901
MDM_cover_S8_2580	None	4.36459	2.06874	1.1195	1.84792	0.0646144	NA
MDM_cover_S3_98	None	17.6672	3.60429	1.95077	1.84762	0.0646576	0.24901
MDM_cover_S2_964	None	11.569	2.46597	1.33472	1.84756	0.0646657	0.24901
MDM_cover_S9_692	None	3.79977	-4.50548	2.43894	-1.84731	0.0647026	NA
MDM_cover_S9_768	None	5.68455	-5.37176	2.90845	-1.84695	0.0647544	0.24901
MDM_cover_S3_223	None	4.82984	4.88761	2.64652	1.84681	0.0647746	0.24901
MDM_cover_S7_4087	None	5.54067	3.7505	2.03091	1.84671	0.064789	0.24901
MDM_cover_S3_236	None	27.0223	2.80815	1.52083	1.84646	0.0648255	0.24901
MDM_cover_S6_812	None	6.58378	4.33528	2.34913	1.84548	0.0649675	0.249165
MDM_cover_S15_309	None	5.61584	3.03528	1.64481	1.84537	0.0649842	0.249165
MDM_cover_S4_1822	None	246.766	2.73051	1.48005	1.84488	0.0650553	0.249211
MDM_cover_S8_3610	None	10.3103	3.04105	1.64955	1.84356	0.0652473	0.249719
MDM_cover_S11_397	None	5.86431	2.45681	1.33353	1.84233	0.0654267	0.250178
MDM_cover_S8_2414	None	12.4588	-1.84142	1.00005	-1.84133	0.0655739	0.250335
MDM_cover_S8_1606	None	6.83265	1.91203	1.0385	1.84114	0.0656004	0.250335
MDM_cover_S4_1093	None	36.9521	-3.64735	1.98136	-1.84083	0.065646	0.250335
MDM_cover_S13_1252	None	9.52846	2.22806	1.21102	1.83981	0.0657959	0.250676
MDM_cover_S12_873	None	14.5858	3.02566	1.64491	1.83941	0.0658545	0.250676
MDM_cover_S16_701	None	5.8995	3.19479	1.73885	1.8373	0.066165	0.25163
MDM_cover_S17_650	None	17.0711	5.99575	3.26794	1.83472	0.0665472	0.252549
MDM_cover_S6_3136	None	7.47602	-2.00161	1.09132	-1.83411	0.0666377	0.252549
MDM_cover_S12_123	None	7.17962	4.30222	2.34591	1.83393	0.066665	0.252549
MDM_cover_S8_4951	None	7.50246	4.2472	2.31622	1.83368	0.066702	0.252549
MDM_cover_S6_527	None	35.7038	3.96957	2.16485	1.83365	0.0667065	0.252549
MDM_cover_S2_42	None	8.08418	-2.64664	1.44429	-1.83249	0.0668792	0.252975
MDM_cover_S6_2342	None	7.38382	3.36517	1.83699	1.83189	0.0669676	0.253082
MDM_cover_S17_1772	None	3.22872	4.63707	2.5314	1.83182	0.0669788	NA
MDM_cover_S10_1480	K06960	9.30316	2.08688	1.13948	1.83143	0.0670367	0.253083
MDM_cover_S11_910	None	48.7759	1.87892	1.02634	1.8307	0.067146	0.253083
MDM_cover_S1_1139	None	6.15116	2.96485	1.61959	1.83062	0.067158	0.253083
MDM_cover_S17_1619	None	4.38635	2.62044	1.43172	1.83028	0.0672083	0.253083
MDM_cover_S8_3206	None	31.0239	3.90033	2.13157	1.82979	0.0672812	0.253131
MDM_cover_S8_505	None	8.21304	5.7408	3.13965	1.82848	0.0674768	0.253641
MDM_cover_S7_4514	None	16.3826	3.05183	1.66956	1.82792	0.0675612	0.253657
MDM_cover_S3_133	None	7.00223	3.55361	1.94436	1.82765	0.0676017	0.253657
MDM_cover_S10_4267	None	10.5701	3.47038	1.90025	1.82628	0.0678088	0.25404
MDM_cover_S7_1773	None	7.33551	3.65374	2.00099	1.82596	0.067856	0.25404
MDM_cover_S6_2055	None	25.6754	3.98401	2.1821	1.82577	0.0678847	0.25404
MDM_cover_S8_2136	None	14.3084	2.54536	1.39506	1.82456	0.0680681	0.2545
MDM_cover_S10_2250	None	59.0724	2.31446	1.26893	1.82394	0.0681606	0.25462
MDM_cover_S7_2231	None	3.16406	2.78745	1.5284	1.82378	0.068186	NA
MDM_cover_S3_727	None	578.2	-1.75558	0.962734	-1.82353	0.0682229	0.254626
MDM_cover_S10_2737	None	3.79821	-3.67504	2.01537	-1.82351	0.0682268	NA
MDM_cover_S1_354	None	6.13549	3.15651	1.73215	1.82231	0.0684075	0.254888
MDM_cover_S12_1236	63380	15.0973	3.94979	2.16751	1.82227	0.068414	0.254888
MDM_cover_S1_981	None	4.34303	6.54384	3.59202	1.82177	0.06849	NA
MDM_cover_S8_4072	None	65.6125	-1.23042	0.675585	-1.82127	0.0685663	0.255229
MDM_cover_S10_1366	None	3.75298	4.52244	2.48407	1.82058	0.0686712	NA
MDM_cover_S6_816	None	6.48866	4.39245	2.41574	1.81827	0.0690236	0.256333
MDM_cover_S12_355	None	7.86326	3.63844	2.00112	1.8182	0.0690332	0.256333
MDM_cover_S8_383	None	7.72304	-2.27354	1.25049	-1.81812	0.0690454	0.256333
MDM_cover_S7_2380	None	13.9636	1.44867	0.79717	1.81726	0.0691773	0.256596
MDM_cover_S1_1640	PF00582	4.54106	3.36599	1.85322	1.81629	0.0693264	0.256844
MDM_cover_S8_68	None	19.224	1.61364	0.888556	1.81603	0.0693662	0.256844
MDM_cover_S7_392	None	4.12361	4.53585	2.50025	1.81416	0.0696527	NA
MDM_cover_S8_233	None	7.02755	2.87601	1.58631	1.81302	0.0698291	0.258331
MDM_cover_S11_923	55073	3.81979	3.87422	2.13725	1.81271	0.0698761	NA
MDM_cover_S7_3736	None	45.3594	1.43862	0.793994	1.81187	0.0700062	0.258723
MDM_cover_S7_472	None	8.31624	2.6094	1.44044	1.81153	0.0700581	0.258723
MDM_cover_S5_323	None	6.73711	2.57595	1.42263	1.8107	0.0701873	0.258973
MDM_cover_S8_5412	None	7.19903	1.89252	1.0464	1.80861	0.070512	0.259605
MDM_cover_S6_2392	None	10.7969	1.88064	1.03985	1.80857	0.0705171	0.259605
MDM_cover_S8_4619	None	69.5491	4.35488	2.40813	1.8084	0.0705436	0.259605
MDM_cover_S18_438	None	20.321	2.2161	1.22596	1.80764	0.070662	0.259814
MDM_cover_S7_183	None	5.30324	2.06631	1.14346	1.80708	0.0707505	0.259912
MDM_cover_S10_4149	None	3.98459	4.78202	2.64689	1.80666	0.070816	NA
MDM_cover_S12_860	None	6.20623	2.23117	1.23507	1.80651	0.0708392	0.260011
MDM_cover_S1_1988	None	2.93219	3.2431	1.79796	1.80377	0.0712675	NA
MDM_cover_S1_449	None	16.3213	4.6795	2.59588	1.80266	0.0714411	0.261897
MDM_cover_S14_777	None	9.76928	2.3774	1.319	1.80243	0.0714775	0.261897
MDM_cover_S8_939	None	6.41291	2.43793	1.35455	1.7998	0.0718922	0.263188
MDM_cover_S10_2245	None	8.78647	2.30845	1.28299	1.79927	0.0719759	0.263266
MDM_cover_S16_843	None	6.68833	2.6791	1.48983	1.79826	0.0721359	0.263541
MDM_cover_S8_5918	None	6.20257	-2.75774	1.53378	-1.798	0.0721766	0.263541
MDM_cover_S1_1337	None	11.5843	3.77289	2.09914	1.79735	0.0722797	0.26369
MDM_cover_S7_2142	None	10.91	-2.50587	1.39456	-1.79689	0.0723538	0.263731
MDM_cover_S10_2415	None	8.24884	4.8053	2.67486	1.79647	0.0724196	0.263743
MDM_cover_S8_5836	None	3.54441	2.85009	1.58679	1.79614	0.072473	NA
MDM_cover_S4_3167	None	8.17811	-5.80752	3.23433	-1.79559	0.0725602	0.2639
MDM_cover_S8_5982	None	10.6008	3.25713	1.81414	1.79541	0.0725883	0.2639
MDM_cover_S10_460	None	2.79372	3.97933	2.21668	1.79518	0.0726249	NA
MDM_cover_S7_519	None	9.72425	3.59558	2.00319	1.79493	0.0726651	0.263952
MDM_cover_S1_2049	None	4.13956	7.3663	4.10615	1.79397	0.0728183	NA
MDM_cover_S18_936	None	6.57379	-2.27033	1.266	-1.7933	0.0729249	0.264667
MDM_cover_S8_5738	None	5.61598	2.23731	1.24792	1.79283	0.0730005	0.264713
MDM_cover_S10_3447	None	4.69672	4.1609	2.32204	1.79192	0.0731461	0.265013
MDM_cover_S5_633	None	18.2701	3.88697	2.17004	1.7912	0.0732609	0.265066
MDM_cover_S8_361	None	274.51	0.765248	0.427265	1.79104	0.0732867	0.265066
MDM_cover_S13_18	None	3.80526	-5.14991	2.88241	-1.78667	0.0739908	NA
MDM_cover_S10_2732	None	6.37564	-2.90231	1.62456	-1.78652	0.0740143	0.267083
MDM_cover_S4_2452	None	5.38135	-2.40157	1.34431	-1.78647	0.0740237	0.267083
MDM_cover_S1_1099	None	4.60465	2.81686	1.57707	1.78613	0.0740779	0.267083
MDM_cover_S12_1203	None	6.51713	5.40475	3.02617	1.78601	0.0740981	0.267083
MDM_cover_S6_2118	None	17.279	-1.64551	0.921982	-1.78475	0.0743023	0.26759
MDM_cover_S17_1072	None	4.79415	5.48022	3.0764	1.78138	0.0748508	0.269335
MDM_cover_S1_1718	None	8.17532	2.80688	1.57703	1.77985	0.0751006	0.270003
MDM_cover_S18_753	None	4.67549	2.12811	1.1964	1.77876	0.0752785	0.270346
MDM_cover_S8_5025	None	46.3397	2.30407	1.29552	1.77848	0.0753244	0.270346
MDM_cover_S11_893	None	7.04228	3.47204	1.9532	1.77762	0.0754669	0.270588
MDM_cover_S6_2702	None	2.63542	4.36374	2.4555	1.77713	0.0755467	NA
MDM_cover_S7_3674	None	5.63976	-2.17097	1.22168	-1.77704	0.0755615	0.270588
MDM_cover_S6_1667	None	17.0706	4.84755	2.7281	1.7769	0.0755846	0.270588
MDM_cover_S8_5310	None	5.54023	3.71609	2.09202	1.77632	0.0756805	0.270701
MDM_cover_S7_439	None	3.5708	3.29236	1.8536	1.7762	0.0757007	NA
MDM_cover_S16_268	None	8.29427	1.89655	1.06801	1.77577	0.07577	0.270791
MDM_cover_S10_4507	None	16.5791	1.49587	0.842575	1.77536	0.0758386	0.270806
MDM_cover_S10_3350	None	12.0666	-1.54226	0.869117	-1.77451	0.0759783	0.270873
MDM_cover_S7_2197	None	6.72109	2.85115	1.60708	1.77412	0.0760429	0.270873
MDM_cover_S6_1684	None	6.84769	3.59343	2.02552	1.77408	0.0760503	0.270873
MDM_cover_S12_225	None	5.57292	2.87201	1.61927	1.77365	0.0761208	0.270876
MDM_cover_S5_683	None	52.1704	2.74791	1.54961	1.77329	0.0761799	0.270876
MDM_cover_S3_892	None	2.53843	5.77092	3.25471	1.7731	0.0762125	NA
MDM_cover_S6_526	COG1729	4.34375	3.06231	1.72793	1.77224	0.0763539	NA
MDM_cover_S12_864	None	6.07846	2.57805	1.45484	1.77205	0.0763858	0.271379
MDM_cover_S8_4243	None	7.66077	3.47254	1.96092	1.77087	0.0765818	0.271846
MDM_cover_S18_1400	None	5.69133	-4.12725	2.33135	-1.77033	0.0766722	0.271938
MDM_cover_S8_3738	COG0607	3.57328	3.85625	2.18078	1.76829	0.0770123	NA
MDM_cover_S4_2222	None	10.0291	-3.37163	1.90773	-1.76735	0.0771699	0.273472
MDM_cover_S6_303	None	11.099	3.73755	2.1156	1.76666	0.0772847	0.273649
MDM_cover_S10_2990	None	5.58479	3.83249	2.16997	1.76615	0.0773711	0.273725
MDM_cover_S7_717	None	5.51648	2.28176	1.29298	1.76473	0.0776088	0.274335
MDM_cover_S15_421	None	12.4987	2.57021	1.45723	1.76376	0.0777721	0.274391
MDM_cover_S8_1757	None	2.35329	3.39151	1.92309	1.76358	0.0778033	NA
MDM_cover_S2_264	None	6.60861	-2.5513	1.4467	-1.76353	0.0778105	0.274391
MDM_cover_S3_1075	None	810.556	-1.85248	1.05073	-1.76305	0.0778924	0.274391
MDM_cover_S6_2264	None	46.4658	3.09854	1.75792	1.76261	0.0779662	0.274391
MDM_cover_S10_1416	None	12.0131	2.51134	1.42484	1.76254	0.0779785	0.274391
MDM_cover_S7_402	None	7.75712	-2.15421	1.22238	-1.76232	0.0780157	0.274391
MDM_cover_S6_1642	49503	5.80914	5.07329	2.88111	1.76088	0.0782586	0.275016
MDM_cover_S10_1909	None	4.85894	2.29338	1.30321	1.75979	0.0784431	0.275268
MDM_cover_S8_1257	None	15.8081	2.31231	1.31416	1.75953	0.0784877	0.275268
MDM_cover_S4_0	None	2.83952	-2.67384	1.51975	-1.75939	0.0785108	NA
MDM_cover_S1_891	None	26.0001	1.7669	1.00432	1.7593	0.0785266	0.275268
MDM_cover_S4_2749	None	28.6953	-4.84907	2.75778	-1.75832	0.0786926	0.275393
MDM_cover_S6_1426	None	25.9979	2.96588	1.68677	1.75832	0.0786931	0.275393
MDM_cover_S18_47	None	15.9218	1.56452	0.890498	1.75691	0.0789339	0.276006
MDM_cover_S8_751	None	6.60889	2.22247	1.26527	1.75651	0.0790009	0.276011
MDM_cover_S7_1833	None	1.67881	-3.17674	1.80861	-1.75645	0.0790108	NA
MDM_cover_S10_2277	57615	8.99853	5.1375	2.92614	1.75573	0.0791353	0.276116
MDM_cover_S6_3178	None	5.70704	2.21717	1.26294	1.75557	0.079162	0.276116
MDM_cover_S8_339	None	5.67664	2.8328	1.61413	1.75501	0.0792577	0.276221
MDM_cover_S17_1538	None	4.49945	2.48486	1.41624	1.75455	0.0793357	0.276264
MDM_cover_S18_104	None	12.7991	-1.50408	0.85758	-1.75386	0.0794544	0.276449
MDM_cover_S10_2855	None	15.5674	1.56331	0.893217	1.7502	0.0800837	0.278408
MDM_cover_S8_2270	81483	4.05689	2.97702	1.70145	1.7497	0.0801705	NA
MDM_cover_S8_704	None	5.53512	2.34067	1.33833	1.74894	0.0803007	0.278932
MDM_cover_S15_30	None	6.76333	2.66971	1.52901	1.74603	0.0808051	0.280224
MDM_cover_S8_80	None	43.1417	-0.850853	0.487307	-1.74603	0.0808057	0.280224
MDM_cover_S4_2865	K02935	16.6801	1.77885	1.0192	1.74534	0.0809265	0.280412
MDM_cover_S10_574	None	7.65069	2.94721	1.68976	1.74415	0.0811324	0.280894
MDM_cover_S7_3155	None	3.19988	-2.84069	1.62941	-1.74339	0.0812663	NA
MDM_cover_S9_1137	None	27.2952	-2.95539	1.69553	-1.74305	0.0813256	0.281332
MDM_cover_S3_1122	None	10.5182	3.94606	2.26464	1.74246	0.0814272	0.281452
MDM_cover_S6_2771	None	12.6995	2.86373	1.64395	1.74198	0.081512	0.281514
MDM_cover_S4_232	None	20.7779	-2.70353	1.55286	-1.741	0.0816834	0.281605
MDM_cover_S6_1438	None	5.08269	-3.58248	2.05776	-1.74096	0.0816901	0.281605
MDM_cover_S4_2366	None	5.72017	-2.43506	1.39891	-1.74068	0.081739	0.281605
MDM_cover_S6_424	None	2.58583	3.71847	2.13844	1.73887	0.0820578	NA
MDM_cover_S6_2680	None	3.43204	-2.33908	1.34522	-1.7388	0.0820699	NA
MDM_cover_S8_2016	None	6.8618	2.44269	1.40486	1.73875	0.0820786	0.282544
MDM_cover_S18_1175	None	22.9023	2.17442	1.25134	1.73767	0.0822688	0.282967
MDM_cover_S7_178	None	2.50371	-3.22786	1.8588	-1.73653	0.0824701	NA
MDM_cover_S8_948	50729	4.18535	5.21769	3.00874	1.73417	0.0828873	NA
MDM_cover_S10_854	None	9.52587	2.84793	1.64283	1.73355	0.082998	0.285242
MDM_cover_S4_357	None	27.5803	-1.83292	1.0587	-1.73129	0.0834005	0.286363
MDM_cover_S6_1255	COG3237	7.23397	2.35496	1.3605	1.73095	0.0834601	0.286363
MDM_cover_S18_1556	None	8.66648	2.94203	1.70018	1.73043	0.0835541	0.286452
MDM_cover_S15_256	None	11.711	2.03312	1.17537	1.72977	0.0836719	0.286622
MDM_cover_S15_1219	None	14.9599	2.98336	1.72602	1.72846	0.083905	0.287187
MDM_cover_S8_3912	None	25.5709	2.07635	1.20271	1.72639	0.0842776	0.288228
MDM_cover_S1_1123	None	6.32487	2.46358	1.42775	1.7255	0.0844373	0.28854
MDM_cover_S14_519	57059	2.86949	3.72177	2.15717	1.7253	0.0844732	NA
MDM_cover_S4_2184	None	3.41269	-2.26091	1.31228	-1.72289	0.0849085	NA
MDM_cover_S10_3961	None	8.81971	3.35907	1.94973	1.72284	0.0849179	0.289947
MDM_cover_S17_1804	None	6.43353	4.17473	2.42447	1.72191	0.0850856	0.290284
MDM_cover_S9_608	None	4.05568	-1.74579	1.01496	-1.72005	0.0854229	NA
MDM_cover_S10_4100	K07217	3.64472	4.62328	2.68818	1.71986	0.0854584	NA
MDM_cover_S11_385	None	5.45269	5.34627	3.10874	1.71975	0.0854775	0.291385
MDM_cover_S11_2	None	12.5182	3.0848	1.79528	1.71829	0.0857442	0.292022
MDM_cover_S5_59	None	2.34327	4.40063	2.56135	1.71809	0.0857801	NA
MDM_cover_S4_501	None	9.34195	-1.40967	0.820547	-1.71796	0.0858031	0.292022
MDM_cover_S10_2162	None	3.28753	4.09047	2.38453	1.71542	0.0862681	NA
MDM_cover_S6_2228	None	16.1928	2.25436	1.31743	1.71119	0.0870469	0.296016
MDM_cover_S10_2594	None	22.6298	3.72574	2.17911	1.70976	0.0873109	0.296674
MDM_cover_S4_2317	None	18.5847	-1.36604	0.799752	-1.70808	0.0876217	0.29749
MDM_cover_S8_934	None	7.32383	2.08785	1.223	1.70715	0.0877935	0.297833
MDM_cover_S10_2014	None	2.93626	2.85678	1.67431	1.70624	0.0879632	NA
MDM_cover_S10_2537	None	12.1603	-2.09913	1.2303	-1.70619	0.0879721	0.298198
MDM_cover_S18_358	None	10.4473	1.53422	0.89972	1.70522	0.0881535	0.298573
MDM_cover_S7_824	None	2.66829	4.9942	2.93254	1.70302	0.0885634	NA
MDM_cover_S17_1453	None	14.9612	1.9775	1.16149	1.70256	0.0886509	0.299807
[truncated: 3,889 more rows]
