# Supplementary material for: No-tillage systems promote bacterial photosynthetic gene expression in low carbon, semi-arid surface soils
Source: Appl Environ Microbiol. 2025 Mar 10;91(4):e00184-25. doi: 10.1128/aem.00184-25 (PMC12016546; doi:10.1128/aem.00184-25)
Supplement: Table S4 — Taxonomic identifications of the differentially expressed photosystem genes. [file aem.00184-25-s0003.xlsx]

## Sheet: Sheet1
Ontology	Functional Annotation	Contig ID	Description	Scientific Name	Max Score	Total Score	Query Cover (%)	E value	Per. Identity (%)	Accession Length	Accession Number
K02705	Photosystem II CP43 chlorophyll apoprotein	MDM_cover_S10_3385	Allocoleopsis franciscana PCC 7113, complete genome	Allocoleopsis franciscana PCC 7113	527	527	100	8e-145	97.41	7470429	CP003630.1
		MDM_cover_S10_431	Allocoleopsis franciscana PCC 7113, complete genome	Allocoleopsis franciscana PCC 7113	1685	2111	100	0	96.74	7470429	CP003630.1
		MDM_cover_S16_767	Thermosynechococcus sp. QS41 chromosome, complete genome	Thermosynechococcus sp. QS41	283	283	93	2e-71	84.38	2660027	CP134181.1
		MDM_cover_S8_115	Cylindrospermum stagnale PCC 7417, complete genome	Cylindrospermum stagnale PCC 7417	355	355	99	5e-93	84.49	7003560	CP003642.1
		MDM_cover_S8_1259	Trichocoleus desertorum NBK24 chromosome	Trichocoleus desertorum NBK24	1399	2602	94	0	86.43	5458034	CP116619.1
		MDM_cover_S8_1291	Oscillatoria nigro-viridis PCC 7112 chromosome, complete genome	Oscillatoria nigro-viridis PCC 7112	553	553	87	2e-152	90.28	7479014	CP003614.1
		MDM_cover_S8_1489	Oscillatoria nigro-viridis PCC 7112 chromosome, complete genome	Oscillatoria nigro-viridis PCC 7112	1893	2779	97	0	96.91	7479014	CP003614.1
		MDM_cover_S8_4499	Planktothrix tepida strain PCC9214 genome assembly, chromosome: I; Planktothrix pseudagardhii strain No.713 genome assembly, chromosome: I	Planktothrix tepida; Planktothrix pseudagardhii	1459	1459	100	0	89	6266439; 6601744	LR882970.1; LR882967.1
		MDM_cover_S8_5593	Microcoleus vaginatus HSN003, whole genome shotgun sequence	Microcoleus vaginatus HSN003	1109	1109	98	0	90.39	6756317	CP031705.1
		MDM_cover_S8_996	Planktothrix tepida strain PCC9214 genome assembly, chromosome: I; Planktothrix pseudagardhii strain No.713 genome assembly, chromosome: I	Planktothrix tepida; Planktothrix pseudagardhii	1456	2666	99	0	88.46; 88.41	6266439; 6601744	LR882970.1; LR882967.1
K02689	Photosystem I P700 chlorophyll a apoprotein A1	MDM_cover_S10_1958	Chroococcidiopsis sp. CCNUC1 chromosome, complete genome; Chroococcidiopsis thermalis PCC 7203, complete genome	Chroococcidiopsis sp. CCNUC1; Chroococcidiopsis thermalis PCC 7203	195	915	96	1e-44	78.1	6353536; 6315792	CP097480.1; CP003597.1
		MDM_cover_S10_4175	Allocoleopsis franciscana PCC 7113, complete genome	Allocoleopsis franciscana PCC 7113	538	538	99	6e-148	87.66	7470429	CP003630.1
		MDM_cover_S10_4433	Oxynema aestuarii AP17 chromosome, complete genome	Oxynema aestuarii AP17; Anabaenopsis elenkinii CCIBt3563	472	472	90; 94	9e-128	81.25; 80.52	6357750; 4495168	CP051167.1; CP063311.1
		MDM_cover_S10_730	Allocoleopsis franciscana PCC 7113, complete genome	Allocoleopsis franciscana PCC 7113	839	839	100	0	84.22	7470429	CP003630.1
		MDM_cover_S12_1373	Allocoleopsis franciscana PCC 7113, complete genome	Allocoleopsis franciscana PCC 7113	488	488	97	5e-133	92.22	7470429	CP003630.1
		MDM_cover_S12_22	Trichocoleus desertorum NBK24 chromosome	Trichocoleus desertorum NBK24	610	610	78	2e-169	90.95	5458034	CP116619.1
		MDM_cover_S12_242	Allocoleopsis franciscana PCC 7113, complete genome	Allocoleopsis franciscana PCC 7113	340	340	100	1e-88	87.04	7470429	CP003630.1
		MDM_cover_S12_437	Allocoleopsis franciscana PCC 7113, complete genome	Allocoleopsis franciscana PCC 7113	996	996	100	0	83.15	7470429	CP003630.1
		MDM_cover_S12_51	Allocoleopsis franciscana PCC 7113, complete genome	Allocoleopsis franciscana PCC 7113	375	375	99	3e-99	86.94	7470429	CP003630.1
		MDM_cover_S12_747	Allocoleopsis franciscana PCC 7113, complete genome	Allocoleopsis franciscana PCC 7113	1013	1013	100	0	86.16	7470429	CP003630.1
		MDM_cover_S12_754	Allocoleopsis franciscana PCC 7113, complete genome	Allocoleopsis franciscana PCC 7113	664	664	100	0	96.73	7470429	CP003630.1
		MDM_cover_S15_585	Trichocoleus desertorum NBK24 chromosome	Trichocoleus desertorum NBK24	636	636	100	2e-177	87.06	5458034	CP116619.1
		MDM_cover_S16_1099	Allocoleopsis franciscana PCC 7113, complete genome	Allocoleopsis franciscana PCC 7113	364	364	99	7e-96	87.99	7470429	CP003630.1
		MDM_cover_S16_159	Allocoleopsis franciscana PCC 7113, complete genome	Allocoleopsis franciscana PCC 7113	784	784	100	0	85.68	7470429	CP003630.1
		MDM_cover_S16_777	Allocoleopsis franciscana PCC 7113, complete genome	Allocoleopsis franciscana PCC 7113	597	597	99	7e-166	97.97	7470429	CP003630.1
		MDM_cover_S6_2223	Planktothrix tepida strain PCC9214 genome assembly, chromosome: I; Planktothrix pseudagardhii strain No.713 genome assembly, chromosome: I	Planktothrix tepida; Planktothrix pseudagardhii	455	455	99	4e-123	90.64	6266439; 6601744	LR882970.1; LR882967.1
		MDM_cover_S6_250	Microcoleus vaginatus HSN003, whole genome shotgun sequence	Microcoleus vaginatus HSN003	527	527	100	8e-145	97..97	6756317	CP031705.1
		MDM_cover_S6_2510	Allocoleopsis franciscana PCC 7113, complete genome	Allocoleopsis franciscana PCC 7113	556	556	99	2e-153	86.07	7470429	CP003630.1
		MDM_cover_S6_591	Geitlerinema sp. PCC 7407 chromosome, complete genome	Geitlerinema sp. PCC 7407	331	331	93	8e-86	85.14	4681111	CP003591.1
		MDM_cover_S7_2792	Arthrospira platensis C1 chromosome, complete genome; Limnospira fusiformis KN01 chromosome; Arthrospira sp. str. PCC 8005 chromosome, complete genome; Limnospira indica BM01 chromosome	Arthrospira platensis C1; Limnospira fusiformis KN01; Limnospira indica PCC 8005; Limnospira indica BM01	207	207	64	1e-48	85.22	6400479	CP019998.1
		MDM_cover_S8_1831	Allocoleopsis franciscana PCC 7113, complete genome	Allocoleopsis franciscana PCC 7113	643	643	100	1e-179	89.02	7470429	CP003630.1
		MDM_cover_S8_2267	Crinalium epipsammum PCC 9333, complete genome	Crinalium epipsammum PCC 9333	272	272	93	5e-68	81.38	5315554	CP003620.1
		MDM_cover_S8_2349	Microcoleus vaginatus PCC 9802 chromosome, complete genome	Microcoleus vaginatus PCC 9802	2412	2412	100	0	96.45	6698532; 6698371	CP146622.1; CP031740.1
		MDM_cover_S8_2630	Allocoleopsis franciscana PCC 7113, complete genome	Allocoleopsis franciscana PCC 7113	383	383	100	2e-101	85.44	7470429	CP003630.1
		MDM_cover_S8_3267	Microcoleus vaginatus PCC 9802 chromosome, complete genome; Microcoleus vaginatus HSN003, whole genome shotgun sequence; Microcoleus vaginatus PCC 9802 chromosome, complete genome	Microcoleus vaginatus PCC 9802; Microcoleus vaginatus HSN003; Microcoleus vaginatus PCC 9802	710	710	99; 98; 99	0	94.57; 94.92; 94.97	6698532; 6756317; 6698371	CP146622.1; CP031705.1; CP031740.1
		MDM_cover_S8_3292	Leptolyngbya sp. 7M chromosome	Leptolyngbya sp. 7M	318	318	100	6e-82	82.73	6990850	CP070897.1
		MDM_cover_S8_3315	Calothrix parasitica NIES-267 DNA, nearly complete genome	Calothrix parasitica NIES-267	237	237	79	2e-57	83.4	8952435	AP018227.1
		MDM_cover_S8_333	Allocoleopsis franciscana PCC 7113, complete genome	Allocoleopsis franciscana PCC 7113	582	582	100	3e-161	86.67	7470429	CP003630.1
		MDM_cover_S8_3332	Allocoleopsis franciscana PCC 7113, complete genome	Allocoleopsis franciscana PCC 7113	610	610	98	1e-169	88.82	7470429	CP003630.1
		MDM_cover_S8_4356	Thermosynechococcus sp. JY1331 chromosome, complete genome; Thermosynechococcus sp. JY1339 chromosome, complete genome	Thermosynechococcus sp. JY1331; Thermosynechococcus sp. JY1339	364	364	99	9e-96	83.42	2677418; 2677487	CP134180.1; CP130347.1
		MDM_cover_S8_4802	Trichocoleus desertorum NBK24 chromosome	Trichocoleus desertorum NBK24	773	773	99	0	86.61	5458034	CP116619.1
		MDM_cover_S8_4882	Allocoleopsis franciscana PCC 7113, complete genome	Allocoleopsis franciscana PCC 7113	287	287	98	2e-72	81.56	7470429	CP003630.1
		MDM_cover_S8_4924	Allocoleopsis franciscana PCC 7113, complete genome	Allocoleopsis franciscana PCC 7113	784	784	100	0	83.39	7470429	CP003630.1
		MDM_cover_S8_5568	Allocoleopsis franciscana PCC 7113, complete genome	Allocoleopsis franciscana PCC 7113	241	241	98	2e-58	77.86	7470429	CP003630.1
K02706	Photosystem II P680 reaction center D2 protein	MDM_cover_S10_1321	Allocoleopsis franciscana PCC 7113, complete genome	Allocoleopsis franciscana PCC 7113	1216	2282	100	0	95.99	7470429	CP003630.1
		MDM_cover_S10_1729	Allocoleopsis franciscana PCC 7113, complete genome	Allocoleopsis franciscana PCC 7113	409	809	98	5e-109	83.26	7470429	CP003630.1
		MDM_cover_S10_2085	Allocoleopsis franciscana PCC 7113, complete genome	Allocoleopsis franciscana PCC 7113	484	964	100	9e-132	83.49	7470429	CP003630.1
		MDM_cover_S10_925	Kovacikia minuta CCNUW1 strain CCNU0001 chromosome, complete genome	Kovacikia minuta CCNUW1	610	1197	91	2e-169	86.78	7298027	CP083582.1
		MDM_cover_S12_487	Allocoleopsis franciscana PCC 7113, complete genome	Allocoleopsis franciscana PCC 7113	424	825	99	1e-113	87.67	7470429	CP003630.1
		MDM_cover_S14_778	Kovacikia minuta CCNUW1 strain CCNU0001 chromosome, complete genome	Kovacikia minuta CCNUW1	409	794	85	4e-109	89.47	7298027	CP083582.1
		MDM_cover_S16_261	Allocoleopsis franciscana PCC 7113, complete genome	Allocoleopsis franciscana PCC 7113	649	1265	100	0	87.66	7470429	CP003630.1
		MDM_cover_S16_398	Allocoleopsis franciscana PCC 7113, complete genome	Allocoleopsis franciscana PCC 7113	265	491	74	7e-66	86.86	7470429	CP003630.1
		MDM_cover_S16_581	Trichocoleus desertorum NBK24 chromosome	Trichocoleus desertorum NBK24	961	1887	97	0	88.55	5458034	CP116619.1
		MDM_cover_S17_188	Planktothrix tepida strain PCC9214 genome assembly, chromosome: I; Planktothrix pseudagardhii strain No.713 genome assembly, chromosome: I	Planktothrix tepida; Planktothrix pseudagardhii	455	455	99	4e-123	90.64	6266439; 6601744	LR882970.1; LR882967.1
		MDM_cover_S6_1249	Microcoleus vaginatus HSN003, whole genome shotgun sequence	Microcoleus vaginatus HSN003	566	1126	100	2e-156	97.86	6756317	CP031705.1
		MDM_cover_S7_1098	Chaetoceros laevisporus chloroplast, complete genome	Chaetoceros laevisporus	730	730	99	0	93.01	119034	MW845779.1
		MDM_cover_S8_1416	Allocoleopsis franciscana PCC 7113, complete genome	Allocoleopsis franciscana PCC 7113	676	1342	98	0	91.46	7470429	CP003630.1
		MDM_cover_S8_2689	Allocoleopsis franciscana PCC 7113, complete genome	Allocoleopsis franciscana PCC 7113	582	1160	100	2e-161	95.36	7470429	CP003630.1
		MDM_cover_S8_4081	Naviculales sp. strain SZCZO2114 plastid, complete genome	Naviculales sp.	466	466	96	2e-126	93.33	227575	OR805654.1
		MDM_cover_S8_4773	Thermoleptolyngbya sichuanensis A183 chromosome, complete genome; Thermoleptolyngbya sp. PKUAC-SCTB121 chromosome, complete genome	Thermoleptolyngbya sichuanensis A183; Thermoleptolyngbya sp. PKUAC-SCTB121	374	720	96; 96	1e-98	87.65	5525100; 5490383	CP053661.1; CP070366.1
		MDM_cover_S8_5340	Allocoleopsis franciscana PCC 7113, complete genome	Allocoleopsis franciscana PCC 7113	274	522	66	2e-68	83.67	7470429	CP003630.1
		MDM_cover_S8_6071	Microcoleus vaginatus HSN003, whole genome shotgun sequence	Microcoleus vaginatus HSN003	1254	2386	99	0	94.18	6756317	CP031705.1
K02690	Photosystem I P700 chlorophyll a apoprotein A2	MDM_cover_S10_1547	Allocoleopsis franciscana PCC 7113, complete genome	Allocoleopsis franciscana PCC 7113	459	459	100	4e-124	86.43	7470429	CP003630.1
		MDM_cover_S10_2810	Allocoleopsis franciscana PCC 7113, complete genome	Allocoleopsis franciscana PCC 7113	6820	6820	98	0	96.47	7470429	CP003630.1
		MDM_cover_S10_3080	Allocoleopsis franciscana PCC 7113, complete genome	Allocoleopsis franciscana PCC 7113	1604	1604	100	0	82.31	7470429	CP003630.1
		MDM_cover_S10_930	Allocoleopsis franciscana PCC 7113, complete genome	Allocoleopsis franciscana PCC 7113	955	955	100	0	90.51	7470429	CP003630.1
		MDM_cover_S12_1151	Allocoleopsis franciscana PCC 7113, complete genome	Allocoleopsis franciscana PCC 7113	942	942	100	0	95.3	7470429	CP003630.1
		MDM_cover_S12_125	Allocoleopsis franciscana PCC 7113, complete genome	Allocoleopsis franciscana PCC 7113	473	473	100	1e-128	94.48	7470429	CP003630.1
		MDM_cover_S12_1262	Thermocoleostomius sinensis A174 chromosome, complete genome	Thermocoleostomius sinensis A174	270	270	75	2e-67	86.29	5809202	CP113797.1
		MDM_cover_S12_1406	Allocoleopsis franciscana PCC 7113, complete genome	Allocoleopsis franciscana PCC 7113	455	455	96	5e-123	88.89	7470429	CP003630.1
		MDM_cover_S12_422	Fischerella PCC7605 photosystem I PsaA (psaA) and photosystem I PsaB (psaB) genes, complete cds	Fischerella sp. PCC 7605	390	390	99	2e-103	83.74	5568	AF038558.1
		MDM_cover_S12_485	Trichocoleus desertorum NBK24 chromosome	Trichocoleus desertorum NBK24	420	420	94	3e-112	80.51	5458034	CP116619.1
		MDM_cover_S12_606	Allocoleopsis franciscana PCC 7113, complete genome	Allocoleopsis franciscana PCC 7113	377	377	100	9e-100	87.65	7470429	CP003630.1
		MDM_cover_S12_619	Allocoleopsis franciscana PCC 7113, complete genome	Allocoleopsis franciscana PCC 7113	1070	1070	100	0	97.3	7470429	CP003630.1
		MDM_cover_S12_883	Allocoleopsis franciscana PCC 7113, complete genome	Allocoleopsis franciscana PCC 7113	676	676	97	0	91.46	7470429	CP003630.1
		MDM_cover_S14_432	Cyanophora sudae strain NIES-764 plastid, complete genome; Klebsormidium flaccidum strain UTEX 2017 plastid, complete genome; Select seq AB973453.1 Cyanophora sudae cyanelle psaB gene for P700 chlorophyll a-apoprotein A2, partial cds, strain: NIES-764	Cyanophora sudae; Klebsormidium flaccidum; Cyanophora sudae	176	176	100	4e-39	76.44	150128; 176540; 1460	NC_038215.1; OR168101.1; AB973453.1
		MDM_cover_S14_594	Planktothrix tepida strain PCC9214 genome assembly, chromosome: I; Planktothrix pseudagardhii strain No.713 genome assembly, chromosome: I	Planktothrix tepida; Planktothrix pseudagardhii	475	475	100	4e-129	89.21	6266439; 6601744	LR882970.1; LR882967.1
		MDM_cover_S15_1299	Nostoc sp. NIES-4103 DNA, nearly complete genome	Nostoc sp. NIES-4103	315	315	100	8e-81	81.94	8419969	AP018288.1
		MDM_cover_S16_157	Allocoleopsis franciscana PCC 7113, complete genome	Allocoleopsis franciscana PCC 7113	857	857	98	0	88.05	7470429	CP003630.1
		MDM_cover_S16_230	Allocoleopsis franciscana PCC 7113, complete genome	Allocoleopsis franciscana PCC 7113	540	540	99	1e-148	89.46	7470429	CP003630.1
		MDM_cover_S16_248	Nostocales cyanobacterium HT-58-2 chromosome, complete genome	Nostocales cyanobacterium HT-58-2	826	1571	99	0	80.5	7846907	CP019636.1
		MDM_cover_S16_324	Allocoleopsis franciscana PCC 7113, complete genome	Allocoleopsis franciscana PCC 7113	2034	2034	99	0	86.81	7470429	CP003630.1
		MDM_cover_S16_329	Fischerella sp. NIES-3754 DNA, complete genome; Fischerella sp. KatS3mg066 DNA, complete genome	Fischerella sp. NIES-3754; Fischerella sp.	220	220	100	2e-52	79.25	5821603; 5606060	AP017305.1; AP024677.1
		MDM_cover_S16_351	Halothece sp. PCC 7418 chromosome, complete genome	Halothece sp. PCC 7418	156	156	34	5e-33	90.6	4179170	CP003945.1
		MDM_cover_S17_1001	Microcoleus vaginatus HSN003, whole genome shotgun sequence	Microcoleus vaginatus HSN003	568	568	100	5e-157	98.45	6756317	CP031705.1
		MDM_cover_S3_484	Allocoleopsis franciscana PCC 7113, complete genome	Allocoleopsis franciscana PCC 7113	492	492	98	4e-134	90.98	7470429	CP003630.1
		MDM_cover_S3_989	Nostoc sp. CENA543 chromosome, complete genome	Nostoc sp. CENA543	222	222	95	5e-53	79.56	6990729	CP023278.1
		MDM_cover_S6_179	Trichocoleus desertorum NBK24 chromosome	Trichocoleus desertorum NBK24	350	350	90	2e-91	85.13	5458034	CP116619.1
		MDM_cover_S6_815	Microcoleus vaginatus HSN003, whole genome shotgun sequence	Microcoleus vaginatus HSN003	579	579	100	2e-160	98.19	6756317	CP031705.1
		MDM_cover_S7_2597	Trichocoleus desertorum NBK24 chromosome	Trichocoleus desertorum NBK24	228	228	94	9e-55	81.12	5458034	CP116619.1
		MDM_cover_S8_1303	Planktothrix tepida strain PCC9214 genome assembly, chromosome: I; Planktothrix pseudagardhii strain No.713 genome assembly, chromosome: I	Planktothrix tepida; Planktothrix pseudagardhii	525	525	100	4e-144	90.82	6266439; 6601744	LR882970.1; LR882967.1
		MDM_cover_S8_2644	Arthrospira platensis NIES-39 DNA, complete genome; Arthrospira sp. PCC 9108 chromosome, complete genome	Arthrospira platensis NIES-39; Arthrospira sp. PCC 9108	359	359	99	4e-94	85.39	6818856; 6763969	AP026945.2; CP066886.2
		MDM_cover_S8_269	Leptolyngbya sp. O-77 DNA, complete genome	Leptolyngbya sp. O-77	270	270	100	1e-67	82.72	5480261	AP017367.1
		MDM_cover_S8_27	Geitlerinema sp. PCC 7407 chromosome, complete genome	Geitlerinema sp. PCC 7407	344	344	100	1e-89	84.33	4681111	CP003591.1
		MDM_cover_S8_2787	Planktothrix tepida strain PCC9214 genome assembly, chromosome: I; Planktothrix pseudagardhii strain No.713 genome assembly, chromosome: I	Planktothrix tepida; Planktothrix pseudagardhii	856	856	100	0	86.24	6266439; 6601744	LR882970.1; LR882967.1
		MDM_cover_S8_321	Leptolyngbya sp. 7M chromosome	Leptolyngbya sp. 7M	206	206	100	4e-48	79.08	6990850	CP070897.1
		MDM_cover_S8_352	Planktothrix tepida strain PCC9214 genome assembly, chromosome: I; Planktothrix pseudagardhii strain No.713 genome assembly, chromosome: I	Planktothrix tepida; Planktothrix pseudagardhii	516	516	100	2e-141	93.41	6266439; 6601744	LR882970.1; LR882967.1
		MDM_cover_S8_367	Cylindrospermum stagnale PCC 7417, complete genome	Cylindrospermum stagnale PCC 7417	758	758	99	0	88.62	7003560	CP003642.1
		MDM_cover_S8_402	Allocoleopsis franciscana PCC 7113, complete genome	Allocoleopsis franciscana PCC 7113	309	309	93	3e-79	86.32	7470429	CP003630.1
		MDM_cover_S8_4351	Planktothrix agardhii NIES-204 DNA, complete genome; Planktothrix agardhii str. 7805 chromosome, complete genome; Planktothrix agardhii strain PCC 7811 genome assembly, chromosome: I; lanktothrix agardhii strain No.976 genome assembly, chromosome: I; lanktothrix agardhii strain PCC7805 genome assembly, chromosome: I; Planktothrix agardhii strain No.758 genome assembly, chromosome: I; Planktothrix…	Planktothrix agardhii NIES-204; Planktothrix agardhii; Planktothrix agardhii; Planktothrix agardhii; Planktothrix agardhii; Planktothrix agardhii; Planktothrix agardhii; Planktothrix agardhii; Planktothrix agardhii	344	344	100	1e-89	84.53	4780238; 4700732; 4803959; 4748184; 4750937; 5640632; 4711865; 4724555; 4838015	AP017991.1; LO018304.1; LR882969.1; LR882952.1; LR882950.1; LR882949.1; LR882944.1; LR882938.1; LR882934.1
		MDM_cover_S8_4575	Allocoleopsis franciscana PCC 7113, complete genome	Allocoleopsis franciscana PCC 7113	2222	2222	100	0	95.29	7470429	CP003630.1
		MDM_cover_S8_4600	Microcoleus vaginatus HSN003, whole genome shotgun sequence	Microcoleus vaginatus HSN003	3038	3038	100	0	97.84	6756317	CP031705.1
		MDM_cover_S8_5325	Allocoleopsis franciscana PCC 7113, complete genome	Allocoleopsis franciscana PCC 7113	617	617	100	6e-172	94.29	7470429	CP003630.1
		MDM_cover_S8_5587	Crinalium epipsammum PCC 9333, complete genome	Crinalium epipsammum PCC 9333	287	287	100	2e-72	82.23	5315554	CP003620.1
		MDM_cover_S8_5897	Microcoleus vaginatus PCC 9802 chromosome, complete genome; Microcoleus vaginatus PCC 9802 chromosome, complete genome	Microcoleus vaginatus PCC 9802; Microcoleus vaginatus PCC 9802	2612	2612	100	0	96.57	6698532; 6698371	CP146622.1; CP031740.1
		MDM_cover_S8_5915	Tolypothrix tenuis PCC 7101 DNA, nearly complete genome	Tolypothrix tenuis PCC 7101	305	305	98	7e-78	78.27	8700819	AP018248.1
		MDM_cover_S8_6063	Planktothrix pseudagardhii strain No.713 genome assembly, chromosome: I	Planktothrix pseudagardhii	1960	3507	89	0	82.32	6601744	LR882967.1
		MDM_cover_S8_6065	Trichocoleus desertorum NBK24 chromosome	Trichocoleus desertorum NBK24	889	889	99	0	86.77	5458034	CP116619.1
		MDM_cover_S8_6199	Trichocoleus desertorum NBK24 chromosome	Trichocoleus desertorum NBK24	507	507	100	2e-138	85.71	5458034	CP116619.1
		MDM_cover_S8_807	Fischerella sp. JS2 chromosome, complete genome	Fischerella sp. JS2	326	602	100	3e-84	85.17	7020691	CP135918.1
K02703	Photosystem II P680 reaction center D1 protein	MDM_cover_S10_1309	Synechococcus sp. PCC 73109, complete genome	Picosynechococcus sp. PCC 73109	453	453	100	2e-122	86.73	3025472	CP013998.1
		MDM_cover_S10_1725	Allocoleopsis franciscana PCC 7113, complete genome	Allocoleopsis franciscana PCC 7113	689	2490	100	0	88.1	7470429	CP003630.1
		MDM_cover_S10_1769	Allocoleopsis franciscana PCC 7113, complete genome	Allocoleopsis franciscana PCC 7113	377	377	100	1e-99	84.99	7470429	CP003630.1
		MDM_cover_S10_2121	Leptodesmis sichuanensis A121 chromosome, complete genome	Leptodesmis sichuanensis A121	616	1837	92	6e-171	78.34	5348817	CP075171.1
		MDM_cover_S10_2496	Allocoleopsis franciscana PCC 7113, complete genome	Allocoleopsis franciscana PCC 7113	798	2977	96	0	80.69	7470429	CP003630.1
		MDM_cover_S10_2856	Synechococcus elongatus PCC 7942 = FACHB-805 strain UTEX 2434 chromosome, complete genome; Synechococcus sp. UTEX 2973, complete genome; Synechococcus elongatus PCC 6301 chromosome, complete sequence; Synechococcus elongatus PCC 7943 chromosome; Synechococcus elongatus PCC 6301 DNA, complete genome; Synechococcus elongatus PCC 7942 = FACHB-805 strain PCC 7942 chromosome, complete genome; Anacysti…	Synechococcus elongatus PCC 7942 = FACHB-805; Synechococcus elongatus UTEX 2973; Synechococcus elongatus PCC 6301; Synechococcus elongatus PCC 7943; Synechococcus elongatus PCC 6301; Synechococcus elongatus PCC 7942 = FACHB-805; Synechococcus elongatus PCC 6301	647	1269	84	3e-180	77.84	2695906; 2690418; 2695389; 2689559; 2696255; 2695903; 1268	CP130602.1; CP006471.1; CP085785.1; CP088961.1; AP008231.1; CP000100.1; X04617.1
		MDM_cover_S10_3110	Allocoleopsis franciscana PCC 7113, complete genome	Allocoleopsis franciscana PCC 7113	828	3416	88	0	80.87	7470429	CP003630.1
		MDM_cover_S10_4094	Uncultured bacterium clone Gur17P-12 photosystem II D1 protein (psbA) gene, partial cds; Uncultured bacterium clone Gur3P-33 photosystem II D1 protein (psbA) gene, partial cds; Microcoleus sp. PCC 7113 plasmid pMIC7113.02, complete sequence	uncultured bacterium; uncultured bacterium; Allocoleopsis franciscana PCC 7113	813	813	99; 99; 98	0	90.69; 90.67; 90.80	928; 928; 93032	MT783390.1; MT783334.1; CP003632.1
		MDM_cover_S10_4243	Cylindrospermum sp. NIES-4074 DNA, nearly complete genome	Cylindrospermum sp. NIES-4074	294	294	75	1e-74	86.3	6847029	AP018269.1
		MDM_cover_S10_4262	Geitlerinema sp. PCC 7407 chromosome, complete genome	Geitlerinema sp. PCC 7407	780	2295	91	0	81.77	4681111	CP003591.1
		MDM_cover_S12_1172	Kovacikia minuta CCNUW1 strain CCNU0001 chromosome, complete genome	Kovacikia minuta CCNUW1	228	450	69	1e-54	85.14	7298027	CP083582.1
		MDM_cover_S12_187	Allocoleopsis franciscana PCC 7113, complete genome	Allocoleopsis franciscana PCC 7113	614	2153	100	8e-171	96.26	7470429	CP003630.1
		MDM_cover_S12_192	Microcoleus sp. PCC 7113 plasmid pMIC7113.02, complete sequence	Allocoleopsis franciscana PCC 7113	719	719	100	0	91.71	93032	CP003632.1
		MDM_cover_S12_27	Cylindrospermum sp. NIES-4074 DNA, nearly complete genome	Cylindrospermum sp. NIES-4074	243	243	63	4e-59	86.7	6847029	AP018269.1
		MDM_cover_S12_497	Synechococcus phage S-RIM8 isolate RW_03_0807_WH8101, complete genome	Synechococcus phage S-RIM8	217	217	100	2e-51	78.9	169483	KX349286.1
		MDM_cover_S12_609	Geitlerinema sp. PCC 7407 chromosome, complete genome	Geitlerinema sp. PCC 7407	496	1449	90	6e-135	80.38	4681111	CP003591.1
		MDM_cover_S12_804	Synechococcus elongatus PCC 11801 chromosome, complete genome	Synechococcus elongatus PCC 11801	431	1185	91	1e-115	82.42	2716860	CP030139.2
		MDM_cover_S14_1246	Uncultured bacterium clone Gur17P-33 photosystem II D1 protein (psbA) gene, partial cds	uncultured bacterium	496	496	97	3e-135	92.94	928	MT783391.1
		MDM_cover_S14_211	Planktothrix agardhii str. 7805 chromosome, complete genome; Planktothrix agardhii strain PCC 7811 genome assembly, chromosome: I; Planktothrix agardhii strain No.976 genome assembly, chromosome: I; Planktothrix agardhii strain PCC7805 genome assembly, chromosome: I; Planktothrix agardhii strain No.758 genome assembly, chromosome: I	Planktothrix agardhii; Planktothrix agardhii; Planktothrix agardhii; Planktothrix agardhii; Planktothrix agardhii	372	733; 744; 733; 733; 744	94	4e-98	89.69; 89.93; 89.93; 89.93; 89.69	4700732; 4803959; 4748184; 4750937; 5640632	LO018304.1; LR882969.1; LR882952.1; LR882950.1; LR882949.1
		MDM_cover_S14_628	Leptodesmis sichuanensis A121 chromosome, complete genome	Leptodesmis sichuanensis A121	222	222	78	5e-53	82.31	5348817	CP075171.1
		MDM_cover_S15_1091	Halotia branconii CENA392 chromosome, complete genome	Halotia branconii CENA392	370	1295	93	2e-97	88.74	6866024	CP124543.1
		MDM_cover_S15_387	Leptodesmis sichuanensis A121 chromosome, complete genome	Leptodesmis sichuanensis A121	182	182	55	1e-40	81.53	5348817	CP075171.1
		MDM_cover_S15_757	Leptodesmis sichuanensis A121 chromosome, complete genome	Leptodesmis sichuanensis A121	499	993	83	5e-136	81.08	5348817	CP075171.1
		MDM_cover_S16_1079	Leptolyngbya sp. PCC 7376, complete genome	[Leptolyngbya] sp. PCC 7376	418	1166	100	5e-112	90.09	5125950	CP003946.1
		MDM_cover_S16_380	Geitlerinema sp. PCC 7407 chromosome, complete genome	Geitlerinema sp. PCC 7407	713	2066	99	0	89.52	4681111	CP003591.1
		MDM_cover_S16_430	Allocoleopsis franciscana PCC 7113, complete genome	Allocoleopsis franciscana PCC 7113	688	2621	100	0	86.73	7470429	CP003630.1
		MDM_cover_S16_453	Leptolyngbya sp. 7M chromosome	Leptolyngbya sp. 7M	451	451	95	7e-122	87.69	6990850	CP070897.1
		MDM_cover_S16_536	Microcoleus sp. PCC 7113 plasmid pMIC7113.02, complete sequence	Allocoleopsis franciscana PCC 7113	1007	1007	98	0	91.04	93032	CP003632.1
		MDM_cover_S16_570	Microcoleus sp. PCC 7113 plasmid pMIC7113.02, complete sequence	Allocoleopsis franciscana PCC 7113	904	904	80	0	82.45	93032	CP003632.1
		MDM_cover_S17_1504	Leptolyngbya sp. BL0902 plasmid unnamed4, complete sequence	Leptolyngbya sp. BL0902	403	403	94	2e-107	89.38	44466	CP046159.1
		MDM_cover_S17_508	Allocoleopsis franciscana PCC 7113, complete genome	Allocoleopsis franciscana PCC 7113	691	2806	100	0	82	7470429	CP003630.1
		MDM_cover_S6_1323	Uncultured bacterium clone Gur3P-19 photosystem II D1 protein (psbA) gene, partial cds	uncultured bacterium	837	837	100	0	94.94	928	MT783330.1
		MDM_cover_S6_1466	Leptodesmis sichuanensis A121 chromosome, complete genome	Leptodesmis sichuanensis A121	233	233	67	3e-56	83.08	5348817	CP075171.1
		MDM_cover_S6_1688	Microcoleus vaginatus PCC 9802 chromosome, complete genome	Microcoleus vaginatus PCC 9802	564	2533	100	7e-156	94.77	6698532; 6698371	CP146622.1; CP031740.1
		MDM_cover_S6_1958	Planktothrix tepida strain PCC9214 genome assembly, chromosome: I; Planktothrix pseudagardhii strain No.713 genome assembly, chromosome: I	Planktothrix tepida; Planktothrix pseudagardhii	448	890	99	7e-121	92.11	6266439; 6601744	LR882970.1; LR882967.1
		MDM_cover_S6_2339	Microcoleus sp. PCC 7113 plasmid pMIC7113.02, complete sequence	Allocoleopsis franciscana PCC 7113	411	411	96	9e-110	89.94	93032	CP003632.1
		MDM_cover_S6_2498	Trichocoleus desertorum NBK24 chromosome	Trichocoleus desertorum NBK24	1282	3763	96	0	87.42	5458034	CP116619.1
		MDM_cover_S6_2634	Eudorina cylindrica plastid, complete genome	Eudorina cylindrica	627	1673	100	2e-174	92.64	268283	MH161345.1
		MDM_cover_S6_2674	Halomicronema hongdechloris C2206 genome; Crinalium epipsammum PCC 9333, complete genome	Halomicronema hongdechloris C2206; Crinalium epipsammum PCC 9333	268	268	74; 70	1e-66	76.52	5577845; 5315554	CP021983.2; CP003620.1
		MDM_cover_S6_2877	Planktothrix sp. GU0601_MAG3 chromosome, complete genome	Planktothrix sp. GU0601_MAG3	682	2014	99	0	89.76	5181705	CP136572.1
		MDM_cover_S6_2900	Protosiphon botryoides RNA polymerase beta subunit protein b (rpoBb), RNA polymerase beta subunit protein a (rpoBa), photosystem II protein VI (psbF), photosystem II protein L (psbL), cytochrome b6/f complex subunit V (petG), ribosomal protein S3 (rps3), RNA polymerase beta'' subunit (rpoC2), and D1 reaction center protein of photosystem II (psbA) genes, complete cds; and photosystem I P700 chlor…	Protosiphon botryoides	564	564	100	8e-156	93.85	26432	MG778491.1
		MDM_cover_S6_456	Oscillatoria nigro-viridis PCC 7112 chromosome, complete genome	Oscillatoria nigro-viridis PCC 7112	749	5176	100	0	90.75	7479014	CP003614.1
		MDM_cover_S6_533	Uncultured bacterium clone Gur10P-5 photosystem II D1 protein (psbA) gene, partial cds	uncultured bacterium	492	492	96	5e-134	85.47	928	MT783378.1
		MDM_cover_S6_606	Microcoleus vaginatus PCC 9802 chromosome, complete genome	Microcoleus vaginatus PCC 9802	713	3375; 3381	100	0	97.82	6698532; 6698371	CP146622.1; CP031740.1
		MDM_cover_S6_781	Leptolyngbya sp. BL0902 chromosome, complete genome	Leptolyngbya sp. BL0902	470	1332	99	2e-127	89.78	4309234	CP046155.1
		MDM_cover_S6_798	Leptolyngbya boryana NIES-2135 DNA, complete genome; Leptolyngbya boryana dg5 DNA, complete genome, strain: dg5; Leptolyngbya boryana IAM M-101 DNA, complete genome, strain: IAM M-101; Leptolyngbya boryana IU 594 chromosome, complete genome	Leptolyngbya boryana NIES-2135; Leptolyngbya boryana dg5; Leptolyngbya boryana IAM M-101; Leptolyngbya boryana IU 594	911	2640	99	0	90.78	6255463; 6176365; 6176364; 6249019	AP018203.1; AP014642.1; AP014638.1; CP092419.1
		MDM_cover_S7_1126	Leptolyngbya sp. O-77 DNA, complete genome; Fischerella sp. NIES-3754 DNA, complete genome; Fischerella sp. KatS3mg066 DNA, complete genome; Leptolyngbya sp. BL0902 plasmid unnamed4, complete sequence	Leptolyngbya sp. O-77; Fischerella sp. NIES-3754; Fischerella sp.; Leptolyngbya sp. BL0902	259	729; 259; 259; 259	0.58; 0.67; 0.67; 0.57	4e-64	87.78; 85.1; 85.1; 88.37	5480261; 5821603; 5606060; 44466	AP017367.1; AP017305.1; AP024677.1; CP046159.1
		MDM_cover_S7_2145	Cocconeiopsis kantsiensis chloroplast, complete genome	Cocconeiopsis kantsiensis	1373	1373	100	0	96.61	140508	NC_086886.1
		MDM_cover_S7_2472	Uncultured bacterium clone Gur3P-41 photosystem II D1 protein (psbA) gene, partial cds	uncultured bacterium	728	728	100	0	90.43	928	MT783337.1
		MDM_cover_S7_3888	Pseudoneochloris marina culture UTEX:1445 chloroplast, complete genome	Pseudoneochloris marina	1164	1164	98	0	96.33	134753	NC_034710.1
		MDM_cover_S8_1445	Allocoleopsis franciscana PCC 7113, complete genome	Allocoleopsis franciscana PCC 7113	473	1672	100	1e-128	90.96	7470429	CP003630.1
		MDM_cover_S8_1744	Uncultured bacterium clone Gur2P-2 photosystem II D1 protein (psbA) gene, partial cds	uncultured bacterium	1022	1022	97	0	97.34	928	MT783310.1
		MDM_cover_S8_1824	Microcoleus vaginatus HSN003, whole genome shotgun sequence	Microcoleus vaginatus HSN003	894	3314	98	0	94.92	6756317	CP031705.1
		MDM_cover_S8_2097	Leptolyngbya sp. BL0902 chromosome, complete genome	Leptolyngbya sp. BL0902	604	1742	99	6e-168	90.26	4309234	CP046155.1
		MDM_cover_S8_2204	Cocconeiopsis kantsiensis chloroplast, complete genome	Cocconeiopsis kantsiensis	1740	1740	100	0	95.91	140508	NC_086886.1
		MDM_cover_S8_253	Chlorosarcinopsis eremi chloroplast, complete genome; Chlorosarcinopsis eremi culture UTEX:1186 chloroplast, complete genome	Chlorosarcinopsis eremi; Chlorosarcinopsis eremi	553	1106	100	1e-152	97.24; 96.96	298251; 298847	MN102114.1; NC_042250.1
		MDM_cover_S8_294	Planktothrix sp. GU0601_MAG3 chromosome, complete genome; Planktothrix pseudagardhii strain No.713 genome assembly, chromosome: I	Planktothrix sp. GU0601_MAG3; Planktothrix pseudagardhii	741	2184; 1787	99	0	88.69; 88.56	5181705; 6601744	CP136572.1; LR882967.1
		MDM_cover_S8_3301	Uncultured bacterium clone Gur17P-42 photosystem II D1 protein (psbA) gene, partial cds; Uncultured bacterium clone Gur3P-19 photosystem II D1 protein (psbA) gene, partial cds; Uncultured bacterium clone Gur3P-7 photosystem II D1 protein (psbA) gene, partial cds	uncultured bacterium; uncultured bacterium; uncultured bacterium	409	409	98	3e-109	89.47	928	MT783393.1; MT783330.1; MT783326.1
		MDM_cover_S8_3513	Leptodesmis sichuanensis A121 chromosome, complete genome	Leptodesmis sichuanensis A121	276	541	93	4e-69	80.73	5348817	CP075171.1
		MDM_cover_S8_3530	Paulinella sp. HSY-2012 clone JPl02.LS1 PsbA (psbA) gene, complete cds; plastid	Paulinella sp. HSY-2012	259	259	70	5e-64	82.82	1828	JQ610645.1
		MDM_cover_S8_3642	Planktothrix pseudagardhii strain No.713 genome assembly, chromosome: I	Planktothrix pseudagardhii	1323	2630	98	0	91.63	6601744	LR882967.1
		MDM_cover_S8_3792	Nodosilinea sp. E11 chromosome	Nodosilinea sp. E11	483	483	90	5e-131	79.1	5459063	CP136520.1
		MDM_cover_S8_3797	Pandorina colemaniae large subunit of Rubisco (rbcL), photosystem II reaction center protein D1 (psbA), photosystem II protein I (psbI), ATP synthase CF1 alpha subunit (atpA), alpha subunit of RNA polymerase (rpoA), ribosomal protein S2 (rps2), ribosomal protein S18 (rps18), and hypothetical chloroplast RF3 (ycf3) genes, complete cds; plastid; Chlamydomonas peterfii clone contig00038 chloroplast,…	Pandorina colemaniae; Chlamydomonas peterfii	435	435	98	6e-117	89.6	29967; 2139	MH511722.1; KT624963.1
		MDM_cover_S8_3800	Trichocoleus desertorum NBK24 chromosome	Trichocoleus desertorum NBK24	736	2191	100	0	90.11	5458034	CP116619.1
		MDM_cover_S8_3881	Leptolyngbya sp. BL0902 chromosome, complete genome	Leptolyngbya sp. BL0902	756	2180	100	0	90.17	4309234	CP046155.1
		MDM_cover_S8_4055	Leptolyngbya sp. BL0902 chromosome, complete genome	Leptolyngbya sp. BL0902	721	2634	91	0	82.78	4309234	CP046155.1
		MDM_cover_S8_4068	Halomicronema hongdechloris C2206 genome	Halomicronema hongdechloris C2206	122	122	85	5e-23	75.9	5577845	CP021983.2
		MDM_cover_S8_4316	Moorena producens PAL-8-15-08-1 chromosome, complete genome; Moorena producens JHB chromosome, complete genome	Moorena producens PAL-8-15-08-1; Moorena producens JHB	335	1943; 1971	96	7e-87	84.5; 84.66	9673108; 9648523	CP017599.1; CP017708.2
		MDM_cover_S8_446	Microcoleus sp. PCC 7113 plasmid pMIC7113.02, complete sequence	Allocoleopsis franciscana PCC 7113	822	822	96	0	90.65	93032	CP003632.1
		MDM_cover_S8_4631	Ankyra judayi strain SAG 17.84 chloroplast, complete genome; Chlamydomonas peterfii clone contig00038 chloroplast, partial genome; Chlorococcum sp. KSF0227 chloroplast, complete genome	Ankyra judayi; Chlamydomonas peterfii; Chlorococcum sp. KSF0227	514	1028; 514; 514	100	7e-141	94.08	157224; 2139; 199570	NC_029735.1; KT624963.1; OP448669.1
		MDM_cover_S8_4634	Microcoleus vaginatus PCC 9802 chromosome, complete genome	Microcoleus vaginatus PCC 9802	996	4860	93	0	89.92	6698371	CP031740.1
		MDM_cover_S8_4692	Candidatus Paraprochloron terpiosi LD05 chromosome, complete genome	Candidatus Paraprochloron terpiosi LD05	385	1155	95	7e-102	84.44	3839796	CP073341.1
		MDM_cover_S8_5084	Trichocoleus desertorum NBK24 chromosome	Trichocoleus desertorum NBK24	1218	3602	94	0	86.91	5458034	CP116619.1
		MDM_cover_S8_5129	Uncultured bacterium clone Gur8P-46 photosystem II D1 protein (psbA) gene, partial cds; Uncultured bacterium clone Gur2P-7 photosystem II D1 protein (psbA) gene, partial cds	uncultured bacterium; uncultured bacterium	608	608	100	5e-169	89.42	928	MT783373.1; MT783312.1
		MDM_cover_S8_5212	Leptolyngbya sp. 7M chromosome	Leptolyngbya sp. 7M	1199	1199	97	0	86.35	6990850	CP070897.1
		MDM_cover_S8_5416	Allocoleopsis franciscana PCC 7113, complete genome	Allocoleopsis franciscana PCC 7113	963	3546	100	0	93.03	7470429	CP003630.1
		MDM_cover_S8_5459	Trichocoleus desertorum NBK24 chromosome	Trichocoleus desertorum NBK24	582	1718	88	3e-161	91.85	5458034	CP116619.1
