# Supplementary material for: No-tillage systems promote bacterial photosynthetic gene expression in low carbon, semi-arid surface soils
Source: Appl Environ Microbiol. 2025 Mar 10;91(4):e00184-25. doi: 10.1128/aem.00184-25 (PMC12016546; doi:10.1128/aem.00184-25)
Supplement: Table S5 — Differential expression analysis results between study years. [file aem.00184-25-s0004.xlsx]

## Sheet: Sheet1
Database ID	Description	log2 Fold Change	p-value	Adjusted p-value
K02703	Photosystem II P680 reaction center D1 protein	-6.41192	3.78e-06	0.000624145
K02705	UBA-like superfamily	-6.26371	0.000130205	0.00571035
PF00504	Chlorophyll A-B binding protein	-5.79976	0.00381186	0.0377374
51679	Bacterial luciferase-like (oxidoreductase)	-5.74441	0.000138433	0.00571035
K02706	Photosystem I P700 chlorophyll a apoprotein A2	-5.61574	0.000956398	0.0157806
K05577	NAD(P)H-quinone oxidoreductase subunit 5	-5.39409	0.00358066	0.0362887
COG0607	GroES-like superfamily	-5.30766	0.00191362	0.0239626
54849	Unidentified	-5.25847	0.000575477	0.0130362
63380	Unidentified	-4.94481	0.00249452	0.0280633
52218	Flavoproteins (oxidoreductase activity)	-4.68626	0.0021514	0.0253558
K02689	TM1646-like domain superfamily	-4.63574	0.00413062	0.0384963
57642	Uncharacterized membrane protein	-4.33352	0.00359222	0.0362887
48452	Photosystem II P680 reaction center D1 protein	-4.18595	0.00124924	0.0187386
PF06868	YbeD/HP0495-like	-4.09814	0.00242396	0.0279038
K02890	large subunit ribosomal protein L22	-3.4025	0.000897657	0.0157806
COG0517	CBS domain	1.48442	0.00404688	0.0384963
K00148	glutathione-independent formaldehyde dehydrogenase	1.72323	0.00539688	0.0468676
COG1873	Sporulation protein YlmC, YlmC/YmxH family, contains PRC-barrel domain	1.87435	0.000303386	0.0100117
COG3237	Uncharacterized conserved protein YjbJ, UPF0337 family	2.17818	0.000108586	0.00571035
K03594	bacterioferritin	2.26721	0.00323856	0.0348498
52166	molecular_function	2.7656	0.00472601	0.0417745
49373	Unidentified	2.97122	0.00193637	0.0239626
COG0545	FKBP-type peptidyl-prolyl cis-trans isomerase	3.18114	0.00419038	0.0384963
49452	Unidentified	3.18824	0.0041996	0.0384963
K04065	hyperosmotically inducible periplasmic protein	3.44696	0.000296334	0.0100117
COG0786	Na+/glutamate symporter	3.5112	0.00168936	0.0220894
K11253	histone H3	3.54579	0.00169575	0.0220894
69047	Unidentified	3.55046	0.000943864	0.0157806
103473	carbohydrate derivative transporter activity	3.58159	0.000631651	0.0130362
K08995	putative membrane protein	3.65668	0.000925747	0.0157806
COG1298	Flagellar biosynthesis protein FlhA	3.84446	0.0010476	0.0167278
PF05919	Mitovirus RNA-dependent RNA polymerase	3.8572	0.00581185	0.0496011
K03666	host factor-I protein	3.95447	0.000579665	0.0130362
58104	Unidentified	4.30075	0.00148876	0.0216071
49401	cell adhesion involved in single-species biofilm formation	4.72324	0.00283355	0.0311691
COG1595	DNA-directed RNA polymerase specialized sigma subunit, sigma24 family	4.83415	0.00165271	0.0220894
50203	Enterotoxin	4.91158	2.15e-05	0.00177638
47986	regulation of response to stimulus	4.93369	0.000364812	0.0100323
81324	sodium channel activity	5.32097	0.00448343	0.0403509
K16692	tyrosine-protein kinase Etk/Wzc	5.50952	0.000647127	0.0130362
82057	Unidentified	5.80464	0.00332071	0.0349734
K03286	OmpA-OmpF porin, OOP family	5.90352	0.000226852	0.00863784
55103	Unidentified	5.98518	0.00214613	0.0253558
PF00680	Viral RNA-dependent RNA polymerase	6.01295	5.12e-08	2.54e-05
PF00011	Hsp20/alpha crystallin family	6.10098	0.000340004	0.0100323
50022	Oxidoreductases (Nitrite reductase)	6.12878	0.00152778	0.0216071
K02851	UDP-GlcNAc:undecaprenyl-phosphate/decaprenyl-phosphate GlcNAc-1-phosphate transferase	6.15012	0.000451546	0.0111758
140129	Unidentified	6.25241	0.00117581	0.0181883
COG4939	Membrane-anchored lipoprotein Tpp15, major membrane immunogen	6.49704	0.000670853	0.0130362
PF04972	BON domain	6.52565	1.88e-05	0.00177638
COG3021	Uncharacterized conserved protein YafD, endonuclease/exonuclease/phosphatase (EEP) superfamily	6.72434	0.000131229	0.00571035
PF05065	Phage capsid family	7.0552	0.000411298	0.0107154
PF08762	CRPV capsid protein like	7.08231	0.00068473	0.0130362
158397	Two-component system/Flagellar assembly	7.27461	0.000362437	0.0100323
COG1269	Archaeal/vacuolar-type H+-ATPase subunit I/STV1	8.03206	6.17e-05	0.00402858
PF02123	Molecular chaperone IbpA (Heat shock proteins)	8.52474	6.51e-05	0.00402858
51110	Starvation-inducible DNA-binding protein	10.0057	3.77e-06	0.000624145
63451	LEM/LEM-like domain superfamily	18.6481	2.03e-05	0.00177638
aDatabase ID corresponds to one of the five databases used for annotation. IDs without a preceding letter (i.e., 51445) correspond to SuperFamily annotations. Other IDs: K, KEGG; COG, COG; PF, PFam.
